# Supplementary material for: Synthesis, crystal structure, and Hirshfeld surface analysis of 1,3-di­hydro-2H-benzimidazol-2-iminium 3-carb­oxy-4-hy­droxy­benzene­sulfonate
Source: Acta Crystallogr E Crystallogr Commun. 2024 Sep 6;80(Pt 10):999–1002. doi: 10.1107/S2056989024008557 (PMC11451492; doi:10.1107/S2056989024008557)
Supplement: Supplementary file 1 [file e-80-00999-sup1.cif]

##############################################################################
#                                                                            #
# This CIF contains the data in a paper accepted for publication in          #
# Acta Crystallographica Section E. It conforms to the requirements of       #
# Notes for Authors for Acta Crystallographica Section E, and has been       #
# peer reviewed under the auspices of the IUCr Commission on Journals.       #
#                                                                            #
# Full details of the Crystallographic Information File format               #
# are given in the paper "The Crystallographic Information File (CIF):       #
# a New Standard Archive File for Crystallography" by S. R. Hall, F. H.      #
# Allen and I. D. Brown [Acta Cryst. (1991), A47, 655-685].                  #
#                                                                            #
# The current version of the core CIF dictionary is obtainable from          #
# ftp://ftp.iucr.org/pub/cif_core.dic.                                       #
#                                                                            #
# Software is freely available for graphical display of the structure(s)     #
# in this CIF. For information consult the CIF software page                 #
# http://www.iucr.org/resources/cif/software.                                #
#                                                                            #
# This file may be used for bona fide research purposes within the           #
# scientific community so long as proper attribution is given to the journal # 
# article from which it was obtained.                                        #
#                                                                            #
##############################################################################
data_I
_audit_creation_method
;
Olex2 1.5
(compiled 2023.08.24 svn.re1ec1418 for OlexSys, GUI svn.r6817)
;
_journal_date_recd_electronic     2024-06-04
_journal_date_accepted     2024-08-29
_journal_name_full     'Acta Crystallographica, Section E'
_journal_year     2024
_journal_volume     80
_journal_issue     10
_journal_page_first     0
_journal_page_last     0
_journal_paper_category     GO
_journal_paper_doi     10.1107/S2056989024008557
_journal_coeditor_code     WM5724
_publ_contact_author_name     'Salmon Mukhammadiev'
_publ_contact_author_address
;
Uzbekistan Japan Innovation Center of Youth, University street 2B, Tashkent
100095,
Uzbekistan
;
_publ_contact_author_email     'salmonmuxammadiyev97@gmail.com'
_publ_contact_author_fax     ?
_publ_contact_author_phone     ?
_publ_section_title
;
Synthesis, crystal structure, and Hirshfeld surface analysis of
1,3-dihydro-2<i>H</i>-benzimidazol-2-iminium
3-carboxy-4-hydroxybenzenesulfonate
;
_publ_section_title_footnote     .
loop_
    _publ_author_name
    _publ_author_footnote
    _publ_author_address
    'Mukhammadiev, Salmon' .
;
Uzbekistan Japan Innovation Center of Youth, University str. 2B, Tashkent
100095, Uzbekistan
;
    'Rajabov, Sarvar' .
;
National University of Uzbekistan named after Mirzo Ulugbek, University str. 4,
Tashkent 100174, Uzbekistan
;
    'Tojiboev, Akmaljon' .
;
University of Geological Sciences, Olimlar str. 64, Tashkent 100125, Uzbekistan
;
    'Ashurov, Jamshid' .
;
Institute of Bioorganic Chemistry of Academy of Sciences of Uzbekistan, Mirzo
Ulug`bek st. 83, Tashkent 100125, Uzbekistan
;
    'Murodov, Sardor' .
;
National University of Uzbekistan named after Mirzo Ulugbek, University str. 4,
Tashkent 100174, Uzbekistan
;
    'Daminova, Shahlo' .
;
Uzbekistan Japan Innovation Center of Youth, University str. 2B, Tashkent
100095, Uzbekistan
National University of Uzbekistan named after Mirzo Ulugbek, University str.
4, Tashkent 100174, Uzbekistan
;
_publ_section_synopsis
;
The asymmetric unit of the title salt comprises two
1,3-dihydro-2<i>H</i>-benzimidazol-2-iminium cations and two
2-hydroxy-5-sulfobenzoate anions (<i>Z</i>' = 2). In the crystal, the
molecules interact through N---H...O, O---H...O hydrogen bonds and C---O...\p
contacts. The hydrogen-bonding interactions lead to the formation of layers
parallel to (\=101).
;
_chemical_name_systematic
;
1,3-Dihydro-2<i>H</i>-benzimidazol-2-iminium
3-carboxy-4-hydroxybenzenesulfonate
;
_chemical_name_common     ?
_chemical_formula_moiety     'C7 H8 N3 +, C7 H5 O6 S -'
_chemical_formula_sum     'C14 H13 N3 O6 S'
_chemical_formula_iupac     'C7 H8 N3 +, C7 H5 O6 S -'
_chemical_formula_weight     351.33
_chemical_melting_point     ?
_space_group_crystal_system     monoclinic
_space_group_name_H-M_alt     'P 1 21/c 1'
_space_group_name_Hall     '-P 2ybc'
loop_
    _space_group_symop_operation_xyz
    'x, y, z'
    '-x, y+1/2, -z+1/2'
    '-x, -y, -z'
    'x, -y-1/2, z-1/2'
_cell_length_a     21.03214(18)
_cell_length_b     8.61349(6)
_cell_length_c     16.69445(13)
_cell_angle_alpha     90
_cell_angle_beta     102.5549(8)
_cell_angle_gamma     90
_cell_volume     2952.05(4)
_cell_formula_units_Z     8
_cell_measurement_reflns_used     16513
_cell_measurement_theta_min     2.7090
_cell_measurement_theta_max     71.3110
_cell_measurement_temperature     293(2)
_exptl_crystal_description     block
_exptl_crystal_colour     'light brown'
_exptl_crystal_size_max     0.48
_exptl_crystal_size_mid     0.16
_exptl_crystal_size_min     0.08
_exptl_crystal_density_diffrn     1.581
_exptl_crystal_density_meas     ?
_exptl_crystal_density_method     ?
_exptl_crystal_F_000     1456
_exptl_absorpt_coefficient_mu     2.325
_exptl_absorpt_correction_type     multi-scan
_exptl_absorpt_process_details
;
(CrysAlis PRO; Rigaku OD, 2020)
;
_exptl_absorpt_correction_T_min     0.87089
_exptl_absorpt_correction_T_max     1.00000
_diffrn_ambient_temperature     293(2)
_diffrn_source     'micro-focus sealed X-ray tube'
_diffrn_radiation_type     'Cu K\a'
_diffrn_radiation_wavelength     1.54184
_diffrn_radiation_monochromator     mirror
_diffrn_measurement_device_type
                         'XtaLAB Synergy, Single source at home/near, HyPix3000'
_diffrn_measurement_device     'four-circle diffractometer'
_diffrn_measurement_method     '\w scans'
_diffrn_detector     'Hybrid Pixel Array Detector'
_diffrn_detector_area_resol_mean     10.0000
_diffrn_reflns_number     29960
_diffrn_reflns_av_R_equivalents     0.0286
_diffrn_reflns_av_unetI/netI     0.0195
_diffrn_reflns_theta_min     4.307
_diffrn_reflns_theta_max     71.478
_diffrn_reflns_theta_full     67.684
_diffrn_measured_fraction_theta_max     0.992
_diffrn_measured_fraction_theta_full     1.000
_diffrn_reflns_limit_h_min     -25
_diffrn_reflns_limit_h_max     25
_diffrn_reflns_limit_k_min     -10
_diffrn_reflns_limit_k_max     10
_diffrn_reflns_limit_l_min     -20
_diffrn_reflns_limit_l_max     20
_diffrn_radiation_probe     x-ray
_refine_special_details     ?
_reflns_number_total     5715
_reflns_number_gt     5051
_reflns_threshold_expression     'I > 2\s(I)'
_refine_ls_structure_factor_coef     Fsqd
_refine_ls_matrix_type     full
_refine_ls_R_factor_all     0.0378
_refine_ls_R_factor_gt     0.0338
_refine_ls_wR_factor_gt     0.0962
_refine_ls_wR_factor_ref     0.0992
_refine_ls_goodness_of_fit_ref     1.055
_refine_ls_restrained_S_all     1.055
_refine_ls_number_reflns     5715
_refine_ls_number_parameters     438
_refine_ls_number_restraints     0
_refine_ls_hydrogen_treatment     constr
_refine_ls_weighting_scheme     calc
_refine_ls_weighting_details
              'w=1/[\s^2^(Fo^2^)+(0.0567P)^2^+0.6854P] where P=(Fo^2^+2Fc^2^)/3'
_atom_sites_solution_hydrogens     geom
_atom_sites_solution_primary     dual
_atom_sites_solution_secondary     ?
_refine_ls_shift/su_max     0.001
_refine_ls_shift/su_mean     0.000
_refine_diff_density_max     0.270
_refine_diff_density_min     -0.360
_refine_ls_extinction_method
;
SHELXL2016/6 (Sheldrick, 2015b)
;
_refine_ls_extinction_coef     0.00055(7)
_refine_ls_extinction_expression
                                  'Fc^*^=kFc[1+0.001xFc^2^\l^3^/sin(2\q)]^-1/4^'
loop_
    _atom_type_symbol
    _atom_type_description
    _atom_type_scat_dispersion_real
    _atom_type_scat_dispersion_imag
    _atom_type_scat_source
    'C' 'C' 0.0181 0.0091
                         'International Tables Vol C Tables 4.2.6.8 and 6.1.1.4'
    'H' 'H' 0.0000 0.0000
                         'International Tables Vol C Tables 4.2.6.8 and 6.1.1.4'
    'N' 'N' 0.0311 0.0180
                         'International Tables Vol C Tables 4.2.6.8 and 6.1.1.4'
    'O' 'O' 0.0492 0.0322
                         'International Tables Vol C Tables 4.2.6.8 and 6.1.1.4'
    'S' 'S' 0.3331 0.5567
                         'International Tables Vol C Tables 4.2.6.8 and 6.1.1.4'
_computing_data_collection
;
CrysAlisPro (Rigaku OD, 2020)
;
_computing_cell_refinement
;
CrysAlisPro (Rigaku OD, 2020)
;
_computing_data_reduction
;
CrysAlisPro (Rigaku OD, 2020)
;
_computing_structure_solution
;
<i>SHELXT</i> (Sheldrick, 2015a)
;
_computing_structure_refinement
;
SHELXL (Sheldrick, 2015b)
;
_computing_molecular_graphics
;
Olex2 (Dolomanov <i>et al.</i>,  2009)
;
_computing_publication_material
;
Olex2 (Dolomanov <i>et al.</i>,  2009)
;
loop_
    _atom_site_type_symbol
    _atom_site_label
    _atom_site_fract_x
    _atom_site_fract_y
    _atom_site_fract_z
    _atom_site_U_iso_or_equiv
    _atom_site_adp_type
    _atom_site_calc_flag
    _atom_site_occupancy
    _atom_site_disorder_assembly
    _atom_site_disorder_group
    S S1 0.11934(2) 0.24229(4) 0.55062(2) 0.03300(11) Uani d 1 . .
    S S2 0.34651(2) 0.27387(4) 0.95601(2) 0.03508(12) Uani d 1 . .
    O O3 0.15655(6) 0.14053(13) 0.50668(7) 0.0400(3) Uani d 1 . .
    O O4 -0.01170(6) 0.66757(14) 0.29142(7) 0.0440(3) Uani d 1 . .
    H H4 0.003130 0.755665 0.299245 0.066 Uiso calc 1 . .
    O O1 0.07143(6) 0.15365(15) 0.58177(7) 0.0470(3) Uani d 1 . .
    O O7 0.38626(6) 0.15583(13) 0.92733(7) 0.0437(3) Uani d 1 . .
    O O5 0.06294(6) 0.88704(14) 0.36682(7) 0.0471(3) Uani d 1 . .
    O O6 0.12027(7) 0.83981(13) 0.49325(8) 0.0538(4) Uani d 1 . .
    H H6 0.124383 0.934506 0.494093 0.081 Uiso calc 1 . .
    O O2 0.16137(7) 0.33480(14) 0.61221(7) 0.0533(4) Uani d 1 . .
    O O8 0.31346(7) 0.37100(14) 0.88921(8) 0.0548(4) Uani d 1 . .
    O O12 0.41101(8) 0.86010(14) 0.97231(8) 0.0570(4) Uani d 1 . .
    H H12A 0.411808 0.954869 0.967980 0.085 Uiso calc 1 . .
    O O11 0.47871(7) 0.91026(15) 1.09195(9) 0.0538(3) Uani d 1 . .
    O O9 0.30261(6) 0.20503(17) 1.00215(8) 0.0545(3) Uani d 1 . .
    O O10 0.52275(7) 0.67731(17) 1.18904(8) 0.0574(4) Uani d 1 . .
    H H10 0.519921 0.768036 1.173804 0.086 Uiso calc 1 . .
    N N1 0.13245(6) 0.09746(15) 0.75004(7) 0.0341(3) Uani d 1 . .
    H H1 0.103915 0.126568 0.707628 0.041 Uiso calc 1 . .
    N N2 0.19964(6) 0.10264(16) 0.86938(8) 0.0356(3) Uani d 1 . .
    H H2 0.221336 0.135381 0.916026 0.043 Uiso calc 1 . .
    N N4 0.33971(7) 0.05422(16) 0.76079(8) 0.0377(3) Uani d 1 . .
    H H4B 0.361431 0.081968 0.808392 0.045 Uiso calc 1 . .
    N N5 0.27558(7) 0.06439(16) 0.63948(8) 0.0399(3) Uani d 1 . .
    H H5 0.249491 0.099795 0.596411 0.048 Uiso calc 1 . .
    N N3 0.14323(8) 0.33421(16) 0.82363(9) 0.0463(4) Uani d 1 . .
    H H3A 0.161926 0.384146 0.866979 0.056 Uiso calc 1 . .
    H H3B 0.115343 0.380427 0.785840 0.056 Uiso calc 1 . .
    N N6 0.28709(8) 0.29260(18) 0.71966(10) 0.0509(4) Uani d 1 . .
    H H6A 0.261023 0.344077 0.682173 0.061 Uiso calc 1 . .
    H H6B 0.304792 0.336881 0.765226 0.061 Uiso calc 1 . .
    C C8 0.09424(7) 0.52774(17) 0.48123(9) 0.0314(3) Uani d 1 . .
    H H8 0.125957 0.563268 0.525213 0.038 Uiso calc 1 . .
    C C9 0.06462(7) 0.63126(17) 0.42016(9) 0.0303(3) Uani d 1 . .
    C C7 0.15735(8) 0.18636(18) 0.81509(9) 0.0327(3) Uani d 1 . .
    C C6 0.16017(7) -0.04933(18) 0.76213(9) 0.0327(3) Uani d 1 . .
    C C10 0.01692(7) 0.57477(18) 0.35440(9) 0.0319(3) Uani d 1 . .
    C C5 0.20288(7) -0.04648(18) 0.83812(9) 0.0341(3) Uani d 1 . .
    C C13 0.07684(7) 0.37327(17) 0.47686(9) 0.0308(3) Uani d 1 . .
    C C22 0.40035(7) 0.39564(18) 1.02406(9) 0.0338(3) Uani d 1 . .
    C C12 0.02746(8) 0.31920(18) 0.41300(9) 0.0352(3) Uani d 1 . .
    H H12 0.014833 0.215563 0.411341 0.042 Uiso calc 1 . .
    C C14 0.08204(8) 0.79738(18) 0.42341(10) 0.0360(3) Uani d 1 . .
    C C21 0.29989(8) 0.14585(19) 0.70729(9) 0.0362(3) Uani d 1 . .
    C C11 -0.00241(8) 0.42021(18) 0.35255(9) 0.0351(3) Uani d 1 . .
    H H11 -0.035660 0.384926 0.310287 0.042 Uiso calc 1 . .
    C C19 0.29916(8) -0.0868(2) 0.64961(10) 0.0366(3) Uani d 1 . .
    C C25 0.48227(8) 0.5887(2) 1.13349(10) 0.0390(4) Uani d 1 . .
    C C23 0.40528(8) 0.55034(18) 1.00533(9) 0.0348(3) Uani d 1 . .
    H H23 0.381287 0.589129 0.955959 0.042 Uiso calc 1 . .
    C C27 0.43664(8) 0.33542(19) 1.09781(10) 0.0400(4) Uani d 1 . .
    H H27 0.433598 0.230805 1.110242 0.048 Uiso calc 1 . .
    C C20 0.34016(8) -0.09308(19) 0.72674(10) 0.0361(3) Uani d 1 . .
    C C26 0.47681(8) 0.4322(2) 1.15167(11) 0.0442(4) Uani d 1 . .
    H H26 0.500674 0.392696 1.200933 0.053 Uiso calc 1 . .
    C C24 0.44597(8) 0.64935(18) 1.05978(10) 0.0348(3) Uani d 1 . .
    C C1 0.15138(9) -0.1813(2) 0.71355(11) 0.0458(4) Uani d 1 . .
    H H1A 0.123446 -0.182244 0.662054 0.055 Uiso calc 1 . .
    C C28 0.44777(8) 0.81802(19) 1.04362(11) 0.0409(4) Uani d 1 . .
    C C15 0.37191(9) -0.2290(2) 0.75666(12) 0.0452(4) Uani d 1 . .
    H H15 0.399729 -0.233354 0.808185 0.054 Uiso calc 1 . .
    C C4 0.23850(9) -0.1770(2) 0.86892(12) 0.0500(5) Uani d 1 . .
    H H4A 0.267711 -0.175518 0.919486 0.060 Uiso calc 1 . .
    C C18 0.28712(9) -0.2161(2) 0.59962(11) 0.0462(4) Uani d 1 . .
    H H18 0.259158 -0.211927 0.548186 0.055 Uiso calc 1 . .
    C C16 0.36023(9) -0.3572(2) 0.70630(13) 0.0514(5) Uani d 1 . .
    H H16 0.380914 -0.450282 0.724237 0.062 Uiso calc 1 . .
    C C17 0.31836(10) -0.3514(2) 0.62939(12) 0.0517(5) Uani d 1 . .
    H H17 0.311335 -0.440819 0.597426 0.062 Uiso calc 1 . .
    C C2 0.18617(11) -0.3113(2) 0.74543(14) 0.0577(5) Uani d 1 . .
    H H2A 0.180926 -0.402913 0.715202 0.069 Uiso calc 1 . .
    C C3 0.22868(10) -0.3085(2) 0.82137(15) 0.0599(6) Uani d 1 . .
    H H3 0.251307 -0.398462 0.840797 0.072 Uiso calc 1 . .
loop_
    _atom_site_aniso_label
    _atom_site_aniso_U_11
    _atom_site_aniso_U_22
    _atom_site_aniso_U_33
    _atom_site_aniso_U_12
    _atom_site_aniso_U_13
    _atom_site_aniso_U_23
    S1 0.0425(2) 0.02530(18) 0.02788(19) 0.00298(14) 0.00036(15) 0.00239(13)
    S2 0.0397(2) 0.02640(19) 0.0354(2) 0.00288(15) -0.00023(16) -0.00232(14)
    O3 0.0455(6) 0.0324(6) 0.0411(6) 0.0087(5) 0.0071(5) 0.0030(5)
    O4 0.0517(7) 0.0398(6) 0.0348(6) 0.0040(5) -0.0032(5) 0.0100(5)
    O1 0.0532(7) 0.0468(7) 0.0415(6) 0.0019(6) 0.0117(5) 0.0151(5)
    O7 0.0562(7) 0.0301(6) 0.0429(6) 0.0088(5) 0.0067(5) -0.0024(5)
    O5 0.0556(7) 0.0336(6) 0.0481(7) -0.0027(5) 0.0025(6) 0.0135(5)
    O6 0.0771(9) 0.0260(6) 0.0485(7) -0.0054(6) -0.0076(6) 0.0012(5)
    O2 0.0699(8) 0.0341(6) 0.0420(7) 0.0021(6) -0.0182(6) -0.0023(5)
    O8 0.0699(9) 0.0343(6) 0.0467(7) 0.0102(6) -0.0168(6) -0.0016(5)
    O12 0.0818(10) 0.0277(6) 0.0537(8) -0.0024(6) -0.0021(7) 0.0057(6)
    O11 0.0555(8) 0.0354(6) 0.0666(8) -0.0102(6) 0.0047(6) -0.0057(6)
    O9 0.0484(7) 0.0638(8) 0.0509(7) -0.0183(6) 0.0099(6) -0.0115(7)
    O10 0.0562(8) 0.0524(8) 0.0528(8) -0.0137(7) -0.0117(6) -0.0037(6)
    N1 0.0405(7) 0.0321(7) 0.0262(6) 0.0022(5) 0.0000(5) 0.0030(5)
    N2 0.0375(7) 0.0386(7) 0.0274(6) -0.0016(6) 0.0001(5) 0.0018(5)
    N4 0.0409(7) 0.0364(7) 0.0328(7) 0.0032(6) 0.0011(5) -0.0011(5)
    N5 0.0474(8) 0.0405(7) 0.0293(7) 0.0064(6) 0.0026(6) 0.0017(6)
    N3 0.0593(9) 0.0318(7) 0.0452(8) 0.0039(7) 0.0056(7) -0.0024(6)
    N6 0.0648(10) 0.0365(8) 0.0449(8) 0.0093(7) -0.0024(7) -0.0017(6)
    C8 0.0353(8) 0.0284(7) 0.0289(7) 0.0021(6) 0.0031(6) -0.0002(6)
    C9 0.0335(7) 0.0274(7) 0.0300(7) 0.0025(6) 0.0070(6) 0.0021(6)
    C7 0.0365(8) 0.0321(8) 0.0300(7) -0.0017(6) 0.0078(6) 0.0024(6)
    C6 0.0350(8) 0.0301(7) 0.0342(8) 0.0000(6) 0.0101(6) 0.0037(6)
    C10 0.0336(8) 0.0348(8) 0.0272(7) 0.0063(6) 0.0064(6) 0.0031(6)
    C5 0.0330(8) 0.0339(8) 0.0361(8) 0.0001(6) 0.0090(6) 0.0070(6)
    C13 0.0364(8) 0.0280(7) 0.0270(7) 0.0039(6) 0.0047(6) 0.0007(6)
    C22 0.0351(8) 0.0285(7) 0.0362(8) 0.0029(6) 0.0041(6) -0.0002(6)
    C12 0.0406(8) 0.0285(7) 0.0343(8) -0.0007(6) 0.0032(6) -0.0009(6)
    C14 0.0386(8) 0.0305(8) 0.0378(8) 0.0005(7) 0.0056(6) 0.0038(7)
    C21 0.0395(8) 0.0364(8) 0.0323(8) 0.0013(7) 0.0069(6) 0.0030(6)
    C11 0.0362(8) 0.0358(8) 0.0302(7) 0.0002(6) 0.0007(6) -0.0032(6)
    C19 0.0375(8) 0.0387(8) 0.0348(8) 0.0023(7) 0.0106(6) 0.0008(7)
    C25 0.0349(8) 0.0397(9) 0.0398(8) -0.0035(7) 0.0025(7) -0.0023(7)
    C23 0.0388(8) 0.0299(8) 0.0337(8) 0.0039(6) 0.0033(6) 0.0017(6)
    C27 0.0429(9) 0.0320(8) 0.0415(9) 0.0024(7) 0.0012(7) 0.0064(7)
    C20 0.0371(8) 0.0365(8) 0.0350(8) 0.0017(7) 0.0088(6) 0.0013(7)
    C26 0.0431(9) 0.0443(9) 0.0390(9) 0.0021(8) -0.0045(7) 0.0071(7)
    C24 0.0353(8) 0.0293(8) 0.0394(8) 0.0002(6) 0.0070(6) 0.0000(6)
    C1 0.0544(10) 0.0393(9) 0.0467(10) -0.0075(8) 0.0176(8) -0.0069(8)
    C28 0.0420(9) 0.0319(8) 0.0492(10) -0.0023(7) 0.0111(7) -0.0017(7)
    C15 0.0460(10) 0.0425(9) 0.0457(10) 0.0068(8) 0.0068(8) 0.0054(8)
    C4 0.0416(9) 0.0505(11) 0.0578(11) 0.0088(8) 0.0105(8) 0.0227(9)
    C18 0.0479(10) 0.0491(10) 0.0413(9) -0.0004(8) 0.0089(8) -0.0094(8)
    C16 0.0510(11) 0.0386(9) 0.0665(12) 0.0063(8) 0.0167(9) 0.0042(9)
    C17 0.0553(11) 0.0408(10) 0.0621(12) -0.0027(8) 0.0196(9) -0.0131(9)
    C2 0.0669(13) 0.0334(9) 0.0813(15) -0.0004(9) 0.0345(11) -0.0049(9)
    C3 0.0591(12) 0.0354(10) 0.0924(16) 0.0144(9) 0.0324(12) 0.0181(10)
_geom_special_details
;
 All esds (except the esd in the dihedral angle between two l.s. planes)
 are estimated using the full covariance matrix.  The cell esds are taken
 into account individually in the estimation of esds in distances, angles
 and torsion angles; correlations between esds in cell parameters are only
 used when they are defined by crystal symmetry.  An approximate (isotropic)
 treatment of cell esds is used for estimating esds involving l.s. planes.
;
loop_
    _geom_bond_atom_site_label_1
    _geom_bond_atom_site_label_2
    _geom_bond_site_symmetry_2
    _geom_bond_distance
    _geom_bond_publ_flag
    S1 O3 . 1.4727(12) y
    S1 O1 . 1.4479(13) y
    S1 O2 . 1.4417(12) y
    S1 C13 . 1.7634(15) y
    S2 O7 . 1.4615(12) y
    S2 O8 . 1.4455(12) y
    S2 O9 . 1.4516(14) y
    S2 C22 . 1.7645(16) y
    O4 H4 . 0.8200 ?
    O4 C10 . 1.3533(17) ?
    O5 C14 . 1.2188(19) ?
    O6 H6 . 0.8200 ?
    O6 C14 . 1.3160(19) ?
    O12 H12A . 0.8200 ?
    O12 C28 . 1.321(2) ?
    O11 C28 . 1.216(2) ?
    O10 H10 . 0.8200 ?
    O10 C25 . 1.3507(19) ?
    N1 H1 . 0.8600 ?
    N1 C7 . 1.3390(19) y
    N1 C6 . 1.3886(19) y
    N2 H2 . 0.8600 ?
    N2 C7 . 1.3350(19) y
    N2 C5 . 1.394(2) y
    N4 H4B . 0.8600 ?
    N4 C21 . 1.340(2) y
    N4 C20 . 1.391(2) y
    N5 H5 . 0.8600 ?
    N5 C21 . 1.335(2) y
    N5 C19 . 1.391(2) y
    N3 H3A . 0.8600 ?
    N3 H3B . 0.8600 ?
    N3 C7 . 1.322(2) y
    N6 H6A . 0.8600 ?
    N6 H6B . 0.8600 ?
    N6 C21 . 1.318(2) y
    C8 H8 . 0.9300 ?
    C8 C9 . 1.395(2) ?
    C8 C13 . 1.378(2) ?
    C9 C10 . 1.403(2) ?
    C9 C14 . 1.475(2) ?
    C6 C5 . 1.386(2) ?
    C6 C1 . 1.385(2) ?
    C10 C11 . 1.390(2) ?
    C5 C4 . 1.386(2) ?
    C13 C12 . 1.397(2) ?
    C22 C23 . 1.378(2) ?
    C22 C27 . 1.400(2) ?
    C12 H12 . 0.9300 ?
    C12 C11 . 1.376(2) ?
    C11 H11 . 0.9300 ?
    C19 C20 . 1.386(2) ?
    C19 C18 . 1.382(2) ?
    C25 C26 . 1.391(2) ?
    C25 C24 . 1.401(2) ?
    C23 H23 . 0.9300 ?
    C23 C24 . 1.396(2) ?
    C27 H27 . 0.9300 ?
    C27 C26 . 1.374(2) ?
    C20 C15 . 1.386(2) ?
    C26 H26 . 0.9300 ?
    C24 C28 . 1.480(2) ?
    C1 H1A . 0.9300 ?
    C1 C2 . 1.380(3) ?
    C15 H15 . 0.9300 ?
    C15 C16 . 1.378(3) ?
    C4 H4A . 0.9300 ?
    C4 C3 . 1.373(3) ?
    C18 H18 . 0.9300 ?
    C18 C17 . 1.377(3) ?
    C16 H16 . 0.9300 ?
    C16 C17 . 1.391(3) ?
    C17 H17 . 0.9300 ?
    C2 H2A . 0.9300 ?
    C2 C3 . 1.384(3) ?
    C3 H3 . 0.9300 ?
loop_
    _geom_angle_atom_site_label_1
    _geom_angle_atom_site_label_2
    _geom_angle_atom_site_label_3
    _geom_angle_site_symmetry_1
    _geom_angle_site_symmetry_3
    _geom_angle
    _geom_angle_publ_flag
    O3 S1 C13 . . 106.05(7) ?
    O1 S1 O3 . . 110.60(7) y
    O1 S1 C13 . . 107.55(7) ?
    O2 S1 O3 . . 111.98(8) y
    O2 S1 O1 . . 113.71(8) y
    O2 S1 C13 . . 106.47(7) ?
    O7 S2 C22 . . 106.97(7) ?
    O8 S2 O7 . . 111.30(8) y
    O8 S2 O9 . . 113.02(9) y
    O8 S2 C22 . . 106.64(7) ?
    O9 S2 O7 . . 111.40(8) y
    O9 S2 C22 . . 107.12(8) ?
    C10 O4 H4 . . 109.5 ?
    C14 O6 H6 . . 109.5 ?
    C28 O12 H12A . . 109.5 ?
    C25 O10 H10 . . 109.5 ?
    C7 N1 H1 . . 125.5 ?
    C7 N1 C6 . . 108.96(12) ?
    C6 N1 H1 . . 125.5 ?
    C7 N2 H2 . . 125.6 ?
    C7 N2 C5 . . 108.86(13) ?
    C5 N2 H2 . . 125.6 ?
    C21 N4 H4B . . 125.6 ?
    C21 N4 C20 . . 108.88(13) ?
    C20 N4 H4B . . 125.6 ?
    C21 N5 H5 . . 125.4 ?
    C21 N5 C19 . . 109.16(13) ?
    C19 N5 H5 . . 125.4 ?
    H3A N3 H3B . . 120.0 ?
    C7 N3 H3A . . 120.0 ?
    C7 N3 H3B . . 120.0 ?
    H6A N6 H6B . . 120.0 ?
    C21 N6 H6A . . 120.0 ?
    C21 N6 H6B . . 120.0 ?
    C9 C8 H8 . . 119.8 ?
    C13 C8 H8 . . 119.8 ?
    C13 C8 C9 . . 120.48(13) ?
    C8 C9 C10 . . 118.67(14) ?
    C8 C9 C14 . . 121.67(13) ?
    C10 C9 C14 . . 119.66(13) ?
    N2 C7 N1 . . 109.10(13) y
    N3 C7 N1 . . 125.51(14) y
    N3 C7 N2 . . 125.39(15) y
    C5 C6 N1 . . 106.56(13) ?
    C1 C6 N1 . . 131.59(15) ?
    C1 C6 C5 . . 121.85(15) ?
    O4 C10 C9 . . 121.64(14) ?
    O4 C10 C11 . . 118.02(13) ?
    C11 C10 C9 . . 120.34(13) ?
    C6 C5 N2 . . 106.52(13) ?
    C6 C5 C4 . . 121.03(16) ?
    C4 C5 N2 . . 132.45(16) ?
    C8 C13 S1 . . 119.50(11) ?
    C8 C13 C12 . . 120.49(14) ?
    C12 C13 S1 . . 119.97(12) ?
    C23 C22 S2 . . 119.88(12) ?
    C23 C22 C27 . . 120.30(15) ?
    C27 C22 S2 . . 119.80(12) ?
    C13 C12 H12 . . 120.2 ?
    C11 C12 C13 . . 119.60(14) ?
    C11 C12 H12 . . 120.2 ?
    O5 C14 O6 . . 123.07(15) ?
    O5 C14 C9 . . 123.28(14) ?
    O6 C14 C9 . . 113.65(13) ?
    N5 C21 N4 . . 108.91(14) y
    N6 C21 N4 . . 125.42(15) y
    N6 C21 N5 . . 125.67(15) y
    C10 C11 H11 . . 119.9 ?
    C12 C11 C10 . . 120.29(14) ?
    C12 C11 H11 . . 119.9 ?
    C20 C19 N5 . . 106.42(14) ?
    C18 C19 N5 . . 131.89(15) ?
    C18 C19 C20 . . 121.67(16) ?
    O10 C25 C26 . . 117.85(15) ?
    O10 C25 C24 . . 122.28(15) ?
    C26 C25 C24 . . 119.86(15) ?
    C22 C23 H23 . . 119.7 ?
    C22 C23 C24 . . 120.60(14) ?
    C24 C23 H23 . . 119.7 ?
    C22 C27 H27 . . 120.3 ?
    C26 C27 C22 . . 119.40(15) ?
    C26 C27 H27 . . 120.3 ?
    C19 C20 N4 . . 106.61(14) ?
    C15 C20 N4 . . 131.96(15) ?
    C15 C20 C19 . . 121.42(16) ?
    C25 C26 H26 . . 119.6 ?
    C27 C26 C25 . . 120.88(15) ?
    C27 C26 H26 . . 119.6 ?
    C25 C24 C28 . . 119.73(14) ?
    C23 C24 C25 . . 118.95(14) ?
    C23 C24 C28 . . 121.17(14) ?
    C6 C1 H1A . . 121.7 ?
    C2 C1 C6 . . 116.63(18) ?
    C2 C1 H1A . . 121.7 ?
    O12 C28 C24 . . 113.61(14) ?
    O11 C28 O12 . . 122.87(16) ?
    O11 C28 C24 . . 123.50(16) ?
    C20 C15 H15 . . 121.6 ?
    C16 C15 C20 . . 116.70(17) ?
    C16 C15 H15 . . 121.6 ?
    C5 C4 H4A . . 121.5 ?
    C3 C4 C5 . . 116.97(18) ?
    C3 C4 H4A . . 121.5 ?
    C19 C18 H18 . . 121.5 ?
    C17 C18 C19 . . 117.00(17) ?
    C17 C18 H18 . . 121.5 ?
    C15 C16 H16 . . 119.1 ?
    C15 C16 C17 . . 121.86(18) ?
    C17 C16 H16 . . 119.1 ?
    C18 C17 C16 . . 121.34(17) ?
    C18 C17 H17 . . 119.3 ?
    C16 C17 H17 . . 119.3 ?
    C1 C2 H2A . . 119.3 ?
    C1 C2 C3 . . 121.47(19) ?
    C3 C2 H2A . . 119.3 ?
    C4 C3 C2 . . 122.02(18) ?
    C4 C3 H3 . . 119.0 ?
    C2 C3 H3 . . 119.0 ?
loop_
    _geom_torsion_atom_site_label_1
    _geom_torsion_atom_site_label_2
    _geom_torsion_atom_site_label_3
    _geom_torsion_atom_site_label_4
    _geom_torsion_site_symmetry_1
    _geom_torsion_site_symmetry_2
    _geom_torsion_site_symmetry_3
    _geom_torsion_site_symmetry_4
    _geom_torsion
    _geom_torsion_publ_flag
    S1 C13 C12 C11 . . . . -175.55(12) ?
    S2 C22 C23 C24 . . . . 177.81(12) ?
    S2 C22 C27 C26 . . . . -177.85(14) ?
    O3 S1 C13 C8 . . . . -111.11(13) ?
    O3 S1 C13 C12 . . . . 66.71(14) ?
    O4 C10 C11 C12 . . . . 176.78(14) ?
    O1 S1 C13 C8 . . . . 130.53(13) ?
    O1 S1 C13 C12 . . . . -51.65(15) ?
    O7 S2 C22 C23 . . . . 117.00(14) ?
    O7 S2 C22 C27 . . . . -64.59(15) ?
    O2 S1 C13 C8 . . . . 8.31(15) ?
    O2 S1 C13 C12 . . . . -173.88(13) ?
    O8 S2 C22 C23 . . . . -2.19(16) ?
    O8 S2 C22 C27 . . . . 176.22(14) ?
    O9 S2 C22 C23 . . . . -123.46(14) ?
    O9 S2 C22 C27 . . . . 54.95(15) ?
    O10 C25 C26 C27 . . . . -179.84(17) ?
    O10 C25 C24 C23 . . . . 179.85(16) ?
    O10 C25 C24 C28 . . . . -4.4(2) ?
    N1 C6 C5 N2 . . . . -0.16(17) ?
    N1 C6 C5 C4 . . . . 179.65(15) ?
    N1 C6 C1 C2 . . . . -178.53(17) ?
    N2 C5 C4 C3 . . . . 178.81(17) ?
    N4 C20 C15 C16 . . . . 178.71(18) ?
    N5 C19 C20 N4 . . . . 0.30(18) ?
    N5 C19 C20 C15 . . . . 179.73(15) ?
    N5 C19 C18 C17 . . . . -178.94(18) ?
    C8 C9 C10 O4 . . . . -177.17(14) ?
    C8 C9 C10 C11 . . . . 3.0(2) ?
    C8 C9 C14 O5 . . . . 171.10(16) ?
    C8 C9 C14 O6 . . . . -8.8(2) ?
    C8 C13 C12 C11 . . . . 2.2(2) ?
    C9 C8 C13 S1 . . . . 175.20(11) ?
    C9 C8 C13 C12 . . . . -2.6(2) ?
    C9 C10 C11 C12 . . . . -3.4(2) ?
    C7 N1 C6 C5 . . . . 0.49(17) ?
    C7 N1 C6 C1 . . . . -179.48(17) ?
    C7 N2 C5 C6 . . . . -0.24(17) ?
    C7 N2 C5 C4 . . . . 179.98(17) ?
    C6 N1 C7 N2 . . . . -0.65(17) ?
    C6 N1 C7 N3 . . . . 178.23(16) ?
    C6 C5 C4 C3 . . . . -0.9(3) ?
    C6 C1 C2 C3 . . . . -1.3(3) ?
    C10 C9 C14 O5 . . . . -9.1(2) ?
    C10 C9 C14 O6 . . . . 170.92(15) ?
    C5 N2 C7 N1 . . . . 0.55(18) ?
    C5 N2 C7 N3 . . . . -178.33(15) ?
    C5 C6 C1 C2 . . . . 1.5(3) ?
    C5 C4 C3 C2 . . . . 1.1(3) ?
    C13 C8 C9 C10 . . . . 0.0(2) ?
    C13 C8 C9 C14 . . . . 179.72(15) ?
    C13 C12 C11 C10 . . . . 0.8(2) ?
    C22 C23 C24 C25 . . . . 0.6(2) ?
    C22 C23 C24 C28 . . . . -175.03(16) ?
    C22 C27 C26 C25 . . . . -0.6(3) ?
    C14 C9 C10 O4 . . . . 3.1(2) ?
    C14 C9 C10 C11 . . . . -176.73(14) ?
    C21 N4 C20 C19 . . . . 0.50(18) ?
    C21 N4 C20 C15 . . . . -178.85(18) ?
    C21 N5 C19 C20 . . . . -1.00(18) ?
    C21 N5 C19 C18 . . . . 177.32(18) ?
    C19 N5 C21 N4 . . . . 1.34(19) ?
    C19 N5 C21 N6 . . . . -178.87(17) ?
    C19 C20 C15 C16 . . . . -0.6(3) ?
    C19 C18 C17 C16 . . . . -0.1(3) ?
    C25 C24 C28 O12 . . . . -179.47(16) ?
    C25 C24 C28 O11 . . . . -1.2(3) ?
    C23 C22 C27 C26 . . . . 0.6(3) ?
    C23 C24 C28 O12 . . . . -3.8(2) ?
    C23 C24 C28 O11 . . . . 174.42(17) ?
    C27 C22 C23 C24 . . . . -0.6(2) ?
    C20 N4 C21 N5 . . . . -1.14(19) ?
    C20 N4 C21 N6 . . . . 179.06(17) ?
    C20 C19 C18 C17 . . . . -0.8(3) ?
    C20 C15 C16 C17 . . . . -0.4(3) ?
    C26 C25 C24 C23 . . . . -0.7(2) ?
    C26 C25 C24 C28 . . . . 175.07(17) ?
    C24 C25 C26 C27 . . . . 0.6(3) ?
    C1 C6 C5 N2 . . . . 179.82(15) ?
    C1 C6 C5 C4 . . . . -0.4(2) ?
    C1 C2 C3 C4 . . . . 0.0(3) ?
    C15 C16 C17 C18 . . . . 0.7(3) ?
    C18 C19 C20 N4 . . . . -178.23(16) ?
    C18 C19 C20 C15 . . . . 1.2(3) ?
loop_
    _geom_hbond_atom_site_label_d
    _geom_hbond_atom_site_label_h
    _geom_hbond_atom_site_label_a
    _geom_hbond_site_symmetry_d
    _geom_hbond_site_symmetry_h
    _geom_hbond_site_symmetry_a
    _geom_hbond_distance_dh
    _geom_hbond_distance_ha
    _geom_hbond_distance_da
    _geom_hbond_angle_DHA
    _geom_hbond_publ_flag
    N1 H1 O1 . . 1_555 0.86 2.08 2.8645(16) 152 y
    N2 H2 O9 . . 1_555 0.86 2.07 2.8799(19) 157 y
    N3 H3A O3 . . 4_555 0.86 2.37 3.0153(19) 132 y
    N3 H3B O4 . . 3_566 0.86 2.32 3.005(2) 137 y
    N4 H4B O7 . . 1_555 0.86 2.04 2.8760(17) 163 y
    N5 H5 O3 . . 1_555 0.86 2.22 3.0331(18) 158 y
    N6 H6A O2 . . 1_555 0.86 2.17 2.877(2) 140 y
    N6 H6B O8 . . 1_555 0.86 2.06 2.845(2) 152 y
    O4 H4 O5 . . . 0.82 1.88 2.6007(17) 147 y
    O6 H6 O3 . . 1_565 0.82 1.89 2.6958(16) 165 y
    O10 H10 O11 . . . 0.82 1.90 2.619(2) 146 y
    O12 H12A O7 . . 1_565 0.82 1.89 2.6746(17) 159 y
    C3 H3 O8 . . 1_545 0.93 2.42 3.347(2) 178 n
    C8 H8 O2 . . . 0.93 2.46 2.8626(19) 106 n
    C23 H23 O8 . . . 0.93 2.47 2.872(2) 106 n
    C23 H23 O12 . . . 0.93 2.42 2.732(2) 100 n
_shelx_space_group_comment
;
The symmetry employed for this shelxl refinement is uniquely defined
by the following loop, which should always be used as a source of
symmetry information in preference to the above space-group names.
They are only intended as comments.
;
_shelx_estimated_absorpt_T_min     ?
_shelx_estimated_absorpt_T_max     ?
_shelx_hkl_file
;
   2   0   0 9.04488 4.98013  29
   2   0   0 20.5017 6.19495   8
   2   0   0 8.17043 4.97348   4
   3   0   0 1648.62 59.9120  52
  -3   0   0 1556.20 49.1098  45
   3   0   0 1593.59 61.3982  39
   3   0   0 1553.56 61.0620  29
   3   0   0 1571.28 59.3410   4
   3   0   0 1435.70 56.9607   8
   4   0   0 113891. 2511.78  39
  -4   0   0 114495. 2485.29  45
   4   0   0 113676. 2504.94  52
   4   0   0 116857. 2513.51  29
   4   0   0 115024. 2494.53   1
   4   0   0 112649. 2502.69   8
   4   0   0 118140. 2507.99   4
   5   0   0 85750.6 1894.39  52
   5   0   0 85314.6 1902.47  39
  -5   0   0 85288.2 1867.31  45
   5   0   0 85756.6 1901.68  29
   5   0   0 87617.0 1896.20   4
   5   0   0 85099.6 1879.57   1
   6   0   0 110134. 2399.87  39
   6   0   0 108003. 2390.89  52
   6   0   0 108788. 2400.70  29
   6   0   0 109138. 2392.62   4
   6   0   0 106261. 2371.57   1
   7   0   0 31876.8 769.786  52
   7   0   0 31973.2 780.874  39
   7   0   0 32577.4 782.601  29
   7   0   0 32371.3 772.537   4
   7   0   0 31794.9 748.388   1
   8   0   0 480.629 52.3083  39
   8   0   0 527.388 51.9276  52
   8   0   0 502.771 53.5800  29
   8   0   0 520.723 51.7769   4
   9   0   0 249.448 42.2666  39
   9   0   0 258.250 44.3468  29
   9   0   0 271.670 42.0489   4
  10   0   0 1816.99 117.611  39
  10   0   0 1605.37 111.952  29
  10   0   0 1821.82 113.449   4
  11   0   0 239.747 46.5622  39
  11   0   0 268.362 50.2859  29
  11   0   0 259.852 48.1951   4
  12   0   0 282.148 55.8794  39
  12   0   0 253.452 54.6928  29
  12   0   0 292.814 51.2166   4
  13   0   0 11556.8 410.319  39
  13   0   0 10221.0 371.185  48
  13   0   0 11150.4 407.615  29
  14   0   0 17465.0 565.485  51
  14   0   0 18367.0 574.496  23
  14   0   0 17714.4 551.214  24
  14   0   0 16145.9 557.971  34
  14   0   0 19223.7 594.754  29
  15   0   0 6532.54 294.056  24
  15   0   0 6452.69 321.531  28
  15   0   0 6710.17 317.399  29
  15   0   0 7033.16 314.161  51
  16   0   0 1873.84 150.280  24
  16   0   0 1517.15 155.353  16
  16   0   0 1654.39 155.755  29
  16   0   0 1602.02 156.404  28
  16   0   0 1939.60 159.732  51
  17   0   0 11158.9 428.468  24
  17   0   0 11505.7 471.612  16
  17   0   0 10528.1 450.319  29
  17   0   0 11409.9 470.921  28
  17   0   0 10849.0 442.885  51
  18   0   0-13.5134 38.7404  24
  18   0   0 34.7212 41.6400  28
  18   0   0 120.727 68.1498  17
  18   0   0 17.4424 44.7244  16
  19   0   0 2900.95 199.090  24
  19   0   0 2821.24 220.595  28
  19   0   0 3209.45 232.820  17
  19   0   0 2921.38 223.753  16
  20   0   0 837.246 121.370  28
  20   0   0 1080.89 136.820  16
  20   0   0 707.486 117.728  17
  21   0   0 1569.28 157.260  28
  21   0   0 1633.17 159.526  17
  21   0   0 1511.52 155.856  16
  22   0   0 13731.8 501.217  28
  22   0   0 12616.0 487.867  16
  22   0   0 13403.0 492.397  17
  23   0   0 270.573 63.3679  16
  23   0   0 306.329 66.9826  17
  24   0   0 360.962 60.9690  17
  24   0   0 341.918 61.8150  27
  25   0   0 2675.94 142.395  27
   0  -1   0-1.37679 5.85465  30
   0   1   0 2.67039 4.84225   5
   0   1   0 5.51442 5.30282   3
   0   1   0 4.56494 6.47049  47
   0  -1   0 4.97470 2.22497  41
  -1   1   0 66950.0 1454.24   3
  -1   1   0 66039.4 1450.68   5
   1   1   0 68099.1 1454.99   3
   1   1   0 68259.5 1458.80   5
   1   1   0 67150.9 1457.04   4
  -1   1   0 66451.6 1462.91  65
   1  -1   0 65726.2 1451.55  67
   1  -1   0 66953.2 1453.03  30
   1   1   0 66138.2 1462.08  47
   1  -1   0 65735.5 1440.08  51
   2   1   0 9433.23 226.967   3
   2   1   0 9697.47 237.032   5
  -2   1   0 9260.71 226.152   3
   2   1   0 9576.83 237.340   4
   2  -1   0 9437.59 232.873  67
   2  -1   0 9424.71 230.176  30
   2  -1   0 9142.12 231.358  29
   2   1   0 9453.28 221.798  29
   2  -1   0 9286.64 221.713  48
   2  -1   0 9438.17 232.270  50
   2   1   0 8970.94 229.749  40
   2  -1   0 9341.84 223.891  51
  -3  -1   0 6320.56 166.643   6
   3   1   0 6629.28 183.332   4
   3  -1   0 6218.17 177.739   8
   3   1   0 6854.59 181.295   5
   3  -1   0 6453.76 176.737  67
   3   1   0 6481.97 169.937  29
   3  -1   0 6688.38 175.375  30
   3  -1   0 6259.38 179.391  29
   3  -1   0 6557.75 175.866  50
   3  -1   0 6629.28 175.880  39
   3  -1   0 6369.87 166.577  48
   3   1   0 6506.61 170.221  40
   4  -1   0 25539.5 585.113  48
  -4   1   0 24823.7 565.978  44
   4  -1   0 26601.1 599.304  39
   4  -1   0 25572.2 593.263  50
   4   1   0 26016.3 592.024  29
   4  -1   0 26159.0 594.030  30
   4  -1   0 25384.1 603.650  29
  -4   1   0 25274.5 571.141   7
   4  -1   0 25843.9 597.901   8
   4   1   0 25828.5 607.015   4
   4   1   0 25570.8 598.218   5
   4  -1   0 25029.9 559.178   1
   4   1   0 25458.5 572.299   7
  -4  -1   0 25713.6 584.169   6
   5  -1   0 103842. 2308.18  48
   5  -1   0 105796. 2325.40  39
   5   1   0 106446. 2318.62  29
   5  -1   0 106375. 2318.04  30
   5  -1   0 105037. 2331.20  29
   5   1   0 107884. 2332.21   4
   5  -1   0 106917. 2322.89   8
  -5  -1   0 102617. 2305.43   6
   6   1   0 42572.0 1008.98  52
   6  -1   0 42886.8 1008.34  39
   6   1   0 43698.3 1007.12  39
   6  -1   0 42389.9 988.831  48
   6  -1   0 44653.0 1000.97  30
   6   1   0 43303.2 1001.49  29
   6  -1   0 43322.0 1016.21  29
   6   1   0 43557.3 1013.77   4
   6  -1   0 44248.6 1003.32   8
  -6  -1   0 42565.3 984.815   6
   7   1   0 16414.1 443.447  52
   7  -1   0 16564.3 444.687  39
   7  -1   0 16324.3 423.641  48
   7   1   0 16367.4 443.208  39
   7   1   0 16287.6 437.518  29
   7  -1   0 17027.0 451.973  29
   7  -1   0 16898.9 431.156   4
   7  -1   0 16933.2 437.101   8
   7   1   0 16158.9 434.765   1
   7   1   0 16455.0 445.457   4
   8   1   0 16906.0 461.615  39
   8   1   0 16638.2 458.980  52
   8  -1   0 16249.2 459.859  39
   8  -1   0 16391.9 438.960  48
   8   1   0 16364.3 452.957  29
   8  -1   0 16563.6 466.766  29
   8   1   0 16946.8 451.127   1
   8  -1   0 16632.0 444.986   4
   8  -1   0 17097.5 451.089   8
   8   1   0 16609.7 441.370   5
   8   1   0 16666.7 462.861   4
   9  -1   0 7359.06 243.375  48
   9   1   0 7149.28 260.438  39
   9   1   0 7585.32 262.250  52
   9  -1   0 7278.95 264.059  39
   9   1   0 7580.44 260.240  29
   9  -1   0 7402.23 268.582  29
   9   1   0 6944.41 246.354   1
   9  -1   0 8053.87 253.174   4
   9   1   0 7518.47 264.547   4
   9  -1   0 7727.15 255.392   8
  10   1   0 3697.59 175.530  39
  10   1   0 3549.77 170.288  52
  10  -1   0 3666.81 176.930  39
  10  -1   0 3627.96 179.882  29
  10   1   0 3414.47 167.708  29
  10   1   0 3608.47 174.953   4
  11   1   0 4942.46 214.306  52
  11   1   0 4451.34 208.094  39
  11   1   0 4020.65 198.810  29
  11  -1   0 4650.94 217.363  29
  11   1   0 4737.07 214.021   4
  12  -1   0 324.900 56.2365  51
  12   1   0 242.208 50.5732  39
  12  -1   0 372.969 62.9768  29
  12   1   0 312.496 56.4047  29
  12   1   0 393.826 65.3356   4
  13  -1   0 83.4757 31.4112  51
  13   1   0 68.0804 35.6662  39
  13   1   0 109.642 38.5262   4
  13  -1   0 107.477 40.5356  29
  13   1   0 32.9317 28.1895  29
  14  -1   0 1764.91 150.141  29
  14   1   0 1303.54 131.638  28
  14   1   0 1582.55 132.618  24
  14   1   0 1977.24 154.058  23
  14  -1   0 1534.63 139.084  26
  14   1   0 1729.39 141.491   4
  14   1   0 1680.32 143.360  39
  14  -1   0 1714.91 137.563  51
  14  -1   0 1810.79 150.360  37
  14   1   0 1716.28 151.397  16
  15   1   0 4282.70 248.430  28
  15  -1   0 4153.97 245.981  29
  15   1   0 3825.27 225.950  51
  15  -1   0 4529.96 241.635  51
  15   1   0 4161.55 232.045  48
  15  -1   0 4357.68 226.632  24
  15  -1   0 3976.34 239.256  26
  15   1   0 3774.69 219.615  24
  15   1   0 3935.05 234.184  23
  15  -1   0 4458.89 253.574  37
  15   1   0 4635.84 261.529  16
  16   1   0-43.7620 32.3917  23
  16   1   0-15.4079 34.2138  28
  16  -1   0 73.6414 46.2509  26
  16   1   0 25.4709 41.6261  24
  16  -1   0 36.6668 36.7475  24
  16  -1   0 79.8308 48.0036  28
  16   1   0 16.0845 35.7161  16
  16   1   0 16.2871 44.2939  17
  16  -1   0 15.7804 24.7781  29
  16  -1   0 13.7865 24.9960  51
  16   1   0 40.0212 27.0421  48
  16   1   0 27.9683 25.3544  51
  17   1   0 282.288 69.1424  24
  17  -1   0 152.430 59.7067  28
  17   1   0 212.071 64.6845  28
  17  -1   0 155.197 59.9315  26
  17   1   0 309.963 76.6642  17
  17  -1   0 314.763 76.7650  16
  17   1   0 221.419 72.6199  16
  17  -1   0 318.896 74.7321  29
  17   1   0 371.568 75.2091  51
  17  -1   0 293.956 68.1513  51
  18  -1   0 1515.78 155.847  26
  18   1   0 2174.44 185.490  28
  18  -1   0 1789.71 174.870  28
  18   1   0 1955.23 184.928  17
  18  -1   0 1695.95 168.803  16
  18   1   0 1814.10 178.381  16
  19  -1   0 47.7184 49.9586  26
  19  -1   0 52.9675 50.6222  28
  19   1   0 50.7079 45.9775  28
  19  -1   0 165.561 65.4268  17
  19   1   0-17.8151 45.6882  17
  19  -1   0 68.8033 51.7244  16
  19   1   0 17.6867 45.3591  16
  20  -1   0 91.7183 53.6936  26
  20   1   0 114.438 55.4747  28
  20  -1   0 85.7977 53.9097  28
  20  -1   0 15.9496 43.4058  17
  20   1   0 137.912 58.4949  17
  20   1   0 51.4597 49.1989  16
  20  -1   0 83.3827 56.5877  16
  21  -1   0 3389.42 220.452  26
  21  -1   0 3640.62 240.821  28
  21   1   0 2760.51 209.143  28
  21   1   0 3182.48 227.158  16
  21  -1   0 3724.68 233.498  17
  21   1   0 3573.12 237.527  17
  21  -1   0 3945.35 244.312  16
  22  -1   0 3182.75 214.778  28
  22   1   0 3331.10 216.137  17
  22   1   0 3280.12 215.716  16
  22  -1   0 3304.48 214.285  16
  23   1   0 3537.72 200.434  21
  23   1   0 3812.99 211.316  27
  23  -1   0 3826.84 217.734  28
  23   1   0 3806.62 217.706  17
  23  -1   0 3728.02 212.143  16
  24  -1   0 655.804 78.5858  16
  24   1   0 530.913 72.4067  17
  24  -1   0 438.692 70.0734  27
  24   1   0 659.530 73.8390  21
  25  -1   0 2106.48 124.640  27
   0  -2   0 291971. 6115.31  30
   0   2   0 285287. 6115.20   5
   0   2   0 270510. 6114.81   3
   0   2   0 284331. 6123.07  47
   1   2   0 4322.50 142.905   5
  -1   2   0 4511.21 139.559   5
   1  -2   0 4332.37 133.248  67
   1  -2   0 4508.98 138.506  30
  -1  -2   0 4337.97 144.855  30
   1   2   0 4465.10 149.667  47
  -1   2   0 4755.02 146.278  47
   1  -2   0 4454.10 119.063  49
   2   2   0 15448.2 387.383   5
  -2   2   0 15473.9 398.492  65
   2  -2   0 15215.3 375.869  67
   2  -2   0 14756.9 366.780  29
   2  -2   0 15505.9 377.189  30
   3   2   0 1629.23 79.4946   5
   3   2   0 1454.71 75.7510   4
  -3   2   0 1667.41 86.0027  65
   3  -2   0 1658.23 74.1379  67
   3  -2   0 1500.52 69.4175  29
   3  -2   0 1443.62 69.1712  30
   3  -2   0 1445.38 58.3663  51
   3  -2   0 1452.30 71.7480  50
   4   2   0 37222.4 869.045   5
   4   2   0 37037.5 871.518   4
   4  -2   0 37127.0 860.188  67
  -4   2   0 37042.6 881.135  65
   4  -2   0 37351.1 853.817  30
   4  -2   0 35657.1 857.398  29
   4  -2   0 36140.7 834.784  48
   4  -2   0 37397.1 839.984  51
   4  -2   0 37073.1 860.095  50
   4   2   0 37462.8 854.711  40
   5  -2   0 15816.1 398.532  51
   5  -2   0 16133.3 413.804  50
   5   2   0 16265.2 403.388  40
   5  -2   0 15829.5 408.335  30
   5  -2   0 15775.6 418.064  29
   5   2   0 15833.2 426.440   4
   5  -2   0 15554.0 416.376   8
   5   2   0 16113.5 395.229   7
   5   2   0 15460.5 419.746   5
   6  -2   0 1028.81 67.7850  50
   6  -2   0 1196.62 68.0517  51
   6  -2   0 1178.28 69.8946  30
   6  -2   0 893.259 69.0263  29
   6   2   0 980.603 73.8765   4
   6   2   0 1172.47 75.9079   5
   6  -2   0 1047.83 71.1532   8
   7   2   0 12731.1 366.911  39
   7   2   0 13351.9 383.107  52
   7  -2   0 12995.6 362.603  51
   7  -2   0 13274.6 366.667  30
   7  -2   0 12977.6 382.132  29
   7  -2   0 13468.5 376.800   8
   7   2   0 13081.4 376.556   5
   7   2   0 13081.7 386.814   4
   8  -2   0 3627.73 151.973  51
   8   2   0 3870.07 161.586  39
   8   2   0 3580.22 164.135  52
   8  -2   0 3793.97 156.118  30
   8  -2   0 3596.07 166.572  29
   8  -2   0 3680.59 160.838   8
   8   2   0 3471.10 161.303   1
   8   2   0 3561.13 168.034   4
   8   2   0 3442.68 156.117   5
   9   2   0 4526.34 191.744  39
   9  -2   0 4403.87 183.216  51
   9   2   0 4550.11 198.805  52
   9  -2   0 4213.06 195.498  29
   9   2   0 4541.76 203.686   4
   9   2   0 4763.79 198.493   1
   9   2   0 4317.42 185.611   5
   9  -2   0 4822.70 194.977   8
  10   2   0 9972.94 337.731  39
  10  -2   0 9679.12 327.188  51
  10   2   0 10614.0 353.613  52
  10  -2   0 9770.27 349.145  29
  10   2   0 9984.38 331.582   5
  10   2   0 9833.25 340.172   1
  10   2   0 10492.0 357.608   4
  10  -2   0 10335.7 338.235   8
  11   2   0 171.723 44.1652  52
  11   2   0 90.4390 35.8192  39
  11  -2   0 82.5982 29.1019  51
  11  -2   0 141.583 43.0690  29
  11   2   0 100.666 36.5833   4
  11   2   0 131.120 39.6957   1
  11  -2   0 127.247 36.1518   8
  12  -2   0 6229.97 268.657  51
  12   2   0 6949.41 292.318  52
  12   2   0 7208.33 291.249  39
  12  -2   0 6867.09 278.999   8
  12   2   0 6951.76 297.024   4
  12  -2   0 6620.11 293.874  29
  13  -2   0 63.2423 30.3624  29
  13  -2   0 110.727 38.6550  26
  13   2   0 48.0935 30.8538  23
  13   2   0 36.9480 35.3281   4
  13  -2   0 83.2248 34.0257  51
  13   2   0 58.5749 33.6063  52
  13   2   0 91.3881 37.3588  39
  13  -2   0 12.8471 30.8384  37
  13   2   0 40.0386 40.1460  17
  13   2   0 64.2947 40.3999  16
  13  -2   0 63.3581 38.3107  15
  14  -2   0 1409.33 139.405  29
  14  -2   0 1911.88 158.674  26
  14   2   0 1332.08 134.390  23
  14   2   0 1681.26 147.339   4
  14  -2   0 1660.55 150.040  37
  14   2   0 1780.40 159.614  16
  14  -2   0 1499.58 131.405  15
  14   2   0 1859.44 160.797  17
  15  -2   0 5859.89 302.433  29
  15   2   0 5365.07 286.658  23
  15  -2   0 5490.47 289.697  26
  15   2   0 5845.87 297.596   4
  15   2   0 5635.65 278.300  51
  15  -2   0 5635.68 300.722  37
  15   2   0 5840.93 310.368  17
  15   2   0 5462.48 296.776  16
  16  -2   0 1726.60 162.938  28
  16  -2   0 1536.44 154.656  29
  16  -2   0 1659.39 156.860  26
  16   2   0 1543.81 151.569  23
  16   2   0 1370.51 146.123   4
  16   2   0 1695.30 150.025  51
  16  -2   0 1590.77 157.809  37
  16   2   0 1525.23 155.155  16
  16   2   0 1270.69 146.191  17
  17   2   0 4536.93 268.348  48
  17   2   0 5378.87 284.477  51
  17   2   0 5440.74 310.652  17
  17   2   0 5547.28 308.616  16
  17  -2   0 5166.81 301.059  28
  17  -2   0 5016.49 289.421  26
  17   2   0 5106.96 288.242  23
  18   2   0 403.319 95.8795  16
  18   2   0 524.126 104.082  17
  18  -2   0 365.177 82.9970  16
  18   2   0 457.802 89.4673  23
  18  -2   0 520.239 101.133  28
  18  -2   0 526.920 98.3712  26
  19  -2   0 4775.98 280.583  16
  19   2   0 4862.22 294.660  17
  19   2   0 4530.95 282.792  16
  19  -2   0 4339.13 274.636  28
  19  -2   0 4740.80 276.772  26
  20   2   0 281.774 78.2169  16
  20   2   0 272.926 77.4597  17
  20  -2   0 187.715 61.9915  16
  20  -2   0 181.461 65.3549  28
  20  -2   0 216.029 67.2502  26
  21   2   0 1531.89 158.090  17
  21  -2   0 1672.33 155.883  16
  21   2   0 1853.84 164.057  16
  21  -2   0 1730.65 160.996  28
  21  -2   0 1644.71 152.917  26
  22   2   0 1373.41 132.275  18
  22  -2   0 1394.01 132.201  16
  22   2   0 1793.58 154.532  17
  22  -2   0 1309.09 130.603  28
  22  -2   0 1354.99 126.933  26
 -23  -2   0 42.9802 37.7308  66
  23  -2   0 9.98735 28.6380  26
  23  -2   0 55.7102 36.4237  28
  23   2   0 40.8786 40.3874  18
  23  -2   0 10.2132 32.0789  16
  23   2   0 79.6384 48.3783  17
  24   2   0 15.7694 23.7059  21
  24  -2   0-8.67097 29.4108  27
  24  -2   0-14.9743 24.4717  26
   0  -3   0-4.07824 11.6914  30
   0   3   0 17.4524 16.7809   5
   0   3   0 24.8701 21.1494  47
   1   3   0 8523.14 255.223   5
  -1   3   0 8122.18 246.875   5
   1  -3   0 8170.07 234.207  67
  -1  -3   0 8443.87 252.096  30
   1  -3   0 8073.04 242.304  30
  -1   3   0 8376.38 257.644  47
   2   3   0 621.256 54.6009   5
   2  -3   0 575.536 46.5642  67
  -2  -3   0 625.615 57.3637  30
   2  -3   0 749.303 53.7440  30
  -2   3   0 659.600 55.0078  47
   3   3   0 37791.7 883.088   5
  -3   3   0 35892.4 897.589  65
   3  -3   0 36155.7 860.621  67
   3  -3   0 36653.4 860.254  30
  -3  -3   0 34963.6 880.927  30
  -3   3   0 37067.3 871.026  47
   4   3   0 13296.4 383.699   5
  -4   3   0 13190.3 364.753   7
   4   3   0 13519.1 369.166   7
  -4   3   0 13428.8 400.339  65
   4  -3   0 13720.9 372.223  67
   4  -3   0 13674.6 365.481  30
   4   3   0 12546.6 368.799  40
   4  -3   0 13483.6 374.911  50
   5   3   0 828.817 69.6591   5
   5   3   0 778.658 60.9219   7
  -5   3   0 874.418 62.6259   7
  -5   3   0 813.312 76.0971  65
   5  -3   0 772.539 61.1783  30
   5   3   0 800.122 63.2720  40
   5  -3   0 795.826 64.2850  50
   6  -3   0 4259.92 175.801   8
   6   3   0 4280.31 180.309   5
  -6   3   0 3941.76 187.228  65
   6  -3   0 4253.50 164.579  30
   6  -3   0 4121.14 168.312  29
   6  -3   0 3911.55 166.409  50
   7   3   0 9109.43 307.230   5
   7  -3   0 8817.63 299.116   8
   7   3   0 8523.47 306.566   4
  -7   3   0 9127.51 321.736  65
   7  -3   0 8878.66 296.143  29
   7  -3   0 9307.62 289.659  30
   7  -3   0 9008.45 294.252  50
   8   3   0 4476.12 205.943   1
   8   3   0 4395.50 199.356   5
   8   3   0 4343.84 206.084   4
   8  -3   0 4327.94 194.185   8
  -8   3   0 5080.76 226.497  65
   8  -3   0 4805.34 204.665  29
   8  -3   0 4801.75 192.091  30
   8   3   0 4612.22 203.533  52
   9  -3   0 6655.17 258.893   8
   9   3   0 6846.13 265.543   5
   9   3   0 6414.33 265.519   1
   9   3   0 6463.98 271.006   4
  -9   3   0 6686.08 283.956  65
   9  -3   0 6648.53 247.360  30
   9  -3   0 6536.64 263.052  29
   9   3   0 6551.27 264.645  52
  10   3   0 8553.61 318.778   5
  10  -3   0 8406.62 312.289   8
  10   3   0 8229.89 327.437   4
  10   3   0 8154.80 321.879   1
 -10   3   0 9067.90 348.425  65
  10  -3   0 8073.67 317.968  29
  10   3   0 8648.89 325.340  52
  11   3   0 1999.61 145.600  52
  11   3   0 2271.56 148.172   5
  11   3   0 1850.01 147.222   4
  11  -3   0 2160.78 144.840   8
  11   3   0 2037.45 146.719   1
  11  -3   0 2164.47 151.975  29
  12  -3   0 2055.75 155.782  29
  12   3   0 2186.31 161.057  23
  12   3   0 2221.37 166.162   4
  12  -3   0 2154.18 149.793   8
  12   3   0 1686.55 140.893   1
  12   3   0 2024.42 152.382  52
  12  -3   0 1874.54 151.619  38
  12  -3   0 1957.13 156.904  37
  12  -3   0 2259.92 153.546  15
  12   3   0 2016.31 160.757  17
  13  -3   0 1127.04 113.822  15
  13   3   0 946.153 117.779  17
 -13   3   0 1159.61 129.007  65
  13   3   0 1226.90 122.841  23
  13  -3   0 1280.51 129.055  26
  13   3   0 942.832 108.361   1
  13  -3   0 957.158 106.534   8
  13   3   0 1223.12 130.540   4
  13   3   0 1064.67 117.598  52
  13  -3   0 993.476 118.514  37
  13  -3   0 992.410 114.856  38
  13  -3   0 1140.23 121.960  29
  14   3   0 8327.57 379.350  17
  14  -3   0 8515.89 352.039  15
  14   3   0 8310.99 369.649  16
  14   3   0 8557.85 368.011  23
  14  -3   0 8080.70 364.861  26
 -14   3   0 8206.40 381.185  65
  14   3   0 8183.69 361.441  52
  14  -3   0 8250.04 364.105  38
  14  -3   0 8137.02 374.044  37
  14  -3   0 7712.19 359.500  29
  15   3   0 697.540 109.603  17
  15   3   0 895.728 120.229  16
  15  -3   0 1206.74 124.425  15
  15  -3   0 900.304 120.461  26
  15   3   0 995.528 119.534  23
 -15   3   0 1082.46 136.212  65
  15  -3   0 1103.41 124.237  38
  15  -3   0 1262.42 140.806  37
  15  -3   0 976.849 122.214  29
  16  -3   0 8700.40 402.810  26
  16   3   0 8902.45 402.913  23
  16  -3   0 9500.63 420.350  29
  16  -3   0 9506.93 413.228  28
  16  -3   0 9834.76 412.851  38
  16  -3   0 9138.93 419.062  37
  16   3   0 8875.44 418.572  17
  16   3   0 9393.99 418.318  16
  17   3   0-16.9541 48.6018  16
  17  -3   0-16.4232 44.6642  28
  17  -3   0 16.6614 36.9973  26
  17   3   0-16.2744 39.0334  23
  18   3   0 5195.81 296.184  16
  18   3   0 4503.23 286.128  17
  18  -3   0 4950.79 286.560  28
  18  -3   0 4968.23 287.930  26
  18   3   0 4637.31 278.081  23
  19   3   0 656.300 108.374  17
  19  -3   0 621.471 100.158  28
  19  -3   0 850.092 114.544  26
  20   3   0 1620.41 159.586  18
  20   3   0 1689.05 165.590  17
  20  -3   0 1709.66 157.720  28
  20  -3   0 1626.38 155.350  26
  21   3   0 6518.80 316.111  18
  21   3   0 6627.07 323.103  17
  21  -3   0 6564.76 310.175  28
  21  -3   0 6816.66 314.362  26
  22   3   0 1139.42 118.791  17
  22   3   0 1136.83 116.466  18
  22  -3   0 892.185 100.400  28
  22  -3   0 1266.97 119.658  26
  23  -3   0 316.071 57.9188  26
  23   3   0 461.007 67.6803  18
 -23  -3   0 429.963 67.4060  66
  24   3   0 152.916 35.7787  21
  24  -3   0 208.369 39.2663  26
  24   3   0 107.639 33.5339  18
 -24  -3   0 107.035 32.4778  66
   0   4   0 182574. 4008.04   5
   0   4   0 180078. 4012.79   7
  -1   4   0 186.382 40.6778  47
  -1   4   0 157.191 33.4872   5
  -1   4   0 143.087 36.9558   7
   1   4   0 131.019 35.7714   7
   1   4   0 130.426 34.1070   5
  -2   4   0 20837.5 559.850  47
   2   4   0 19884.2 558.556   5
  -2   4   0 20558.1 556.157   7
   2   4   0 20674.5 557.487   7
   3  -4   0 1685.57 104.827  50
   3  -4   0 1586.58 95.5268  67
   3   4   0 1636.49 104.208   7
   3   4   0 1646.75 109.127   5
  -3   4   0 1524.84 99.7257   7
   4  -4   0 2005.92 118.493  50
   4   4   0 2031.62 121.606  40
   4   4   0 1866.07 112.625   7
  -4   4   0 1978.36 115.698   7
   4   4   0 1853.18 119.632   5
   5  -4   0 1727.91 111.463  50
  -5   4   0 1795.28 133.218  65
   5   4   0 1757.24 109.163   7
  -5   4   0 1758.71 107.522   7
   5   4   0 1900.75 123.877   5
   6  -4   0 295.854 48.3390  50
  -6   4   0 291.633 61.5585  65
   6  -4   0 277.799 48.4705   8
   6   4   0 287.652 52.2510   5
   7  -4   0 1224.64 97.6037  50
  -7   4   0 1032.42 105.150  65
   7   4   0 1138.15 100.537   5
   7  -4   0 1188.47 102.173   8
   7   4   0 818.244 90.0658   1
   8   4   0 19047.8 575.130  52
   8  -4   0 20475.8 577.039  50
  -8   4   0 19115.1 609.139  65
   8   4   0 19784.3 592.271   1
   8  -4   0 19481.0 576.805   8
   8   4   0 19855.5 589.675   5
   9   4   0 18870.4 568.376  52
  -9   4   0 17459.5 592.378  65
   9  -4   0 18347.4 561.283   8
   9   4   0 18979.0 580.916   1
   9   4   0 18486.8 571.754   5
  10  -4   0 42.2378 28.7275  15
  10   4   0 11.9310 32.4563   1
  10   4   0 45.5470 37.2256   5
 -10   4   0 27.3187 42.9009  65
  10   4   0 11.3708 27.2829  52
  10  -4   0 48.8054 33.1912  38
  10   4   0 12.3908 33.7064  31
  11  -4   0 6544.68 286.376  15
 -11   4   0 6143.92 310.682  65
  11   4   0 6510.98 294.075   5
  11  -4   0 6276.30 283.757   8
  11   4   0 6503.12 301.167   1
  11   4   0 6343.78 293.871  52
  11  -4   0 5735.23 292.902  38
  11   4   0 6405.72 304.148  31
  12  -4   0 2697.54 180.776  15
 -12   4   0 2446.47 195.243  65
  12   4   0 2160.32 168.674  23
  12   4   0 2878.47 194.415   1
  12  -4   0 2740.72 180.844   8
  12   4   0 2513.42 181.430  52
  12  -4   0 2550.85 186.495  38
  12  -4   0 2450.33 184.860  37
  12   4   0 2500.45 186.718  31
  13   4   0 27958.7 859.517  17
  13  -4   0 29278.9 833.791  15
 -13   4   0 27351.2 876.740  65
  13  -4   0 29341.6 861.329  26
  13   4   0 27395.3 837.305  23
  13   4   0 28083.0 845.147   1
  13  -4   0 28614.0 829.430   8
  13   4   0 28851.5 850.310  52
  13  -4   0 29450.5 863.026  38
  13  -4   0 27551.2 853.878  37
  13   4   0 28289.1 853.878  31
  14   4   0 754.298 108.678  31
  14  -4   0 577.614 95.0130  26
  14   4   0 565.932 96.5861  23
  14   4   0 710.928 102.424   1
  14  -4   0 652.195 98.0901   8
  14   4   0 636.901 98.3057  52
  14  -4   0 827.140 106.754  15
  14   4   0 615.957 102.856  17
  14  -4   0 733.550 107.238  37
  14  -4   0 894.421 116.490  38
  15  -4   0 1530.12 156.128  26
  15   4   0 1570.09 154.646  23
  15  -4   0 1901.58 174.197  37
  15  -4   0 1181.03 138.367  38
  15   4   0 1457.10 154.790  17
  15  -4   0 1727.40 152.585  15
  16  -4   0 2579.34 200.829  38
  16   4   0 2194.60 186.783  23
  16  -4   0 2644.01 205.966  26
  16   4   0 2860.99 218.178  17
  16  -4   0 2396.57 185.261  15
  17  -4   0 2599.92 198.928  38
  17   4   0 2222.57 184.413  23
  17  -4   0 2220.62 190.188  26
  17   4   0 2006.68 183.841  17
  18  -4   0 1145.36 133.441  38
  18   4   0 1121.90 137.809  17
  18   4   0 1086.82 139.700  18
  18  -4   0 1026.49 129.752  26
  18   4   0 1138.86 131.518  23
  19  -4   0 742.329 102.107  38
  19  -4   0 660.825 103.198  26
  19   4   0 809.399 111.721  18
  19   4   0 892.333 118.172  17
  20  -4   0 13.5383 40.7036  26
  20   4   0-14.2790 44.8397  18
  21  -4   0-11.6858 33.5013  26
  21   4   0 61.4684 40.1835  18
  22  -4   0-9.56307 26.0088  26
  22   4   0 60.1923 36.3779  18
  23  -4   0 267.371 46.3144  26
  23   4   0 393.192 57.3085  18
 -23  -4   0 279.954 49.2723  66
   0   5   0 8.49667 21.7863   5
   0   5   0 8.91290 24.2397   7
   1   5   0 157.854 41.4440   5
   1   5   0 161.124 45.3036   7
  -1   5   0 151.019 41.1986   7
  -2   5   0 4865.71 223.487   7
   2   5   0 5371.13 231.730   7
   2   5   0 5086.93 229.434   5
   3  -5   0 44.0952 22.6443  50
  -3   5   0 35.3944 27.8131   7
   3   5   0 99.4981 35.7619   7
   3   5   0 76.4875 33.5893   5
   4  -5   0 7468.61 287.806  50
   4   5   0 6909.22 278.446   7
   4   5   0 7273.51 293.948   5
  -4   5   0 7051.56 278.508   7
   5  -5   0 760.481 83.3636  50
   5   5   0 571.731 79.5490   5
   5   5   0 784.551 83.7788   7
   5   5   0 866.941 91.8264   1
   6  -5   0 6131.05 263.449  50
   6   5   0 5593.62 267.707  32
  -6  -5   0 6129.47 287.999  36
   6  -5   0 5873.15 263.738   8
   6   5   0 6037.98 268.490   1
   6   5   0 5386.14 260.193   5
   7   5   0 9444.86 372.847   5
   7   5   0 9818.13 377.350   1
   7  -5   0 10181.9 374.495   8
   7   5   0 9961.60 388.036  31
   7   5   0 9739.22 380.012  32
   7  -5   0 9780.00 364.124  50
   7  -5   0 9825.40 376.199  36
   7  -5   0 9357.35 362.305  14
   7  -5   0 10086.7 382.126  13
   8  -5   0 28891.0 815.040  50
   8  -5   0 30007.4 833.933  36
   8   5   0 28076.1 830.743   5
   8  -5   0 29366.3 826.158   8
   8   5   0 29857.4 842.380   1
   8   5   0 29000.0 838.769  32
   8   5   0 28907.4 846.032  31
   9   5   0 5022.22 264.265   5
   9   5   0 5270.17 270.197   1
   9  -5   0 5052.84 255.688   8
  -9   5   0 5282.94 290.975  65
   9   5   0 5403.85 272.893  32
   9   5   0 5117.36 273.744  31
   9  -5   0 4984.59 253.085  15
  10  -5   0 14417.9 504.969  15
  10   5   0 15125.8 533.149   1
  10   5   0 13943.5 517.401   5
  10  -5   0 14948.3 515.987   8
 -10   5   0 14011.1 550.809  65
  10   5   0 15888.7 526.499  52
  10  -5   0 15380.2 541.248  38
  10   5   0 14961.9 525.623  32
  10   5   0 15354.5 544.864  31
  11  -5   0 1615.74 142.576  15
  11   5   0 1559.01 152.234   1
  11  -5   0 1458.78 139.903   8
  11   5   0 1550.57 149.155   5
 -11   5   0 1399.09 157.656  65
  11   5   0 1513.29 141.591  52
  11  -5   0 1557.17 150.576  38
  11   5   0 1582.10 150.328  32
 -12   5   0 12189.9 514.292  65
  12   5   0 12606.7 493.867   1
  12  -5   0 13218.2 482.662   8
  12   5   0 12770.3 488.463   5
  12   5   0 12157.2 477.060  52
  12  -5   0 13663.5 512.964  38
  12  -5   0 12889.6 475.080  15
  13   5   0 5048.90 281.717  52
  13  -5   0 5058.49 284.611  26
  13  -5   0 4930.46 270.833  15
  13  -5   0 5386.96 296.524  38
  14  -5   0 30659.1 914.077  26
  14   5   0 28614.9 906.320  18
  14  -5   0 30598.7 887.234  15
  14  -5   0 30105.1 918.793  38
  15   5   0 5196.07 281.977  23
  15  -5   0 4495.00 274.553  26
  15  -5   0 4791.04 287.048  38
  15  -5   0 4601.52 262.878  15
  15   5   0 5131.89 295.390  18
  16  -5   0 2730.37 207.396  38
  16  -5   0 2624.26 190.443  15
  16   5   0 2654.73 210.924  18
  16  -5   0 2498.01 199.266  26
  16   5   0 2826.49 202.767  23
  17   5   0 1077.39 126.042  23
  17  -5   0 861.165 119.384  26
  17  -5   0 915.317 119.581  38
  17   5   0 1188.26 138.207  18
  18  -5   0 6943.42 323.944  38
  18  -5   0 6760.47 322.076  26
  18   5   0 6296.23 317.421  18
  19  -5   0 1029.83 112.326  38
  19   5   0 886.672 110.229  18
  19  -5   0 1004.33 113.276  26
  20  -5   0 73.7651 34.4997  38
 -20  -5   0 166.554 52.3396  36
  20   5   0 69.4399 39.3050  18
  20  -5   0 100.020 45.0974  26
 -21  -5   0 281.673 53.3015  36
  21  -5   0 282.461 53.8979  26
  21   5   0 321.580 58.4908  18
  22  -5   0 649.212 68.8636  26
  22   5   0 677.579 70.4152  18
 -22  -5   0 847.620 78.2834  66
   0  -6   0 836.976 93.6610  62
   0  -6   0 920.849 105.892  36
   0   6   0 781.903 96.3261   7
   1  -6   0 2170.07 151.286  50
  -1  -6   0 2269.33 154.948  62
   1  -6   0 2143.99 149.850  62
   1  -6   0 2323.80 168.883  36
  -1  -6   0 2142.16 165.042  36
   1   6   0 2577.77 170.427   7
  -1   6   0 2149.83 156.174   7
   2  -6   0 55.0851 31.5991  50
  -2  -6   0 75.9195 34.0740  62
   2  -6   0 65.3862 29.6550  62
  -2  -6   0 79.6029 41.6752  36
   2  -6   0 25.2385 30.2841  36
  -2   6   0 46.2771 33.1814   7
   2   6   0 23.4411 26.0463   5
   2   6   0 47.0340 33.7235   7
   3   6   0 5694.17 267.319   5
   3   6   0 4997.71 251.419   7
  -3   6   0 5122.52 250.331   7
  -3  -6   0 5034.54 244.801  62
   3  -6   0 4636.42 236.381  62
   3  -6   0 4981.05 246.757  50
  -3  -6   0 4948.59 265.481  36
   3  -6   0 4920.05 257.795  36
   3   6   0 4664.73 246.686  32
   4   6   0-11.7961 28.2943   7
  -4   6   0 57.2177 34.4078   7
   4   6   0 37.9496 30.3420   5
  -4  -6   0 32.3638 23.9576  62
   4  -6   0-10.9044 24.2161  62
   4  -6   0 21.6875 17.0304  42
   4  -6   0 46.9579 28.1586  50
  -4  -6   0 75.8048 34.0087  42
   4  -6   0 12.8108 28.4489  36
  -4  -6   0 14.0776 33.7660  36
   4   6   0 38.2110 34.6408  32
   5  -6   0 7542.72 319.432  50
   5  -6   0 7130.84 317.640   8
   5   6   0 7080.36 308.531   7
   5   6   0 6559.64 314.798   5
  -5  -6   0 6829.67 332.266  36
   5  -6   0 7371.08 326.673  36
   5   6   0 7354.50 328.855  32
   6  -6   0 3010.48 191.995  50
   6  -6   0 3187.21 200.514   8
   6   6   0 2641.90 190.403   5
  -6  -6   0 2835.20 207.803  36
   6  -6   0 2738.68 191.992  36
   6   6   0 3112.75 206.038  32
   7  -6   0 5642.57 280.187  50
  -7  -6   0 5975.30 312.897  36
   7  -6   0 5719.96 288.335  36
   7   6   0 6092.91 303.470  32
   7  -6   0 5539.70 283.477   8
   7   6   0 5645.67 291.601   5
   8  -6   0 9365.62 391.891  36
  -8  -6   0 9187.60 412.998  36
   8   6   0 9596.96 405.338  32
   8   6   0 9496.35 396.715   1
   8  -6   0 9565.12 392.468   8
   8   6   0 8499.52 386.324   5
   9   6   0 3518.27 230.437  32
  -9  -6   0 3131.91 232.458  36
   9  -6   0 3740.80 239.518  38
   9  -6   0 3956.80 230.696  15
   9  -6   0 3855.40 233.164   8
   9   6   0 3602.12 236.309   5
   9   6   0 3501.50 231.784   1
  10   6   0 2770.52 202.623  32
 -10  -6   0 2281.11 196.884  36
  10  -6   0 2599.19 197.991  38
  10  -6   0 2275.23 175.993  15
  10  -6   0 2395.97 184.290   8
  10   6   0 2250.08 189.201   1
  10   6   0 2292.53 188.417   5
  11   6   0-31.2488 44.7906  32
  11  -6   0-28.5044 42.8511  15
 -11  -6   0 35.5297 50.9264  36
  11  -6   0 16.4335 36.4918  38
  12   6   0 1621.65 156.582  32
  12  -6   0 1589.59 160.045  38
 -12  -6   0 1183.64 146.108  36
  12  -6   0 1542.16 147.722  15
  13   6   0 19626.8 647.001  32
  13  -6   0 19205.3 644.999  26
  13  -6   0 19101.2 633.594  15
  13  -6   0 19188.3 664.718  38
 -13  -6   0 17734.2 662.319  36
  14  -6   0 136.013 61.2932  26
  14  -6   0 56.2748 44.2158  15
 -14  -6   0 86.9429 52.3107  36
  14  -6   0 82.5204 42.3547  38
  15  -6   0 8144.92 364.321  26
  15  -6   0 8658.97 364.123  15
  15  -6   0 8099.65 375.051  38
 -15  -6   0 7211.21 365.924  36
  16  -6   0 110.687 51.7783  26
  16  -6   0 104.154 48.7010  38
 -16  -6   0 169.504 59.3212  36
  16  -6   0 113.896 47.3708  15
 -17  -6   0 6683.67 326.729  36
  17  -6   0 7293.52 323.225  26
  17  -6   0 7409.65 331.180  38
  18  -6   0 157.331 47.8461  26
 -18  -6   0 48.2844 43.8395  36
  18  -6   0 154.208 49.3386  38
  19  -6   0 152.612 45.0222  26
  19  -6   0 99.3365 41.3677  38
 -19  -6   0 160.280 44.5818  36
  20  -6   0 129.724 35.9856  26
 -20  -6   0 62.3004 30.0008  36
  20  -6   0 132.377 37.3921  38
  20   6   0 39.3040 27.6527  19
   0  -7   0-13.2705 31.8281  42
   0  -7   0 25.5305 30.6164  50
   0  -7   0-13.1839 33.8037  62
   0  -7   0-15.2535 33.8703  36
   0   7   0 14.2573 34.1950   7
   1  -7   0 7212.72 334.340  42
  -1  -7   0 7437.16 337.746  42
   1  -7   0 8004.79 345.061  50
   1  -7   0 7818.48 342.252  62
  -1  -7   0 8379.13 353.915  62
  -1  -7   0 7380.81 357.587  36
   1  -7   0 8602.06 373.971  36
   1   7   0 8096.60 360.384   7
  -1   7   0 7825.42 354.606   7
   2  -7   0 8169.20 345.264  50
  -2  -7   0 6845.67 320.452  42
   2  -7   0 7273.97 327.924  42
   2  -7   0 7774.73 336.256  62
  -2  -7   0 7056.64 324.308  62
  -2  -7   0 6948.67 346.350  36
   2  -7   0 7367.46 347.184  36
   2   7   0 7257.71 339.995   7
  -2   7   0 6989.66 331.391   7
   3  -7   0 407.080 73.8925  42
   3  -7   0 463.188 82.3763  50
  -3  -7   0 380.484 71.8873  42
  -3  -7   0 324.757 67.1773  62
   3  -7   0 379.589 74.6072  62
  -3  -7   0 495.400 89.7224  36
   3  -7   0 359.877 77.3822  36
  -3   7   0 457.887 81.9767   7
   3   7   0 455.596 85.0765   7
   4  -7   0 2257.48 181.569   8
   4   7   0 2517.19 187.505   7
  -4  -7   0 2577.72 180.781  62
   4  -7   0 2553.89 180.286  62
   4  -7   0 2642.58 189.769  50
  -4  -7   0 2456.74 177.625  42
   4  -7   0 2538.81 179.832  42
  -4  -7   0 2447.66 198.168  36
   4  -7   0 2470.42 189.531  36
   4   7   0 2992.64 204.583  32
   5  -7   0 6284.33 317.518   8
   5  -7   0 6230.14 308.928  50
  -5  -7   0 6144.83 329.048  36
   5  -7   0 6296.62 319.065  36
   5   7   0 6721.46 326.874  32
   5  -7   0 6252.15 295.531  62
   6   7   0 1582.66 157.012  32
   6  -7   0 1734.47 158.072  36
  -6  -7   0 1628.32 162.921  36
   7   7   0 13756.3 520.412  32
   7  -7   0 13523.5 510.717  36
  -7  -7   0 13014.6 529.333  36
   8   7   0 5773.67 309.044  32
   8  -7   0 5422.59 294.201  36
  -8  -7   0 5540.61 317.129  36
   8  -7   0 5552.26 299.243  38
   9   7   0 1450.14 154.770  32
   9  -7   0 1375.15 139.802  15
   9  -7   0 1364.85 143.868  38
  -9  -7   0 1198.11 143.967  36
  10   7   0 8250.50 381.651  32
  10  -7   0 7712.56 354.062  15
  10  -7   0 8478.55 385.503  38
 -10  -7   0 7983.46 390.093  36
  11   7   0 377.496 84.8619  32
  11  -7   0 576.604 95.0001  15
  11  -7   0 335.597 79.8864  38
 -11  -7   0 500.758 98.1924  36
  12   7   0 1984.98 170.228  32
  12  -7   0 2350.99 176.118  15
 -12  -7   0 1875.17 177.658  36
  12  -7   0 1835.09 167.712  38
  13   7   0 632.236 96.3287  32
  13  -7   0 822.864 102.124  15
 -13  -7   0 637.732 102.131  36
  13  -7   0 544.232 92.9876  38
  14   7   0 1569.43 141.879  32
  14  -7   0 1725.31 154.339  38
 -14  -7   0 1545.44 152.982  36
  14  -7   0 1809.97 147.199  15
 -15  -7   0 2295.81 177.366  36
  15  -7   0 2479.76 179.626  38
  15  -7   0 2877.33 178.105  15
  16  -7   0 187.486 54.3328  38
 -16  -7   0 214.369 58.2956  36
 -17  -7   0 443.648 72.2679  36
  17  -7   0 625.595 80.0088  38
 -18  -7   0 1206.93 100.877  36
  18   7   0 1240.20 100.971  19
   0  -8   0 464.611 90.1523  36
   0  -8   0 524.089 88.6642  62
  -1  -8   0 290.979 76.3900  36
   1  -8   0 222.224 67.7669  36
  -1  -8   0 296.246 70.3091  62
   1  -8   0 339.335 71.6235  62
  -2  -8   0 81.5517 53.3344  36
   2  -8   0 62.8873 45.0977  36
  -2  -8   0 55.7791 41.9568  62
   2  -8   0 112.226 49.2784  62
  -3  -8   0 1331.77 145.849  36
   3  -8   0 1337.87 141.865  36
   3  -8   0 1380.87 135.589  62
  -3  -8   0 1343.18 135.768  62
  -4  -8   0 13818.9 538.731  36
   4  -8   0 13644.4 521.130  36
   4  -8   0 14111.4 503.839  62
  -4  -8   0 14509.8 506.819  62
  -5  -8   0 4497.63 274.529  36
   5  -8   0 4419.75 259.587  36
   5   8   0 4240.72 257.885  32
   5  -8   0 4638.02 248.192  62
  -5  -8   0 4211.66 237.847  62
  -6  -8   0 2891.81 219.298  36
   6   8   0 2803.26 207.124  32
  -7  -8   0 2199.52 188.562  36
   7  -8   0 2292.12 179.668  36
   7  -8   0 2422.70 178.309  15
   7   8   0 2564.70 196.014  32
  -8  -8   0 32.2116 54.6310  36
   8  -8   0 13.3655 38.3175  15
   8   8   0 45.6645 47.8020  32
   9  -8   0 493.393 80.3897  53
   9  -8   0 471.316 81.9883  38
  -9  -8   0 500.597 92.3918  36
   9  -8   0 363.850 72.2776  15
   9   8   0 416.365 82.5414  32
  10  -8   0-12.1963 27.0818  53
  10  -8   0 40.5863 45.8877  38
 -10  -8   0 15.0703 43.2012  36
  10  -8   0-12.4649 35.7323  15
  10   8   0 42.8116 42.9052  32
  11  -8   0 917.424 101.106  53
  11   8   0 752.952 104.381  32
  11  -8   0 1037.93 111.135  15
  11  -8   0 922.468 109.544  38
 -11  -8   0 740.258 105.699  36
  12   8   0 581.235 89.8191  32
  12  -8   0 856.779 101.835  38
 -12  -8   0 752.542 101.500  36
  12  -8   0 965.158 101.289  15
  13  -8   0 1510.72 132.327  38
  13   8   0 1703.02 136.757  32
  13  -8   0 1817.39 133.605  15
 -13  -8   0 1485.11 135.743  36
  14   8   0 38.1179 33.4592  32
 -14  -8   0-10.5276 41.6004  36
  14  -8   0 10.1069 28.9753  38
  14  -8   0 44.3552 27.8598  15
 -15  -8   0 592.183 74.2589  36
  15  -8   0 622.042 74.2782  38
  15   8   0 544.329 66.5516  32
 -16  -8   0 2373.11 136.055  36
  16  -8   0 2667.45 141.831  38
   0  -9   0-12.5358 35.9367  62
   0  -9   0-13.7968 35.3762  36
   1  -9   0 1859.68 151.696  62
  -1  -9   0 2167.10 159.996  62
  -1  -9   0 1806.55 157.798  36
   1  -9   0 2379.71 176.336  36
   2  -9   0 1757.43 145.062  62
  -2  -9   0 1737.44 144.036  62
  -2  -9   0 1531.67 147.857  36
   2  -9   0 1726.94 151.517  36
   3  -9   0 47.8301 37.5653  62
  -3  -9   0 23.7475 32.3093  62
  -3  -9   0 69.3857 43.5912  36
   3  -9   0 91.5576 47.4399  36
   4  -9   0 412.722 69.3369  62
  -4  -9   0 272.395 62.1782  62
   4  -9   0 304.467 65.4778  36
  -4  -9   0 453.516 82.0308  36
  -5  -9   0 469.934 70.7585  62
   5  -9   0 497.988 75.6197  62
  -5  -9   0 497.997 87.8897  36
   5  -9   0 573.722 85.0554  36
   5  -9   0 704.162 89.9025  15
   6   9   0 1091.64 115.930  32
  -6  -9   0 1036.81 118.903  36
   6  -9   0 1158.82 112.075  15
   6  -9   0 1085.69 110.441  53
   7   9   0 23.6442 30.3169  32
  -7  -9   0 25.2252 32.3434  36
   7  -9   0 31.8369 31.9113  15
   7  -9   0 22.3387 32.0232  53
   8   9   0 995.934 106.673  32
   8  -9   0 1017.78 101.202  15
   8  -9   0 1134.46 107.882  53
   9   9   0 423.929 72.0555  32
  -9  -9   0 641.018 86.1280  36
   9  -9   0 528.077 71.4985  15
   9  -9   0 696.365 81.2406  53
  10   9   0 272.304 55.1281  32
 -10  -9   0 320.209 61.6458  36
  10  -9   0 259.650 51.7399  15
  10  -9   0 207.841 45.4292  53
  11   9   0 145.756 42.9721  32
 -11  -9   0 102.025 37.6719  36
  11  -9   0 93.3957 33.1727  15
  11  -9   0 104.385 30.3151  53
 -12  -9   0 24.2512 26.4484  36
  12  -9   0 115.499 33.1882  15
  12   9   0 47.6324 29.6962  32
 -13  -9   0 13.4402 21.9746  36
  13  -9   0 34.1234 21.2673  15
  13   9   0 52.4689 26.5973  32
   0 -10   0 3695.76 184.050  62
   0  10   0 3414.25 181.132  33
   0 -10   0 4050.32 194.927  36
  -1 -10   0 33.7151 25.3656  62
   1 -10   0 67.5564 31.5820  62
   1 -10   0 87.2558 37.1168  36
  -1 -10   0 71.7863 35.4742  36
  -1  10   0 51.8353 32.3092  33
   1  10   0 26.2519 28.6225  33
  -2 -10   0-23.7016 30.3855  63
   2 -10   0-8.21469 23.5486  62
  -2 -10   0 8.18268 23.4568  62
  -2 -10   0-17.8940 29.2430  36
   2 -10   0 33.7990 28.6603  36
  -2  10   0 75.0658 33.8133  33
   2  10   0 42.7736 29.0164  33
   2 -10   0 7.95269 19.0738  53
  -3 -10   0 71.5480 33.0885  63
   3 -10   0 148.577 36.8916  62
  -3 -10   0 85.4820 32.3476  62
  -3 -10   0 96.6162 37.4023  36
  -3  10   0 94.5769 33.5740  33
   3  10   0 188.196 45.1654  33
   3 -10   0 55.8924 28.1084  53
  -4 -10   0 6097.17 230.986  62
   4 -10   0 5659.22 227.573  62
  -4 -10   0 5906.89 237.558  63
  -4 -10   0 5544.03 238.667  36
   4  10   0 6006.88 236.333  33
  -4  10   0 5680.96 227.857  33
   4 -10   0 6368.54 243.031  53
   5 -10   0 22.7851 23.8525  53
  -5 -10   0 24.4815 25.6281  36
   5 -10   0 20.3398 21.2931  15
  -5 -10   0-7.55676 23.7323  63
   6 -10   0 78.9488 28.4048  53
  -6 -10   0 92.3155 33.4832  36
   6 -10   0 63.5447 25.8109  15
  -6 -10   0 71.1870 28.9038  63
   7 -10   0 1159.37 88.1617  53
  -7 -10   0 1075.74 86.9861  36
  -7 -10   0 1081.43 84.2094  63
   7 -10   0 1141.12 82.6843  15
   8 -10   0 426.607 50.8314  53
  -8 -10   0 304.153 43.5699  63
  25   0  -1-7.60389 26.6970  27
  25   0  -1-7.47248 24.4241  17
  24   0  -1-10.5303 30.1906  16
  24   0  -1-30.5571 33.2952  17
  23   0  -1 12.6345 36.2188  17
  23   0  -1-12.8996 38.7837  16
  23   0  -1 37.9826 34.4320  28
  22   0  -1-29.4581 48.1434  17
  22   0  -1-29.8466 50.6194  16
  22   0  -1 14.7034 37.7019  28
  21   0  -1 48.9773 41.8593  17
  21   0  -1-16.4612 47.1885  16
  21   0  -1-16.2471 41.6576  28
  20   0  -1-17.3940 47.3051  16
  20   0  -1-17.3155 52.0613  17
  20   0  -1-17.1859 44.0661  28
  19   0  -1-17.6925 53.1940  16
  19   0  -1 52.4653 47.5607  28
  18   0  -1 17.4129 47.3577  16
  18   0  -1 34.4182 51.7427  28
  17   0  -1-14.7758 23.2034  51
  17   0  -1-32.9438 47.2208  28
  17   0  -1-15.8604 32.1520  29
  17   0  -1 50.0231 45.3484  16
  16   0  -1-26.8266 38.4520  23
  16   0  -1 15.4211 34.2434  28
  16   0  -1 28.6171 34.3187  34
  16   0  -1 29.6333 37.9908  29
  16   0  -1-13.7989 25.0191  51
  15   0  -1-12.3667 27.4601  23
  15   0  -1 41.2320 39.3992  39
  15   0  -1-13.2356 35.9948  34
  15   0  -1 54.4117 36.9936  29
  14   0  -1 11.2494 28.8435  23
  14   0  -1-12.4251 27.5899  39
  14   0  -1 11.2304 36.7065   4
  14   0  -1-12.0767 24.4798  34
  14   0  -1 24.6294 27.3447  29
  13   0  -1-11.0345 24.5022  29
  13   0  -1 30.4364 29.0836   4
  13   0  -1-11.1129 22.5264  39
  12   0  -1-9.79652 19.8588  29
  12   0  -1-9.08036 24.6952   4
  12   0  -1-9.85438 21.8825  39
  11   0  -1-8.63798 20.7181  29
  11   0  -1 8.06026 23.1065   4
  11   0  -1 34.7267 26.1026  39
  10   0  -1 30.2185 24.6921  29
  10   0  -1-7.10175 22.3013   4
 -10   0   1-12.7023 25.0958   6
  10   0  -1-6.34471 15.2172  52
  10   0  -1 15.1785 23.8321  39
   9   0  -1 26.2055 18.7835  29
   9   0  -1 31.0418 23.2071   4
   9   0  -1 5.49176 16.5148  52
   9   0  -1 6.57831 21.5037  39
   8   0  -1 5.62405 16.1238  29
   8   0  -1 16.1177 18.8640   4
   8   0  -1 33.9161 21.7415  39
   8   0  -1 4.72741 12.8585  52
   7   0  -1-4.76994 17.2960  29
   7   0  -1 18.4124 19.1221   4
   7   0  -1-3.99665 13.0630  52
   6   0  -1 15.5785 18.0032   4
   6   0  -1 16.5764 14.0976  52
  -6   0   1-2.49291 10.1082  45
   5   0  -1 19.3788 14.0426  29
  -5   0   1-2.14317 9.31904  45
   5   0  -1 18.7591 10.8657  52
   4   0  -1 7.55801 12.0857  29
  -4   0   1 1.40900 4.65184   2
   3   0  -1 4.74894 4.43863  67
  -3   0   1 7.54026 4.58641   2
  -3   0   1 7.41743 3.80502  43
  -3   0   1-1.46852 5.80359  45
   2   0  -1 2.66224 1.86381  50
  -2   0   1 8.95639 4.11879  43
  -1   0   1 3.64068 3.78108   6
  -1   0   1 3.78036 3.56148   2
  -1   0   1 0.83425 3.20864  45
  -1   0   1 1.49096 2.43673  43
  -1   0   1-0.85420 2.44883  46
   0   0   1 2.24536 2.88409  43
   0   0   1 2.39597 1.80975  48
   0   0   1 7.40197 3.28979  41
   0   0   1 5.06817 2.87702  46
   0   0   1 6.02107 3.13166   2
   1   0   1 1.51279 2.91159  43
   1   0   1 0.99055 2.69652  51
   1   0   1 3.00301 3.51650  48
   1   0   1 3.47007 4.19594  49
   1   0   1 0.75271 3.20273   2
   1   0   1 7.08195 3.51838   4
   1   0   1 3.99675 2.26584   5
   1   0   1 3.17757 2.69717  30
   1   0   1 3.42822 4.27286  29
   2   0   1 4.50153 4.31662  51
   2   0   1 16.5231 4.24884   5
   2   0   1 4.69555 5.33301   4
   2   0   1 1.31460 6.08728   1
   2   0   1 9.27550 5.37911   8
   2   0   1 13.5091 7.66241  29
   2   0   1 16.7057 6.59970  30
   3   0   1 4.47525 10.1428  39
   3   0   1 1.71406 8.07471   1
   3   0   1-1.43041 4.30222   2
   3   0   1 14.3124 7.62911   8
   3   0   1 13.0716 6.11570   5
   3   0   1-1.72788 8.13981   4
   3   0   1 34.5387 10.2917  30
   3   0   1 11.5762 10.4947  29
   4   0   1 14.5230 12.0800  39
   4   0   1 45.5504 7.02033   2
   4   0   1-2.13493 11.7863   1
   4   0   1 2.17457 11.8417   8
   4   0   1 2.99230 12.7361  29
   5   0   1 7.23492 14.2994  39
   5   0   1 2.96037 13.1528   4
   5   0   1 3.71715 14.3015  29
   6   0   1-13.1435 16.8501  39
   6   0   1-3.05577 12.3885   1
   6   0   1 14.5364 16.4720   4
   6   0   1 4.49392 16.2953  29
   7   0   1-5.20315 16.3392  39
   7   0   1 8.70673 16.2713   4
   7   0   1-3.55458 13.6709   1
   7   0   1 5.32924 16.0227  29
   8   0   1 6.09262 15.6216  39
   8   0   1-5.11905 16.0752   4
   8   0   1 6.23200 18.7370  29
   9   0   1 35.2785 21.2136  39
   9   0   1-17.8177 21.5361   4
   9   0   1 7.21254 18.4932  29
  10   0   1 8.09755 20.7635  39
  10   0   1 14.0599 19.1197  48
  10   0   1 13.6441 20.5123   4
  10   0   1 8.26949 23.7068  29
  11   0   1 9.40791 19.0700  29
  11   0   1-7.98033 20.4616  48
  11   0   1 8.54384 18.9715  51
  12   0   1-10.6217 25.4754  29
  12   0   1 19.2414 19.5016  51
  12   0   1 8.97122 16.2653  48
  13   0   1 19.9665 22.1700  48
  13   0   1 10.7602 23.8949  51
  13   0   1 12.3297 27.3799  28
  14   0   1-11.0535 26.5110  48
  14   0   1 11.9581 21.6806  51
  14   0   1 13.6329 27.6346  28
  14   0   1-12.6273 34.3406  26
  14   0   1 22.1520 33.3008  24
  14   0   1 13.1936 29.2965  29
  14   0   1 13.5907 32.5962  16
  15   0   1-13.1012 26.5576  51
  15   0   1-14.9085 33.1051  28
  15   0   1-36.2246 34.6153  24
  15   0   1 27.4900 32.9670  26
  15   0   1 14.4754 26.2456  29
  15   0   1-29.7069 35.6255  16
  16   0   1-14.1551 25.6647  51
  16   0   1-16.0647 46.0523  28
  16   0   1 12.9658 51.2335  24
  16   0   1-14.7198 40.0317  26
  16   0   1 15.6312 28.3408  29
  16   0   1-15.9924 35.5119  16
  17   0   1-15.0148 30.4364  51
  17   0   1-15.4457 37.0459  26
  17   0   1 13.6551 41.0557  24
  17   0   1-49.6170 49.7261  17
  17   0   1-16.8849 43.2937  16
  17   0   1 16.9741 43.5223  28
  17   0   1 16.5752 36.8059  29
  18   0   1-15.7889 37.8690  26
  18   0   1 42.0415 47.5335  24
  18   0   1 16.9784 43.5333  17
  18   0   1 17.3890 52.2815  16
  18   0   1 17.4968 38.8523  28
  19   0   1 83.6067 52.0828  24
  19   0   1-31.2341 51.0448  26
  19   0   1-17.3699 47.2391  16
  19   0   1-16.8887 45.9304  17
  19   0   1-17.4969 47.5844  28
  20   0   1 64.7389 54.8962  17
  20   0   1-16.7361 47.9763  16
  20   0   1-16.8762 45.8953  28
  21   0   1-27.6172 48.4815  21
  21   0   1 15.4814 42.1031  16
  21   0   1-14.8550 44.6634  17
  21   0   1-15.6222 37.4694  28
  22   0   1 12.0382 39.3474  21
  22   0   1 13.6758 49.5898  16
  22   0   1 12.9761 39.0143  17
  23   0   1-69.6162 33.2622  27
  23   0   1 9.86352 26.8259  21
  23   0   1 10.6725 30.5959  17
  23   0   1-11.4588 40.2318  16
  24   0   1 18.1257 28.4622  27
  25  -1  -1 123.150 36.4299  27
  25   1  -1 242.361 48.1919  17
  24  -1  -1 291.271 60.7542  16
  24   1  -1 328.387 66.1104  17
  23  -1  -1 596.541 87.2671  16
  23   1  -1 490.123 81.3407  16
  23  -1  -1 491.994 80.9600  17
  23   1  -1 496.131 83.1226  17
  23  -1  -1 572.906 88.6134  28
  22  -1  -1 14.4873 39.4038  16
  22   1  -1 29.7082 42.5861  17
  22  -1  -1 13.8573 37.6907  17
  22   1  -1 87.8457 51.4068  16
  22  -1  -1 29.5987 42.4291  28
  22   1  -1 27.3684 37.2200  28
  21  -1  -1 605.384 100.938  17
  21   1  -1 373.588 83.8339  16
  21   1  -1 379.815 86.5183  17
  21  -1  -1 482.263 91.5000  16
  21   1  -1 367.455 80.2941  28
  21  -1  -1 540.625 98.9673  28
  20  -1  -1 434.452 93.7345  28
  20  -1  -1 478.275 94.7180  16
  20   1  -1 632.741 107.349  17
  20   1  -1 414.289 91.7914  16
  20   1  -1 425.163 88.2673  28
  19  -1  -1 311.171 76.3219  26
  19  -1  -1 319.254 85.4079  28
  19  -1  -1 558.810 100.400  16
  19   1  -1 395.952 94.0236  17
  19   1  -1 264.745 75.4187  16
  19   1  -1 352.273 83.6273  28
  18  -1  -1 682.847 109.453  28
  18  -1  -1 465.684 87.5447  26
  18   1  -1 626.848 101.146  23
  18   1  -1 614.961 101.759  28
  18   1  -1 392.041 90.7155  17
  18   1  -1 628.268 107.948  16
  17  -1  -1 182.231 54.2803  29
  17  -1  -1 100.850 52.9191  28
  17   1  -1 207.944 61.6368  28
  17   1  -1 211.331 59.7677  23
  17  -1  -1 240.558 65.4743  26
  17   1  -1 208.338 55.7508  51
  17  -1  -1 217.719 58.9657  51
  17  -1  -1 78.9639 45.4317  37
  17   1  -1 302.033 79.1297  16
  16  -1  -1 170.663 58.1608  29
  16   1  -1 184.725 57.7797  23
  16   1  -1 291.220 66.1497  24
  16  -1  -1 128.003 51.7649  26
  16   1  -1 225.622 62.6443  28
  16   1  -1 273.126 70.3173   4
  16  -1  -1 285.411 60.5227  51
  16  -1  -1 208.992 60.6838  37
  16   1  -1 173.513 64.1040  16
  15  -1  -1 3740.52 230.072  29
  15   1  -1 4041.88 236.307  28
  15   1  -1 4322.93 238.840  23
  15  -1  -1 3605.89 221.945  26
  15   1  -1 3260.53 199.183  24
  15   1  -1 4159.77 236.143   4
  15  -1  -1 3615.50 214.525  51
  15   1  -1 3997.32 234.387  39
  15  -1  -1 3727.32 230.048  37
  15   1  -1 3627.91 231.596  16
  14  -1  -1 453.961 78.6131  29
  14   1  -1 491.619 77.4906  23
  14  -1  -1 435.463 74.2161  26
  14   1  -1 451.968 70.9902  24
  14   1  -1 324.750 64.8057  39
  14  -1  -1 648.229 83.6989  51
  14   1  -1 424.835 79.5321  16
  14  -1  -1 443.808 76.0188  37
  14   1  -1 601.333 88.1181  34
  14   1  -1 451.162 76.4188   4
  13   1  -1 1192.05 114.454   4
  13  -1  -1 1235.70 116.790  29
  13  -1  -1 1058.56 107.242  39
  13   1  -1 1297.31 112.651  52
  13   1  -1 1366.18 119.963  39
  12   1  -1 49.5868 27.0297   4
  12  -1  -1 93.6123 35.3251  29
  12   1  -1 84.1126 29.4026  29
  12   1  -1 99.6367 37.2835  39
  12  -1  -1 79.1269 31.1111  39
  12   1  -1 118.768 34.1937  52
  11  -1  -1 3564.60 172.652   4
  11   1  -1 3699.70 184.840   4
  11   1  -1 3677.19 178.001  29
  11  -1  -1 3564.79 185.220  29
  11  -1  -1 3353.73 176.699  39
  11   1  -1 3632.76 182.343  39
  11   1  -1 3279.16 170.788  52
  10   1  -1 4189.12 189.028   4
  10  -1  -1 4316.52 181.314   4
  10   1  -1 3722.23 175.312  29
  10  -1  -1 3832.98 186.071  29
  10  -1  -1 3980.13 184.195  39
  10   1  -1 4055.65 180.018  52
  10   1  -1 4000.05 184.058  39
   9  -1  -1 5038.72 191.635   8
   9   1  -1 4987.92 200.770   4
   9  -1  -1 4592.20 185.276   4
   9  -1  -1 4899.26 202.829  29
   9   1  -1 4318.41 183.136  29
   9  -1  -1 4757.54 194.232  39
   9   1  -1 4777.86 195.221  39
   9   1  -1 4586.60 188.011  52
   8  -1  -1 77.8482 24.0382   8
  -8  -1   1 61.8176 24.4329   6
   8   1  -1 71.8514 27.1825   4
   8   1  -1 41.8820 18.4443  29
   8  -1  -1 85.9987 28.9753  29
   8  -1  -1 79.2499 25.7033  39
   8   1  -1 127.469 29.3348  52
  -7  -1   1 11954.8 330.929   6
   7   1  -1 11930.9 346.433   4
   7  -1  -1 12365.1 338.146   8
   7   1  -1 11989.7 334.518  29
   7  -1  -1 12173.2 349.071  29
   7  -1  -1 11965.4 341.252  39
  -6  -1   1 6213.03 192.768   6
   6   1  -1 6266.71 206.182   4
   6  -1  -1 6414.89 199.061   8
   6   1  -1 6463.00 194.847  29
   6  -1  -1 6094.62 204.726  29
   6  -1  -1 6039.22 196.800  39
   5  -1  -1 43370.7 971.550  61
   5  -1  -1 44337.9 999.771  67
   5  -1  -1 43822.8 1002.90   8
   5   1  -1 43830.6 1012.03   4
  -5  -1   1 43452.7 999.341   6
   5   1  -1 44684.4 971.559   3
   5   1  -1 44438.6 995.973  29
   5  -1  -1 42878.6 1010.90  29
  -5   1   1 43246.1 979.279  44
   5  -1  -1 44128.7 1003.02  39
   5  -1  -1 44703.1 989.535  50
   4  -1  -1 14244.3 334.545  61
   4  -1  -1 14452.4 352.309  67
   4  -1  -1 14072.9 353.712   8
   4   1  -1 14590.6 360.763   4
  -4  -1   1 13798.3 350.868   6
  -4   1   1 14220.0 332.570   7
   4   1  -1 14229.4 334.308   3
   4  -1  -1 14669.9 345.734  30
   4   1  -1 13892.8 342.315  29
  -4  -1   1 14159.4 331.508  42
  -4   1   1 14005.3 337.881  44
   4  -1  -1 14368.2 343.304  50
   4  -1  -1 14175.7 350.520  39
   4  -1  -1 13838.9 332.329  48
   3  -1  -1 1704.61 61.2732  61
   3  -1  -1 1707.36 66.5289  67
   3  -1  -1 1700.39 67.8255   8
   3   1  -1 1761.99 61.3489   3
  -3   1   1 1681.39 59.6069   7
  -3  -1   1 1634.00 66.4452   6
   3   1  -1 1571.98 68.0780   4
   3  -1  -1 1736.09 61.2277  30
   3   1  -1 1653.25 57.4659  29
  -3  -1   1 1734.28 59.0042  42
   3   1  -1 1676.05 56.0824  40
  -3   1   1 1614.46 60.9594  44
   3  -1  -1 1612.34 51.5816  48
   2  -1  -1 2859.51 88.4268  61
  -2   1   1 2837.13 69.2109   1
  -2   1   1 2814.71 86.4450   7
   2   1  -1 3071.65 88.9988   3
   2   1  -1 2995.66 91.6350   4
   2   1  -1 2858.14 74.5246  29
   2  -1  -1 2896.71 81.4226  30
   2  -1  -1 2748.66 69.9736  48
  -2  -1   1 2793.88 85.1523  42
   1  -1  -1 11732.3 279.037  61
  -1   1   1 11027.1 283.636  65
  -1   1   1 11486.2 276.865   7
   1   1  -1 11813.2 272.169   4
  -1   1   1 11580.0 264.722   1
   1   1  -1 11851.8 278.759   3
   1  -1  -1 11638.0 263.932  30
  -1  -1   1 11196.0 286.974  30
   0  -1  -1 958.335 41.2801  61
   0   1   1 859.951 36.5025   1
   0   1   1 939.169 40.5010   7
   0   1  -1 916.008 39.8449   3
   0   1   1 917.522 40.5421   5
   0   1  -1 802.678 34.9744   5
   0  -1  -1 816.117 31.3965  30
   0  -1   1 907.631 42.7543  30
   0  -1   1 848.798 27.3354  29
   0  -1   1 895.001 34.7077  41
  -1   1  -1 144907. 3124.69  65
  -1  -1  -1 141793. 3122.71  61
   1   1   1 143633. 3124.75   5
  -1   1  -1 143835. 3121.48   3
   1   1   1 144630. 3125.16   1
   1   1   1 142811. 3120.79   7
  -1   1  -1 145338. 3109.35   5
   1  -1   1 147661. 3127.04  30
   1  -1   1 145161. 3114.00  29
  -1   1  -1 146921. 3111.87  47
   1   1   1 142958. 3106.24  51
   1  -1   1 144963. 3122.30  49
   1   1   1 144087. 3130.03  47
   1  -1   1 141373. 3121.55  50
  -2  -1  -1 3668.76 106.488  61
   2   1   1 3683.17 114.786   1
  -2   1  -1 3845.33 106.432   3
   2   1   1 3917.89 113.507   5
   2   1   1 3653.81 105.496   7
   2   1   1 3645.39 115.607   4
   2  -1   1 3704.16 112.519  30
   2  -1   1 3647.86 109.676  29
   2  -1   1 3460.44 112.424  49
   2  -1   1 3674.65 107.952  51
   2   1   1 3770.95 116.079  47
   2  -1   1 3610.72 107.901  48
   2  -1   1 3676.31 112.191  50
   2   1   1 3687.20 113.465  40
   2   1   1 3630.40 103.363  39
   2  -1   1 3732.33 104.548  42
   2   1   1 3461.47 109.633  52
  -3  -1  -1 1269.46 50.5414  61
  -3   1  -1 1230.53 49.4900   3
   3   1   1 1307.77 62.6059   1
   3   1   1 1319.41 63.0073   4
  -3  -1  -1 1410.63 44.4510   6
   3   1   1 1277.56 50.5768   7
   3   1   1 1252.30 57.4341   5
   3  -1   1 1317.48 58.3458   8
   3  -1   1 1288.79 46.7044   1
   3  -1   1 1282.79 58.7543  30
   3  -1   1 1300.18 60.7185  29
   3  -1   1 1217.61 56.0777  51
   3   1   1 1220.06 59.1565  52
   3  -1   1 1293.19 56.1316  48
   3   1   1 1344.25 59.1822  40
   3   1   1 1246.40 55.1646  39
   3  -1   1 1287.11 49.2113  42
  -4  -1  -1 2662.90 84.2916  61
   4  -1   1 2771.73 99.2531  48
   4  -1   1 2923.25 102.998  51
   4   1   1 2613.33 103.317  52
   4   1   1 2892.68 102.223  39
   4  -1   1 2784.70 83.4327  42
   4   1   1 2468.94 101.926   1
   4   1   1 2834.29 99.2292   5
   4  -1   1 2681.66 82.9404   1
   4   1   1 2680.96 84.2763   7
  -4   1  -1 2779.99 84.0554   3
   4  -1   1 2681.84 99.2883   8
   4   1   1 2710.08 105.694   4
   4  -1   1 2739.23 105.618  29
   4   1   1 2788.63 102.102  29
   4  -1   1 2787.77 101.577  30
   5  -1   1 12947.6 330.709  48
   5  -1   1 13108.3 336.831  51
   5   1   1 12858.2 336.190  39
   5   1   1 12262.5 339.109  52
   5   1   1 12572.3 327.551   5
   5   1   1 12721.5 341.591   4
   5  -1   1 12842.3 320.350   4
   5   1   1 12258.3 337.107   1
   5  -1   1 12697.3 331.401   8
   5  -1   1 12681.0 333.892  30
   5  -1   1 13027.7 344.911  29
   5   1   1 12741.0 337.100  29
   6   1   1 247.392 34.8675  52
   6  -1   1 203.690 30.2204  51
   6  -1   1 222.297 28.9007  48
   6   1   1 176.594 29.7931  39
   6  -1   1 261.612 33.0002   8
   6  -1   1 153.652 24.6682   4
   6   1   1 194.124 32.7689   4
   6   1   1 210.028 32.8198   1
   6   1   1 204.161 27.8625   5
   6  -1   1 239.530 35.5440  29
   6  -1   1 203.460 30.3494  30
   6   1   1 165.065 28.4507  29
   7   1   1 5553.43 198.109  52
   7  -1   1 5873.72 196.125  51
   7   1   1 5617.37 197.527  39
   7  -1   1 5232.68 183.511  48
   7   1   1 5491.59 180.013   5
   7   1   1 5344.65 189.805   1
   7  -1   1 5332.75 185.640   8
   7   1   1 5462.65 196.877   4
   7   1   1 5328.55 192.973  29
   7  -1   1 5575.67 203.149  29
   7  -1   1 5454.46 189.103  30
   8   1   1 271.350 41.8569  39
   8  -1   1 307.280 38.3581  48
   8   1   1 399.161 49.5323  52
   8  -1   1 326.044 42.0669  51
   8   1   1 308.174 44.0360   4
   8   1   1 230.746 38.6303   1
   8  -1   1 302.569 40.7308   8
   8  -1   1 394.225 50.6716  29
   9   1   1 3960.91 177.351  39
   9  -1   1 3879.72 164.556  48
   9  -1   1 4225.55 177.723  51
   9   1   1 4216.28 181.202  52
   9  -1   1 4084.44 169.123   8
   9   1   1 3698.04 163.238   1
   9   1   1 3726.86 172.773   4
   9  -1   1 4270.89 188.163  29
   9   1   1 3821.40 174.737  29
  10   1   1 7633.36 281.515  39
  10  -1   1 7776.13 268.245  48
  10  -1   1 7634.61 277.608  51
  10   1   1 7309.70 277.489  52
  10   1   1 7667.77 266.578   1
  10   1   1 7589.94 279.792   4
  10  -1   1 7477.31 286.814  29
  10   1   1 7768.47 282.881  29
  11   1   1 4363.47 208.559  39
  11  -1   1 4375.36 194.461  48
  11  -1   1 4599.29 207.598  51
  11   1   1 4439.12 209.419   4
  11  -1   1 4241.77 214.748  29
  11   1   1 4626.67 213.355  29
  12  -1   1 1840.52 131.432  51
  12  -1   1 1781.38 138.422  29
  12   1   1 1983.59 140.397  29
  12   1   1 1774.80 130.592   4
  13   1   1 10.9376 28.0443   4
  13  -1   1-12.3631 29.6520  29
  13   1   1-11.5604 25.6699  29
  13  -1   1 39.0702 31.2355  56
  13  -1   1-10.7857 19.5550  51
  13   1   1 54.1060 27.7458  51
  13   1   1 12.7256 34.6079  16
  13  -1   1-12.2812 31.4891  37
  13  -1   1 11.9453 28.6499  26
  13   1   1-12.2707 27.2473  28
  13   1   1 92.8757 42.0965  23
  13   1   1 10.3980 35.2685  24
  14  -1   1 2554.07 169.948  51
  14   1   1 2370.45 165.523  51
  14   1   1 2415.02 166.282  48
  14  -1   1 2205.89 167.967  26
  14   1   1 1956.07 152.253  24
  14   1   1 2509.88 177.960  23
  14   1   1 2132.38 171.100  16
  14   1   1 2382.72 182.934  17
  14   1   1 2193.15 171.427  28
  14  -1   1 2363.97 180.504  28
  14  -1   1 2681.50 186.356  29
  14   1   1 2075.91 161.376  29
  15  -1   1 1020.02 112.528  51
  15   1   1 942.314 108.152  51
  15   1   1 966.662 110.346  48
  15   1   1 870.726 114.647  28
  15   1   1 977.352 114.419  23
  15  -1   1 1085.64 112.926  24
  15   1   1 908.396 107.861  24
  15  -1   1 1198.08 130.971  26
  15   1   1 962.931 121.798  16
  15   1   1 858.855 118.180  17
  15  -1   1 1002.63 119.324  29
  15  -1   1 965.649 120.279  28
  16   1   1 2054.58 163.222  48
  16   1   1 1850.86 157.437  51
  16  -1   1 1845.92 159.104  51
  16   1   1 1519.09 147.007  24
  16  -1   1 1855.80 153.099  24
  16  -1   1 1830.38 164.160  26
  16   1   1 1429.18 156.179  17
  16   1   1 1607.11 161.494  16
  16  -1   1 1771.13 165.443  16
  16  -1   1 1573.23 157.768  28
  16   1   1 1488.62 151.553  28
  16  -1   1 1676.59 160.236  29
  17   1   1 2583.13 193.904  51
  17  -1   1 2517.25 192.054  51
  17   1   1 2573.70 191.936  48
  17   1   1 3051.50 224.673  17
  17   1   1 2621.72 210.156  16
  17  -1   1 2753.32 213.438  16
  17  -1   1 2409.96 200.770  28
  17   1   1 2747.74 212.233  28
  17  -1   1 2506.70 205.640  29
  17   1   1 3158.58 206.942  24
  17  -1   1 2908.74 212.881  26
  17  -1   1 2725.97 191.602  24
  18   1   1 318.332 82.0777  16
  18   1   1 299.804 81.8497  17
  18  -1   1 422.582 86.9929  16
  18   1   1 409.634 89.1872  28
  18  -1   1 403.938 93.1246  28
  18  -1   1 277.326 72.8211  26
  18  -1   1 330.472 76.2841  24
  19   1   1 140.639 63.8538  16
  19   1   1 244.764 76.0984  17
  19  -1   1 285.527 74.6821  16
  19   1   1 220.310 70.4983  28
  19  -1   1 105.007 55.0838  28
  19  -1   1 149.768 55.3220  24
  19  -1   1 161.226 62.1188  26
  20   1   1 792.347 118.375  16
  20   1   1 584.698 103.839  17
  20  -1   1 949.060 125.520  16
  20  -1   1 605.764 109.997  28
  20   1   1 615.978 105.021  28
  20  -1   1 721.398 108.853  26
  20  -1   1 803.337 104.853  24
  21   1   1 2984.63 212.576  17
  21   1   1 2901.37 212.468  16
  21  -1   1 3101.60 210.926  16
  21  -1   1 2686.79 203.125  28
  21  -1   1 3061.50 204.594  26
  21  -1   1 2642.77 179.029  24
  22   1   1 40.1213 45.3628  17
  22  -1   1 51.7352 42.2747  16
  22  -1   1 13.6954 39.2609  28
  22   1   1-12.4022 35.5539  21
  22  -1   1 48.4105 36.3884  26
  22   1   1-13.0017 45.6487  27
  23   1   1 1778.42 140.897  17
  23  -1   1 1765.21 137.487  16
  23   1   1 1796.30 139.115  27
  23  -1   1 1779.79 144.184  27
  23   1   1 1931.90 139.763  21
  24   1   1 121.296 40.8670  27
  24  -1   1 53.7588 34.5223  27
  24   1   1 124.312 35.2772  21
  24  -2  -1 8.67203 24.8597  16
  24   2  -1-9.46647 27.1370  17
  24   2  -1 16.8777 26.5002  18
 -24  -2   1-35.8240 28.1241  66
  24   2  -1 8.27385 24.8759  21
 -23  -2   1 149.049 48.8570  66
  23  -2  -1 132.416 44.4013  26
  23  -2  -1 166.895 52.5093  16
  23   2  -1 107.685 47.3893  17
  23   2  -1 165.547 51.1169  18
  23  -2  -1 212.159 56.6309  28
  22  -2  -1 98.7911 47.5293  26
  22   2  -1 70.9809 53.0920  17
  22  -2  -1 66.4172 45.0929  16
  22  -2  -1 111.463 53.6173  28
  21  -2  -1 183.540 63.0540  26
  21  -2  -1 375.862 80.9055  16
  21   2  -1 414.159 83.6975  16
  21   2  -1 288.333 77.1271  17
  21  -2  -1 391.709 81.8657  28
  20  -2  -1 1891.74 170.117  26
  20  -2  -1 1690.83 164.810  16
  20   2  -1 2138.90 185.784  16
  20   2  -1 1643.39 169.062  17
  20  -2  -1 1838.36 175.359  28
  19  -2  -1 17.4560 44.7616  28
  19   2  -1 32.3558 38.8063  23
  19  -2  -1 16.0769 43.7262  26
  19  -2  -1 16.8917 45.9420  16
  19   2  -1 51.6533 54.0717  16
  19   2  -1 71.8524 60.9315  17
  18  -2  -1 97.2896 54.9991  26
  18   2  -1 16.2376 36.0559  23
  18  -2  -1-17.4572 38.7641  28
  18   2  -1-17.2680 41.4162  16
  18   2  -1 18.0180 46.1986  17
  17  -2  -1-17.1314 31.0599  29
  17  -2  -1-63.4529 43.1409  26
  17   2  -1 15.8243 37.9534  23
  17   2  -1 16.3043 41.8044   4
  17   2  -1 14.7431 23.1490  51
  17  -2  -1 16.7947 37.2928  37
  17   2  -1 35.1015 52.7676  17
  16  -2  -1 3579.07 240.733  29
  16  -2  -1 3968.88 244.336  26
  16   2  -1 4125.08 249.065  23
  16   2  -1 3939.93 248.782   4
  16  -2  -1 4019.37 251.697  37
  16   2  -1 4103.02 253.926  16
  16   2  -1 3821.78 253.138  17
  15  -2  -1 60.1129 38.5588  29
  15  -2  -1 14.1886 36.4077  26
  15   2  -1 98.4053 49.3765  23
  15   2  -1 102.156 43.9001   4
  15   2  -1 96.6550 43.3835  39
  15  -2  -1 44.9387 38.4341  37
  15   2  -1 46.7057 42.3633  17
  15   2  -1 118.998 48.6385  16
  14  -2  -1 2682.52 187.929  29
  14  -2  -1 2697.83 186.950  26
  14   2  -1 2252.43 171.843  23
  14   2  -1 2602.25 185.303   4
  14   2  -1 2597.07 178.356  39
  14   2  -1 2603.89 176.852  52
  14  -2  -1 2236.45 176.085  37
  14   2  -1 2402.42 180.332  16
  14   2  -1 2303.88 180.087  17
  13  -2  -1 7781.67 342.346  29
  13   2  -1 8084.47 340.112  23
  13  -2  -1 7963.41 340.590  26
  13   2  -1 8721.11 346.021  52
  13   2  -1 8779.26 343.829  39
  13   2  -1 8483.80 351.775  16
  13  -2  -1 8969.73 337.531  15
  13  -2  -1 8734.58 358.913  37
  13   2  -1 7981.73 342.780   4
  12   2  -1 166.664 50.4106   4
  12  -2  -1 84.7850 37.2915   8
  12  -2  -1 123.201 45.4606  29
  12   2  -1 71.3056 33.3694  39
  12   2  -1 124.274 43.0791  52
  11   2  -1 11283.3 393.583   4
  11   2  -1 11131.1 376.649   1
  11  -2  -1 11612.0 378.328   8
  11   2  -1 11099.3 372.566   5
  11  -2  -1 11081.1 392.915  29
  11   2  -1 10949.5 381.921  52
  11   2  -1 11387.5 382.185  39
  10   2  -1 35.6696 28.0088   4
  10  -2  -1 30.2414 22.7381   8
  10   2  -1 31.3234 24.5977   1
  10   2  -1 69.3905 32.0340   5
  10  -2  -1 8.86049 24.1034  29
  10   2  -1 8.36393 23.9834  52
  10   2  -1 31.8748 25.0304  39
   9  -2  -1 1671.54 104.460   8
   9   2  -1 1398.52 104.456   4
   9   2  -1 1430.31 99.9815   5
   9  -2  -1 1430.92 104.909  29
   9  -2  -1 1386.63 95.9692  39
   9   2  -1 1350.34 100.728  52
   9   2  -1 1233.18 93.4095  39
   8  -2  -1 661.272 62.0880   8
   8   2  -1 578.865 63.0867   4
   8   2  -1 463.251 54.9708   5
   8  -2  -1 486.615 59.8183  29
   8  -2  -1 624.195 58.3888  39
   7  -2  -1 52655.7 1241.26   8
   7   2  -1 52918.5 1246.76   5
   7   2  -1 52521.7 1254.18   4
   7  -2  -1 54978.3 1228.95  30
   7  -2  -1 51514.2 1248.63  29
   7  -2  -1 52193.0 1231.85  39
   7  -2  -1 54609.6 1224.21  50
   6  -2  -1 2496.80 114.370  67
   6   2  -1 2684.79 125.916   4
   6   2  -1 2534.56 119.954   5
   6  -2  -1 2501.93 116.600   8
   6  -2  -1 2611.76 121.118  29
   6  -2  -1 2519.04 107.111  30
   6  -2  -1 2588.60 111.249  50
   6  -2  -1 2649.93 111.092  39
   5  -2  -1 322.385 36.2948  67
   5   2  -1 281.193 30.2010   3
  -5   2   1 264.309 29.2526   7
   5  -2  -1 356.876 39.6534   8
   5   2  -1 285.838 37.7422   4
   5   2  -1 285.434 37.6904   5
   5  -2  -1 288.658 31.1023  30
   5  -2  -1 367.015 40.5556  29
   5  -2  -1 281.509 32.0237  50
   5  -2  -1 357.811 34.5804  39
  -5  -2   1 389.604 32.5041  42
   4  -2  -1 364.532 35.3729  67
  -4   2   1 397.745 45.1258  65
   4   2  -1 399.725 35.7066   3
  -4   2   1 376.173 33.4948   7
   4  -2  -1 429.366 40.0102   8
   4   2  -1 312.291 36.1455   4
   4   2  -1 464.650 44.4665   5
   4  -2  -1 408.721 33.4623  30
   4   2  -1 354.459 33.0815  40
   4  -2  -1 542.831 36.2077  39
   3  -2  -1 1268.99 65.4880  67
  -3   2   1 1459.68 80.6342  65
   3  -2  -1 1347.11 60.3855  30
   3   2  -1 1256.16 69.7719   5
   3   2  -1 1305.08 68.6979   4
  -3   2   1 1193.26 62.6074   7
   3   2  -1 1352.93 66.5123   3
   2  -2  -1 30037.4 683.414  61
  -2   2   1 28159.2 699.354  65
   2   2  -1 30001.5 682.975   3
  -2   2   1 29343.9 680.406   7
   2   2  -1 28820.3 685.573   5
   2   2  -1 29026.5 677.327   4
   2  -2  -1 29167.5 664.863  30
  -2  -2   1 27748.3 695.735  30
  -1  -2   1 4165.53 114.408  67
   1  -2  -1 4501.16 141.320  61
  -1   2   1 4097.22 121.783   1
  -1   2   1 4296.78 138.372   5
   1   2  -1 4048.25 135.522   5
  -1   2   1 4168.23 137.121   7
   1   2  -1 4518.07 140.840   3
   1  -2  -1 4102.14 124.178  30
  -1  -2   1 4289.46 146.918  30
  -1  -2   1 4196.03 118.713  41
   0  -2   1 5965.17 165.249  67
   0  -2  -1 6522.16 187.820  61
   0   2   1 6347.55 176.276   1
   0   2   1 6124.32 183.923   7
   0   2  -1 6256.03 184.944   3
   0   2   1 6248.37 185.605   5
   0   2  -1 6298.19 179.501   5
   0  -2  -1 6414.82 173.781  30
   0  -2   1 6275.41 188.681  30
   0  -2   1 6306.65 161.673  41
   0   2   1 6381.97 193.787  47
  -1  -2  -1 5045.49 156.035  61
   1   2   1 5065.06 158.684   5
  -1   2  -1 4759.26 144.764   5
  -1   2  -1 5117.14 154.880   3
   1   2   1 4926.62 153.896   7
  -1  -2  -1 4609.15 147.610  30
   1  -2   1 4906.82 131.198  29
   1  -2   1 5049.66 157.311  30
   1   2   1 4831.07 162.944  47
  -1   2  -1 4793.35 148.747  47
   1  -2   1 4916.37 141.985  49
  -2  -2  -1 18543.1 445.481  61
  -2   2  -1 18215.7 457.305  65
  -2   2  -1 17934.3 428.581   5
  -2   2  -1 18115.0 442.445   3
   2   2   1 18227.6 450.393   5
   2   2   1 18030.8 442.320   7
   2  -2   1 18265.7 447.209  30
   2  -2   1 17963.6 427.727  29
   2   2   1 17928.2 457.214  47
   2  -2   1 17577.4 434.157  49
  -2   2  -1 18018.0 434.083  47
   2  -2   1 18055.2 444.307  50
  -3   2  -1 4472.87 155.712  65
  -3   2  -1 4329.94 139.083   3
   3   2   1 4264.97 148.456   5
   3   2   1 4142.74 148.591   1
   3   2   1 4209.43 138.520   7
   3  -2   1 4363.32 145.447  30
   3  -2   1 4128.71 136.685  29
   3  -2   1 4101.86 143.220  50
   3   2   1 4286.60 147.868  40
  -4   2  -1 9736.27 284.084  65
   4   2   1 10204.0 273.658  40
   4  -2   1 9523.79 271.592  50
   4  -2   1 9611.41 258.817  48
   4  -2   1 9399.91 257.334  51
   4   2   1 9508.79 274.322   5
   4   2   1 9324.09 278.197   1
   4   2   1 9758.29 259.387   7
  -4   2  -1 9405.34 256.994   3
   4  -2   1 9770.16 269.650  29
   4  -2   1 9172.03 268.278  30
   5  -2   1 2092.22 91.3149  48
   5   2   1 2085.63 102.208  52
   5   2   1 2162.23 97.3215  40
   5  -2   1 2232.68 103.067  50
   5  -2   1 2106.58 92.9888  51
   5   2   1 1904.79 103.032   1
   5  -2   1 2017.37 99.3984   8
   5   2   1 2295.00 111.081   4
   5   2   1 2057.75 100.860   5
   5  -2   1 2151.71 99.2806  30
   5  -2   1 2105.64 101.243  29
   6  -2   1 37748.6 894.331  51
   6  -2   1 37886.2 887.259  48
   6   2   1 38082.0 911.559  52
   6   2   1 36786.5 892.419  39
   6   2   1 37841.9 916.472   1
   6   2   1 38412.2 906.529   5
   6  -2   1 38476.2 906.255   8
   6   2   1 37856.5 917.864   4
   6  -2   1 37826.1 900.171  30
   6  -2   1 37903.5 910.914  29
   7  -2   1 7894.76 248.127  51
   7   2   1 7785.75 248.569  39
   7   2   1 7761.62 260.553  52
   7   2   1 7482.92 259.173   1
   7  -2   1 7595.02 249.818   8
   7   2   1 7432.65 262.528   4
   7   2   1 7582.86 249.992   5
   7  -2   1 7718.65 250.938  30
   7  -2   1 7542.50 259.581  29
   8   2   1 2886.12 144.907  52
   8  -2   1 2581.24 129.268  51
   8   2   1 2915.93 137.494  39
   8   2   1 2850.56 135.654   5
   8   2   1 2778.50 142.844   1
   8  -2   1 2868.92 137.029   8
   8   2   1 2760.65 145.063   4
   8  -2   1 2627.52 132.389  30
   8  -2   1 2875.54 147.859  29
   9  -2   1 370.658 49.7896  51
   9   2   1 260.812 44.8661  39
   9   2   1 407.172 56.8091  52
   9  -2   1 321.149 51.2218   8
   9   2   1 368.325 56.4898   4
   9   2   1 322.640 54.0502   1
   9  -2   1 357.130 54.0583  29
   9  -2   1 353.787 49.8749  30
  10   2   1 1084.38 91.8866  39
  10   2   1 1021.04 92.5439  52
  10  -2   1 1052.33 88.0416  51
  10  -2   1 963.972 84.9260   8
  10   2   1 971.218 89.0971   1
  10   2   1 1089.73 98.9018   4
  10  -2   1 987.496 94.5921  29
  11  -2   1 3215.24 171.352  51
  11   2   1 3306.96 183.049  52
  11   2   1 3197.43 173.322   1
  11  -2   1 2985.99 167.503   8
  11   2   1 3282.07 184.522   4
  11  -2   1 3666.61 196.352  29
  12  -2   1 6808.25 285.953  51
  12   2   1 7436.27 306.980  52
  12  -2   1 7087.78 310.298  29
  12  -2   1 7544.53 291.715   8
  12   2   1 7667.60 314.473   4
  12   2   1 6577.69 280.960   1
  13   2   1 136.129 51.4454   4
  13  -2   1 155.679 48.5280  29
  13  -2   1 79.9437 36.2865  56
  13   2   1 209.680 52.4793  23
  13  -2   1 76.3471 40.0049  26
  13  -2   1 54.2040 32.6509  51
  13   2   1 109.006 37.0237  51
  13  -2   1 73.9805 38.7678  38
  13  -2   1 79.3974 36.0393  37
  13   2   1 41.2508 39.4645  17
  13   2   1 133.989 47.0820  16
  13  -2   1 64.2592 36.3778  15
  14   2   1 1022.22 117.707   4
  14  -2   1 827.555 108.093  29
  14  -2   1 1123.81 126.013  56
  14  -2   1 928.859 114.764  28
  14   2   1 1012.65 115.581  23
  14  -2   1 1167.30 125.969  26
  14   2   1 1007.13 107.058  51
  14  -2   1 1065.99 117.272  38
  14  -2   1 941.741 103.690  51
  14  -2   1 1198.91 128.145  37
  14   2   1 908.908 117.135  16
  14   2   1 1171.50 130.991  17
  15   2   1 4949.07 275.153  23
  15  -2   1 4882.55 274.599  26
  15   2   1 4715.75 268.192   4
  15   2   1 4814.48 256.240  51
  15   2   1 4688.69 259.236  48
  15   2   1 5458.30 296.651  17
  15   2   1 5098.19 285.486  16
  15  -2   1 4954.69 279.811  28
  15  -2   1 5235.34 286.760  29
  16   2   1 983.754 117.357  48
  16   2   1 910.400 127.461  17
  16   2   1 1042.70 132.108  16
  16  -2   1 976.338 130.050  29
  16  -2   1 1190.51 135.250  26
  16  -2   1 974.317 126.836  28
  16   2   1 1164.37 132.360  23
  17  -2   1 47.8756 54.1291  16
  17   2   1 17.8264 45.7070  17
  17   2   1 17.4818 47.5424  16
  17  -2   1-16.9296 40.6040  28
  17  -2   1-16.4654 42.2175  26
  17   2   1-16.1608 38.7603  23
  17  -2   1 53.8376 47.2547  24
  18   2   1 17.6904 45.3591  16
  18  -2   1 16.1280 35.8132  16
  18   2   1 18.0085 54.1443  17
  18  -2   1 16.6259 45.2157  26
  18  -2   1 40.5644 47.4734  24
  18  -2   1-17.1816 38.1527  28
  19  -2   1 299.494 72.9381  16
  19   2   1 190.628 66.7349  16
  19   2   1 105.688 57.6708  17
  19  -2   1 185.772 66.8170  28
  19  -2   1 78.8520 53.3839  24
  19  -2   1 162.512 57.1550  26
  20   2   1 16.6034 47.5963  17
  20   2   1 15.4528 44.2982  18
  20  -2   1 44.4611 44.5588  16
  20   2   1-16.3597 46.8978  16
  20  -2   1 15.9998 41.0239  28
  20  -2   1-12.2903 43.1507  24
  20  -2   1 30.5866 43.8408  26
  21   2   1 30.0134 52.7010  17
  21   2   1 13.7977 39.5717  18
  21  -2   1 145.371 52.7260  28
  21  -2   1 68.9751 50.0360  26
  22   2   1 1097.42 114.895  18
  22   2   1 996.228 115.000  17
  22  -2   1 957.436 110.318  28
  22  -2   1 864.269 101.677  26
  23   2   1 1546.62 122.824  21
  23  -2   1 1548.51 121.472  26
  23  -2   1 1529.34 127.211  27
  24  -2   1-7.77885 24.4276  27
  24  -2   1 49.1056 29.8276  26
  24   2   1-14.5540 23.7848  21
  24   3  -1 278.312 47.4752  18
 -24  -3   1 213.273 44.9643  66
  24  -3  -1 185.806 38.7425  26
 -23  -3   1 10.4116 34.0306  66
  23  -3  -1-18.7421 36.0417  26
  23   3  -1-10.1215 30.4316  18
  23  -3  -1-9.74149 27.9261  28
  22  -3  -1 220.641 56.9200  26
  22   3  -1 341.432 68.0110  17
  22   3  -1 162.354 53.3468  18
  22  -3  -1 275.924 59.7847  28
  21  -3  -1 460.921 83.7590  26
  21   3  -1 425.333 83.4419  17
  21  -3  -1 306.275 70.7517  28
  20  -3  -1-15.0749 38.6542  26
  20  -3  -1-15.4064 36.9530  28
  20   3  -1 16.2491 38.9742  17
  20  -3  -1-44.0902 39.9703  16
  19  -3  -1 177.063 60.2631  26
  19   3  -1 79.7344 52.2368  23
  19  -3  -1 196.345 64.7455  28
  19   3  -1 172.880 68.3992  17
  19   3  -1 241.698 73.1159  16
  18  -3  -1 117.303 54.8121  28
  18  -3  -1 82.8871 54.2238  26
  18   3  -1 65.4569 46.9577  23
  18   3  -1 159.673 66.3446  17
  17   3  -1 52.9230 47.9793  17
  17  -3  -1-17.4358 35.3481  37
  17  -3  -1 148.846 59.9723  26
  17  -3  -1-16.6298 42.6433  28
  17   3  -1 81.3971 53.2125  23
  16   3  -1 51.2394 46.5069  17
 -16   3   1 144.743 63.5646  65
  16   3  -1 94.7202 51.6504  23
  16  -3  -1 144.700 56.4953  26
  16   3  -1 117.198 60.7537   4
  16  -3  -1 152.177 61.3551  37
  16  -3  -1 100.028 50.1769  29
  15  -3  -1 1817.18 152.310  15
  15   3  -1 1715.55 162.601  17
 -15   3   1 1610.90 164.555  65
  15   3  -1 1754.30 161.280  23
  15  -3  -1 1545.62 151.662  26
  15   3  -1 1625.46 159.571   4
  15   3  -1 1704.18 156.634  52
  15  -3  -1 1428.88 151.196  37
  15  -3  -1 1711.48 163.033  29
  14   3  -1 8426.14 372.316  17
  14  -3  -1 7459.19 330.130  15
 -14   3   1 7098.99 355.591  65
  14  -3  -1 8312.23 365.682  26
  14   3  -1 7669.08 350.539  23
  14   3  -1 7860.84 362.467   4
  14   3  -1 8037.00 352.370  52
  14  -3  -1 7880.23 349.077  38
  14  -3  -1 7509.85 356.182  37
  14  -3  -1 7921.18 358.856  29
  13  -3  -1 7425.19 332.778  29
  13   3  -1 7344.64 330.042  23
  13   3  -1 7249.79 323.273  52
  13  -3  -1 7121.33 309.179  15
  13   3  -1 7288.25 334.731  17
  13  -3  -1 7173.52 334.081  37
  13  -3  -1 7077.25 320.480  38
  13   3  -1 7077.59 315.124   1
  13  -3  -1 7666.27 317.714   8
  13   3  -1 6729.92 323.017   4
  12   3  -1 568.417 81.9696   1
  12  -3  -1 507.346 74.5046   8
  12   3  -1 568.073 85.6564   4
  12   3  -1 526.425 76.5973   5
  12  -3  -1 532.328 80.6803  29
  12   3  -1 593.653 83.4814  31
  12   3  -1 365.541 66.9048  52
  12  -3  -1 603.301 84.5517  38
  12  -3  -1 606.131 90.8776  37
  12   3  -1 706.080 96.3287  17
  12  -3  -1 537.387 76.6971  15
  11  -3  -1 228.730 50.5668  29
  11   3  -1 240.849 59.9113   4
  11   3  -1 221.544 54.3045   1
  11  -3  -1 154.875 45.8388   8
  11   3  -1 275.757 58.0112   5
  11   3  -1 236.591 53.6044  52
  10   3  -1 2053.17 139.200   1
  10  -3  -1 2010.59 131.014   8
  10   3  -1 1958.41 135.128   5
  10   3  -1 1843.70 137.856   4
 -10   3   1 2005.19 149.074  65
  10  -3  -1 1705.35 128.915  29
  10   3  -1 1711.33 128.102  52
   9   3  -1 4795.82 218.031   5
   9  -3  -1 5363.30 221.641   8
   9   3  -1 4962.28 226.755   4
  -9   3   1 4901.51 237.794  65
   9  -3  -1 4682.30 215.384  29
   8   3  -1 4375.42 199.149   5
   8  -3  -1 4447.98 194.953   8
   8   3  -1 4201.10 199.998   4
  -8   3   1 4432.92 214.970  65
   8  -3  -1 4485.17 179.251  30
   8  -3  -1 4386.54 197.585  29
   8  -3  -1 4717.43 189.490  50
   7  -3  -1 30638.5 758.801   8
   7   3  -1 29442.2 768.088   4
   7   3  -1 29737.9 766.171   5
  -7   3   1 30983.5 794.473  65
   7  -3  -1 28953.1 731.143  30
   7  -3  -1 28823.6 754.335  29
   7  -3  -1 28890.9 744.154  50
   6   3  -1 496.616 58.6249   4
   6  -3  -1 532.383 57.2348   8
   6   3  -1 572.882 63.2690   5
   6  -3  -1 743.757 64.8234  67
  -6   3   1 589.475 70.0239  65
   6  -3  -1 560.188 51.3797  30
   6  -3  -1 610.479 60.6631  29
   6  -3  -1 632.720 57.9458  50
  -5   3   1 21990.3 560.301   7
   5   3  -1 22973.4 591.451   5
   5  -3  -1 21677.8 578.809   8
   5   3  -1 21611.9 582.435   4
   5  -3  -1 22841.9 577.321  67
  -5   3   1 22166.4 607.216  65
   5  -3  -1 21628.5 567.970  29
   5  -3  -1 23389.1 576.663  50
   4   3  -1 16722.8 442.318   3
   4   3  -1 17023.6 459.475   5
  -4   3   1 16770.6 439.692   7
  -4  -3   1 15827.8 467.272  30
   4  -3  -1 16248.7 435.109  29
  -4   3   1 16826.4 476.137  65
   4  -3  -1 16972.8 443.536  67
   3   3  -1 2888.06 129.161   5
   3   3  -1 2693.31 121.435   3
  -3   3   1 2974.00 125.160   7
   3  -3  -1 2961.20 121.581  67
  -3   3   1 2602.49 137.726  65
  -3  -3   1 2787.79 135.710  30
   2   3  -1-4.81406 16.3292   5
   2   3  -1 18.7884 17.0325   3
  -2   3   1 9.11465 16.0010   7
   2  -3  -1 4.00344 10.8884  67
  -2  -3   1 10.8505 24.0938  30
  -2   3   1 20.4102 20.1627  47
  -1  -3   1-4.96157 19.6052  30
   1   3  -1-13.3749 17.6165   5
   1   3  -1 18.6407 17.4181   3
  -1   3   1 36.4819 19.3898   7
  -1   3   1 4.49517 13.5150   5
  -1   3   1 20.6685 19.8728  47
   0  -3   1 6456.37 215.102  30
   0   3   1 6746.93 202.194   1
   0   3   1 6481.60 214.295   5
   0   3   1 6876.96 217.406   7
   0   3  -1 6144.34 206.121   5
   0   3  -1 6633.48 216.836   3
   0   3   1 7072.90 228.699  47
   1  -3   1 57637.6 1308.88  30
  -1   3  -1 56171.5 1298.16   5
   1   3   1 59085.9 1313.11   7
  -1   3  -1 58162.2 1313.47   3
   1   3   1 56833.6 1315.73   5
   1   3   1 54942.2 1297.99   1
  -1   3  -1 56131.4 1308.32  47
   1   3   1 57833.2 1328.72  47
   2  -3   1 177.064 30.4726  30
  -2   3  -1 231.552 33.5291   3
   2   3   1 218.112 34.1208   1
   2   3   1 120.237 26.4441   7
   2   3   1 162.483 31.7752   5
   2  -3   1 185.948 29.5964  50
   2   3   1 156.685 32.2155  47
  -3   3  -1 32099.1 777.452   3
   3   3   1 31881.0 785.737   1
   3   3   1 31676.6 776.384   7
   3   3   1 33676.2 794.677   5
  -3   3  -1 32270.5 805.464  65
   3  -3   1 32637.4 780.268  30
   3  -3   1 33083.2 783.253  50
   3   3   1 30296.3 785.553  40
   4   3   1 8501.79 274.197   5
   4   3   1 8615.09 276.345   1
   4   3   1 8430.69 259.482   7
  -4   3  -1 8283.75 284.576  65
   4  -3   1 8406.23 263.151  30
   4   3   1 8518.27 271.472  40
   4  -3   1 8650.10 268.274  50
   5   3   1 58855.2 1399.23   1
   5   3   1 58083.4 1366.49   7
   5   3   1 59933.5 1396.48   5
  -5   3  -1 59665.3 1413.20  65
   5  -3   1 60702.9 1381.55  30
   5   3   1 63494.9 1387.74  40
   5  -3   1 59809.0 1386.79  50
   5  -3   1 57613.8 1358.87  42
   6   3   1 13.3692 22.6734   5
   6  -3   1 25.4221 21.5573   8
  -6   3  -1 38.3572 33.3516  65
   6  -3   1 5.83642 15.8727  30
   6   3   1 5.64018 21.0813  40
   6  -3   1-6.23238 16.9495  50
   6   3   1-6.40952 19.2709  52
   7  -3   1 11989.7 371.553   8
   7   3   1 12186.0 385.602   1
   7   3   1 11655.9 371.723   5
  -7   3  -1 12326.1 394.457  65
   7  -3   1 12094.1 368.579  29
   7  -3   1 11973.1 362.960  30
   7   3   1 11687.9 372.281  52
   8   3   1 4076.37 188.063   5
   8   3   1 3838.43 190.559   1
   8  -3   1 4051.48 184.482   8
  -8   3  -1 4221.18 202.683  65
   8  -3   1 4174.64 188.690  29
   8  -3   1 4113.38 180.622  30
   8   3   1 3875.67 186.209  52
   9   3   1 21444.3 629.858   1
   9   3   1 21796.7 618.877   5
   9  -3   1 22129.4 616.251   8
  -9   3  -1 22417.3 647.352  65
   9  -3   1 22048.7 609.446  30
   9  -3   1 21811.4 623.150  29
   9   3   1 23046.2 634.230  52
  10  -3   1 4713.43 216.118   8
  10   3   1 4520.24 223.211   1
  10   3   1 4826.26 226.814  52
 -10   3  -1 4449.51 231.089  65
  10  -3   1 4748.52 226.814  29
  10  -3   1 4850.93 215.071  30
  11  -3   1 3988.27 207.112  15
  11   3   1 4073.18 228.621  17
 -11   3  -1 4394.57 235.148  65
  11  -3   1 4234.76 225.042  26
  11  -3   1 4068.37 206.509   8
  11   3   1 3902.89 212.749   1
  11   3   1 4546.62 226.727  52
  11  -3   1 3591.96 212.077  37
  11  -3   1 4001.75 222.307  38
  11  -3   1 4251.16 222.690  29
  12   3   1 190.942 55.4193  17
  12   3   1 52.0656 44.3093  16
  12  -3   1 163.534 45.4453  15
 -12   3  -1 253.520 64.1146  65
  12   3   1 145.284 46.7148  23
  12  -3   1 151.591 48.7298  26
  12   3   1 187.271 53.1839   1
  12  -3   1 191.841 48.4530   8
  12   3   1 388.753 67.9912  52
  12  -3   1 157.000 50.4584  37
  12  -3   1 217.018 57.9833  38
  12  -3   1 197.932 53.9125  29
  13  -3   1 122.511 44.7098  29
  13  -3   1 220.135 61.2599  26
  13   3   1 105.715 45.0378  23
  13   3   1 224.417 58.8926   1
  13  -3   1 207.711 51.4362   8
  13   3   1 371.576 70.2845  52
  13  -3   1 261.652 62.5742  38
  13  -3   1 214.077 64.8380  37
  13   3   1 267.502 70.1406  17
  13  -3   1 247.439 58.6697  15
  13   3   1 241.480 67.0547  16
  14   3   1 442.381 80.4290  23
  14  -3   1 593.010 95.6053  26
  14  -3   1 547.697 89.6239  29
  14  -3   1 400.344 78.4191  37
  14  -3   1 440.608 80.5668  38
  14   3   1 597.926 98.8310  16
  14  -3   1 491.473 84.5977  15
  14   3   1 480.571 93.5704  17
  15  -3   1 2807.26 204.068  38
  15  -3   1 2569.03 198.226  29
  15  -3   1 2726.70 188.929  15
  15   3   1 2918.55 213.842  16
  15   3   1 2552.44 206.463  17
  15   3   1 2309.03 186.540  23
  15  -3   1 2488.80 194.399  26
  16  -3   1 127.031 51.9331  38
  16   3   1 51.0213 46.2890  16
  16   3   1 195.047 73.6832  17
  16   3   1 63.4890 47.7573  23
  16  -3   1 65.6649 53.6884  26
  17  -3   1 127.608 54.1667  38
  17   3   1 252.618 81.8279  17
  17   3   1 161.960 67.3317  23
  17  -3   1 113.291 52.9631  28
  17  -3   1 66.8364 45.5163  26
  18  -3   1 288.960 71.4370  28
  18  -3   1 248.218 69.0451  38
  18   3   1 267.548 80.9727  17
  18  -3   1 99.1739 60.1067  26
  19  -3   1 15.3851 36.8999  28
  19   3   1 16.5133 49.6483  18
  19   3   1 34.0961 55.7213  17
  19  -3   1-15.8150 43.0097  26
  20  -3   1 907.260 114.085  28
  20   3   1 1133.84 133.206  18
  20   3   1 925.514 121.746  17
  20  -3   1 1107.10 127.802  26
  21  -3   1 12.4837 32.0083  28
  21  -3   1-12.8578 36.8587  26
  21   3   1-13.2407 36.0085  18
  21   3   1 41.4874 45.2002  17
  22  -3   1 75.5078 43.7430  26
  22   3   1 32.9925 34.5510  18
  23  -3   1 1955.55 128.894  26
  23   3   1 1877.27 127.496  21
  23   3   1 1679.92 121.849  18
  23  -4  -1 92.3796 32.7970  26
 -23  -4   1 83.0398 32.8837  36
  23   4  -1 122.711 37.8699  18
 -23  -4   1 91.9560 35.6039  66
  22   4  -1 21.1830 33.2612  18
  22  -4  -1 10.0065 27.2147  26
  21   4  -1 3619.38 218.404  18
  21  -4  -1 3713.27 214.663  26
  20   4  -1 14.6819 47.9876  18
  20   4  -1 14.1532 40.5723  17
  20  -4  -1-13.8941 39.8294  26
  19   4  -1 187.244 66.3787  17
  19  -4  -1 122.378 60.4820  26
  19   4  -1 44.4932 44.6400  23
  18  -4  -1 1162.81 131.597  38
  18   4  -1 1059.26 134.201  17
  18  -4  -1 925.639 124.115  26
  18   4  -1 863.980 117.622  23
  17  -4  -1 1233.23 137.490  38
  17   4  -1 1018.24 132.002  17
  17  -4  -1 1117.97 137.568  26
  17   4  -1 1385.35 148.138  23
  17  -4  -1 1105.86 139.688  37
  16   4  -1 1419.08 154.334  17
  16  -4  -1 1570.67 149.155  15
  16  -4  -1 1874.71 175.956  37
  16  -4  -1 1747.73 163.915  38
  16   4  -1 1863.31 171.149  23
  16  -4  -1 1750.11 167.376  26
  15  -4  -1 3367.68 214.066  15
 -15   4   1 3280.62 246.316  65
  15  -4  -1 3235.03 227.525  26
  15   4  -1 3536.66 230.489  23
  15   4  -1 3100.53 221.004  52
  15  -4  -1 2932.36 213.815  38
  15  -4  -1 2758.18 215.515  37
  15   4  -1 2777.79 209.403  31
  14  -4  -1 456.553 80.3566  15
 -14   4   1 536.474 102.942  65
  14  -4  -1 466.956 89.7185  26
  14   4  -1 538.846 92.4913  23
  14   4  -1 287.607 71.9003  52
  14   4  -1 382.758 80.2644  31
  14  -4  -1 430.093 87.1342  37
  14  -4  -1 383.693 80.4578  38
  14   4  -1 383.150 79.5723   1
  14  -4  -1 612.978 92.0439   8
  13  -4  -1 1986.96 156.182  15
  13   4  -1 1672.46 154.210   1
  13  -4  -1 1663.82 144.493   8
 -13   4   1 1746.38 170.204  65
  13   4  -1 1700.75 152.704  52
  13  -4  -1 1614.47 153.459  37
  13  -4  -1 1652.83 153.238  38
  13   4  -1 1608.44 155.096  31
  12  -4  -1 11.9544 28.6720  15
  12   4  -1 26.0864 28.9627   5
  12   4  -1-13.4762 38.6317   1
  12  -4  -1 60.6646 41.1534   8
 -12   4   1 15.9402 43.3502  65
  12   4  -1-13.3440 32.0048  52
  12  -4  -1 13.8653 33.2550  37
  12  -4  -1-13.7788 30.5961  38
  12   4  -1 14.0353 33.6627  31
  11  -4  -1 11755.9 415.699  15
  11   4  -1 11648.7 432.423   1
  11   4  -1 11887.9 432.009   5
  11  -4  -1 11219.6 411.468   8
 -11   4   1 11534.3 456.002  65
  11   4  -1 11364.8 425.089  52
  11  -4  -1 10542.7 421.460  38
  11  -4  -1 11446.5 430.656  37
  11  -4  -1 11427.8 423.778  36
  11   4  -1 10713.4 427.047  31
  10  -4  -1-10.3476 32.4941  15
  10   4  -1 11.5881 29.7118   5
  10  -4  -1-10.5863 25.3903   8
  10   4  -1 23.7576 28.4901   1
  10   4  -1-11.4246 23.1578  52
  10  -4  -1 22.6144 27.1193  36
  10   4  -1-12.3703 29.6691  31
  10   4  -1 11.1304 28.5383  32
   9   4  -1 476.435 74.2261   5
   9  -4  -1 551.027 74.3256   8
   9   4  -1 464.058 75.7096   1
  -9   4   1 531.967 85.4848  65
   9  -4  -1 481.501 65.2018  50
   8   4  -1 1927.19 137.987   5
   8  -4  -1 2053.89 136.659   8
  -8   4   1 1885.03 149.813  65
   8  -4  -1 2046.21 130.531  50
   7  -4  -1 8744.91 300.872  50
  -7   4   1 8104.29 332.547  65
   7  -4  -1 8076.84 299.845   8
   7   4  -1 7972.61 309.176   5
  -7  -4   1 7562.70 316.431  30
   6  -4  -1 11784.4 365.209  50
  -6   4   1 11462.9 401.328  65
   6   4  -1 11112.7 374.547   5
   6  -4  -1 10524.4 363.123   8
  -6  -4   1 10821.2 384.180  30
   5  -4  -1 14531.9 421.492  50
   5  -4  -1 14154.4 416.750  67
  -5   4   1 13179.3 450.694  65
  -5  -4   1 13792.4 441.461  30
  -5   4   1 13960.6 409.066   7
   5   4  -1 13363.8 408.672   7
   5   4  -1 14100.0 432.189   5
   4  -4  -1 723.632 66.6501  67
  -4   4   1 732.009 68.5969   7
   4   4  -1 606.674 66.8250   5
  -4  -4   1 656.599 75.6316  30
  -3   4   1 2460.22 137.394  47
   3  -4  -1 2781.77 130.870  67
  -3   4   1 2788.10 139.079   7
   3   4  -1 2794.62 143.879   5
  -3  -4   1 2651.25 144.783  30
  -2   4   1 5561.58 218.966  47
   2  -4  -1 5115.80 191.232  67
   2   4  -1 5261.25 210.187   5
  -2   4   1 5372.39 208.571   7
  -2  -4   1 5742.37 218.193  30
   1   4  -1 6439.67 234.733   5
  -1   4   1 6260.91 234.551   7
  -1  -4   1 6539.09 236.458  30
  -1   4   1 6631.93 247.345  47
   0   4   1 18272.3 503.576   7
   0   4   1 17761.0 500.760   5
   0   4  -1 18003.6 492.332   5
   0  -4   1 17653.7 494.074  30
   0   4   1 18438.3 516.332  47
   1   4   1 105.337 31.0313   7
   1   4   1 67.6209 26.7431   5
   1  -4   1 24.4665 20.0233  30
   1   4   1 46.5950 29.0475  47
   2   4   1 19316.8 542.248   5
   2   4   1 19710.3 536.934   7
   2   4   1 19634.2 530.176   1
   2  -4   1 19797.7 530.641  30
   2  -4   1 19694.3 532.240  50
   3   4   1 400.082 53.5269   7
   3   4   1 451.862 59.2896   5
   3   4   1 395.127 54.3016   1
   3  -4   1 441.666 51.9212  30
   3  -4   1 594.520 61.5779  50
   3   4   1 381.791 57.5498  40
   4   4   1 7055.84 266.136   1
   4   4   1 7733.83 279.200   5
   4   4   1 7669.81 264.371   7
   4  -4   1 7614.30 260.306  30
   4   4   1 7296.43 268.199  40
   4  -4   1 7136.45 261.548  50
   5  -4   1 2294.73 121.710  42
   5  -4   1 2214.25 131.923  50
   5   4   1 2238.44 130.991  40
  -5   4  -1 2375.88 152.435  65
   5   4   1 2384.37 140.106   1
   5   4   1 2520.75 132.256   7
   5   4   1 2479.76 143.804   5
   5  -4   1 2172.90 125.312  30
   6  -4   1 297.970 49.8021  50
   6   4   1 264.046 45.9377  52
  -6   4  -1 132.908 50.1955  65
   6   4   1 311.815 56.2086   1
   6  -4   1 257.549 44.8766   8
   6   4   1 273.324 53.2868   5
   6  -4   1 230.755 42.7014  30
   7   4   1 3806.85 184.976  52
   7  -4   1 3475.18 178.820  50
  -7   4  -1 3523.10 199.013  65
   7   4   1 3324.38 182.005   5
   7  -4   1 3912.51 190.465   8
   7   4   1 3616.23 190.955   1
   7  -4   1 3462.56 170.751  30
   8   4   1 40515.2 1057.50  52
  -8   4  -1 40878.2 1095.69  65
   8  -4   1 41105.7 1040.80  30
   8  -4   1 42300.8 1061.41   8
   8   4   1 40963.1 1067.89   5
   8   4   1 42975.2 1084.21   1
   9  -4   1 11.0966 28.4540  13
   9  -4   1 50.2012 35.2522  15
  -9   4  -1 75.2655 39.3937  65
   9  -4   1 10.0439 24.0921   8
   9   4   1 31.9237 30.5068   5
   9   4   1-11.2777 32.3313   1
   9   4   1 10.4214 24.9973  52
   9  -4   1 69.4390 34.7973  38
   9   4   1-23.4395 30.0517  31
   9  -4   1 27.1554 21.7129  30
  10  -4   1 4092.82 218.099  15
 -10   4  -1 4272.16 243.794  65
  10  -4   1 4564.11 223.801  25
  10   4   1 4570.14 239.008   1
  10   4   1 4311.23 226.195   5
  10  -4   1 4296.48 222.353   8
  10   4   1 4588.57 232.291  52
  10  -4   1 4276.65 236.369  38
  10   4   1 3739.22 223.775  31
  10  -4   1 4555.27 217.106  30
  11   4   1 16467.3 557.701  31
  11  -4   1 15858.6 545.412  26
  11  -4   1 16503.0 530.884  25
  11  -4   1 16016.4 529.774   8
  11   4   1 15738.3 546.129   1
  11   4   1 16780.3 547.226  52
  11  -4   1 16011.1 555.364  38
  11   4   1 16727.2 565.728  17
  11  -4   1 16348.8 534.217  15
  12  -4   1 110.895 47.0446  26
  12  -4   1 71.4507 40.4230  25
  12   4   1 109.777 49.7823   1
  12  -4   1 109.656 42.8065   8
  12   4   1 40.2600 32.2258  52
  12  -4   1 28.9488 39.3957  38
  12  -4   1 56.2939 40.3749  37
  12  -4   1 123.466 44.7976  15
  12   4   1 74.2350 53.8594  17
  13   4   1 882.963 111.191  23
  13  -4   1 993.547 121.220  26
  13   4   1 935.226 117.720   1
  13  -4   1 1185.96 123.706   8
  13   4   1 806.361 108.000  52
  13  -4   1 1074.00 126.073  38
  13  -4   1 1012.59 122.715  37
  13   4   1 714.818 112.483  17
  13  -4   1 1109.87 121.281  15
  14   4   1 9322.31 400.945  23
  14  -4   1 10208.1 424.965  26
  14  -4   1 10004.6 398.869   8
  14   4   1 9450.95 404.680   1
  14  -4   1 9592.86 419.624  38
  14  -4   1 8947.85 409.272  37
  14   4   1 8771.43 411.577  17
  14  -4   1 10090.8 401.618  15
  15  -4   1 6754.35 340.299  38
  15   4   1 6316.58 338.584  17
  15  -4   1 6296.15 310.205  15
  15   4   1 6007.78 315.998  23
  15  -4   1 6320.35 328.868  26
  16  -4   1 181.503 61.7474  26
  16   4   1 156.692 61.9898  23
  16  -4   1 132.404 58.1869  38
  16   4   1 211.938 73.4318  18
  16  -4   1 155.329 58.7392  15
  16   4   1 70.6454 50.7203  17
  17  -4   1 1228.68 138.216  38
  17   4   1 1012.42 133.825  17
  17   4   1 1098.11 142.674  18
  17  -4   1 1257.13 142.640  26
  17   4   1 1288.51 138.740  23
  18  -4   1 733.592 105.627  38
  18   4   1 600.373 105.767  18
  18   4   1 652.112 108.185  17
  18  -4   1 768.223 111.972  26
  19  -4   1 556.620 88.7631  38
  19   4   1 462.190 89.8816  18
  19  -4   1 305.348 72.7587  26
  20  -4   1 12.0788 28.9706  38
  20   4   1 13.6800 39.2162  18
  20  -4   1-38.9098 35.2728  26
  21   4   1 394.418 73.4316  18
  21  -4   1 464.534 76.2502  26
  22   4   1 621.090 76.7096  18
  22  -4   1 578.274 73.7070  26
 -23  -4  -1 41.8080 28.9547  66
  23  -4   1 26.0848 25.0904  26
 -22  -5   1 45.7687 30.9315  66
  22  -5  -1 22.4675 24.4867  26
  22   5  -1 37.9892 23.8679  18
 -22  -5   1 22.0175 22.0751  36
  21  -5  -1-9.66688 27.7123  26
  21   5  -1-9.85961 29.6442  18
 -21  -5   1-9.77415 28.0198  36
  20   5  -1 214.331 59.3530  18
  20  -5  -1 279.373 63.5300  26
  19   5  -1 201.546 58.3608  23
  19  -5  -1 147.036 56.9734  26
  19  -5  -1 189.905 52.7426  38
  19   5  -1 205.217 60.8872  18
  18   5  -1 1919.47 162.150  23
  18  -5  -1 2080.54 171.878  26
  18   5  -1 2052.89 178.235  18
  18  -5  -1 1914.25 164.208  38
  17   5  -1 163.217 63.2057  23
  17  -5  -1 157.499 65.5397  26
  17   5  -1 144.701 61.9541  18
  17  -5  -1 263.719 68.9989  38
  16   5  -1 215.051 68.3864  23
  16  -5  -1 293.661 75.5642  26
  16   5  -1 116.174 60.3708  18
  16  -5  -1 282.250 69.0612  15
  16  -5  -1 227.322 70.7551  37
  16  -5  -1 260.665 69.4374  38
  15   5  -1 15.4976 39.7366  23
  15  -5  -1 16.4652 53.8164  26
  15  -5  -1 57.2790 48.5711  15
  15  -5  -1 16.6410 36.9518  38
  15  -5  -1-16.3067 41.8109  37
  14   5  -1 8965.15 404.745  23
  14  -5  -1 10680.0 441.509  26
  14  -5  -1 9876.10 428.543  37
  14  -5  -1 9912.06 433.872  38
  14  -5  -1 10582.5 419.971  15
  13  -5  -1 4625.64 256.458  15
 -13   5   1 4263.02 288.607  65
  13   5  -1 4434.92 259.487  23
  13   5  -1 4404.42 265.117  52
  13   5  -1 5024.20 289.441  31
  13  -5  -1 4990.15 283.687  38
  13   5  -1 4068.88 259.214   1
  13  -5  -1 4883.98 266.384   8
  13   5  -1 4378.70 264.712   5
  12  -5  -1 53.6437 45.4900  15
  12  -5  -1 27.4761 30.5084   8
  12   5  -1 15.4351 41.9786   1
  12   5  -1 45.2715 51.1866   5
 -12   5   1-36.7878 50.0247  65
  12   5  -1 14.7191 29.8392  52
  12  -5  -1 125.453 53.1918  38
  12   5  -1-14.2191 56.1869  32
  12   5  -1 16.0595 38.5196  31
  11  -5  -1 64.0093 36.7061  15
  11   5  -1 44.4741 46.5594   1
  11  -5  -1 13.1940 33.8379   8
  11   5  -1 58.1905 45.6894   5
 -11   5   1 35.2704 45.2230  65
  11   5  -1 27.8671 28.2537  52
  11  -5  -1 14.9622 40.6972  38
  11  -5  -1-13.8847 35.6085  36
  11   5  -1 154.091 55.8790  31
  11   5  -1 41.9179 35.8338  32
  10  -5  -1 801.310 100.541  15
  10   5  -1 889.349 114.138   1
  10  -5  -1 954.936 109.383   8
  10   5  -1 820.056 108.850   5
 -10   5   1 1026.66 131.950  65
  10   5  -1 1021.85 112.641  52
  10  -5  -1 1180.06 124.269  36
  10   5  -1 1154.69 121.132  32
  10   5  -1 878.557 113.699  31
   9  -5  -1 4923.20 246.875  15
   9   5  -1 5319.34 271.562   1
   9   5  -1 4605.60 254.199   5
   9  -5  -1 5247.11 258.966   8
  -9   5   1 5104.71 289.063  65
   9  -5  -1 5182.00 250.700  50
   9   5  -1 4875.30 252.069  52
   9  -5  -1 4613.66 251.480  36
   9   5  -1 4655.94 261.679  31
   9   5  -1 5451.31 273.127  32
   8  -5  -1 8164.39 318.722  50
   8  -5  -1 7691.94 319.646   8
   8   5  -1 7075.98 320.114   5
   8   5  -1 7311.67 322.076   1
   8  -5  -1 7770.20 327.645  36
   8   5  -1 7530.59 328.261  32
   8   5  -1 6731.49 319.593  31
   7  -5  -1 18032.5 565.301  50
   7   5  -1 18138.7 581.300   1
   7  -5  -1 19340.5 583.048   8
   7   5  -1 18902.4 592.505   5
   7  -5  -1 19337.8 592.892  36
   7   5  -1 17946.2 589.076  31
   7   5  -1 18058.6 587.823  32
   6  -5  -1 2956.31 169.956  50
   6  -5  -1 2561.84 163.540   8
   6   5  -1 2823.10 176.736   5
   6   5  -1 2455.65 168.217  32
   5  -5  -1 19.0391 21.1451  50
  -5  -5   1 42.1024 25.3225  42
   5   5  -1 18.4795 27.7852   7
  -5   5   1 53.0462 28.9018   7
   5   5  -1-10.4941 31.5558   5
  -4  -5   1 832.680 82.5779  42
   4  -5  -1 1054.16 95.5797  50
   4   5  -1 912.724 94.5497   5
  -4   5   1 887.751 88.7623   7
   4   5  -1 820.145 86.9127   7
   3   5  -1 339.051 58.3077   5
   3   5  -1 320.852 56.1647   7
  -3   5   1 302.135 53.2651   7
  -2   5   1 1897.03 132.928  47
   2   5  -1 1670.80 122.188   7
  -2   5   1 1886.75 128.605   7
   2   5  -1 1811.91 126.165   5
  -1   5   1 4508.39 216.993  47
   1   5  -1 4250.83 206.501   7
   1   5  -1 4048.46 197.207   5
  -1   5   1 4593.55 210.489   7
   0   5   1 411.628 62.3554   7
   0   5  -1 379.814 60.8329   7
   1  -5   1 15944.3 484.664  50
   1   5   1 16567.4 506.315   5
   1   5   1 16579.9 503.601   7
  -1   5  -1 16681.8 501.426   7
   2  -5   1 502.158 64.5354  50
   2   5   1 559.943 71.2524   7
   2   5   1 488.215 66.8067   5
  -2   5  -1 475.793 67.4838   7
   3  -5   1 2629.92 151.730  42
   3   5   1 2846.89 169.480  40
   3  -5   1 2976.32 163.515  50
   3   5   1 2859.54 162.059   7
  -3   5  -1 2804.81 159.852   7
   3   5   1 2838.44 167.479   5
   4  -5   1 1735.67 124.064  50
   4   5   1 1783.55 130.355  40
   4  -5   1 1810.23 122.706  42
   4   5   1 1714.91 124.583   7
  -4   5  -1 1753.37 123.727   7
   4   5   1 1558.04 125.984   5
   5  -5   1 87.9860 32.0017  50
   5   5   1 54.7813 28.7250   7
   5   5   1 96.7302 37.7754   5
   5   5   1 111.506 41.1332   1
   6   5   1 184.077 50.2381  32
   6  -5   1 234.804 50.4933   8
   6   5   1 262.902 53.6823   1
   6   5   1 181.014 50.4624   5
   6  -5   1 216.103 49.5860  50
  -6  -5  -1 330.535 67.3627  36
   6  -5   1 200.439 53.6220  13
   6  -5   1 201.410 50.1538  14
   7  -5   1 2485.72 161.406  25
   7  -5   1 2629.06 169.107   8
   7   5   1 2784.99 180.103   5
   7   5   1 2676.36 174.649   1
   7  -5   1 2621.08 167.236  50
   7   5   1 2027.55 160.029  32
   7  -5   1 2636.72 174.813  13
   7  -5   1 2691.75 172.557  14
   8  -5   1 198.153 49.7233   8
   8   5   1 212.697 55.7090   5
   8   5   1 251.861 64.7023   1
   8  -5   1 154.518 43.7963  25
   8   5   1 201.983 56.2065  32
   8  -5   1 150.455 50.9881  13
   9   5   1 5196.75 270.290  32
   9   5   1 5793.62 284.633   1
   9   5   1 5693.14 281.731   5
   9  -5   1 5187.72 260.647   8
   9  -5   1 5106.48 256.419  25
   9  -5   1 5458.52 278.846  38
   9  -5   1 5266.07 261.789  15
  10   5   1 366.000 73.9274  32
  10   5   1 177.922 58.4433   5
  10   5   1 255.708 68.3573   1
  10  -5   1 293.102 66.5819   8
  10  -5   1 230.033 54.0377  25
  10  -5   1 260.824 63.2273  38
  10  -5   1 240.199 60.8817  15
  11   5   1 7477.55 341.172  32
  11  -5   1 8047.34 340.400  25
  11  -5   1 8165.27 367.549  38
  11  -5   1 7957.01 344.394  15
  11   5   1 6632.18 329.238   5
  11  -5   1 7888.62 345.249   8
  11   5   1 7459.36 351.338   1
  12  -5   1 1730.54 157.900  26
  12  -5   1 1628.91 146.548  25
  12  -5   1 1763.97 165.451  38
  12  -5   1 1927.35 158.778  15
  12   5   1 1576.86 156.076   1
  12  -5   1 1814.88 156.613   8
  13  -5   1 4254.93 258.335  26
  13   5   1 4497.38 272.169  18
  13  -5   1 4252.75 248.098  15
  13  -5   1 4491.63 273.632  38
  14  -5   1 205.472 67.3408  26
  14  -5   1 168.441 66.6961  38
  14  -5   1 157.343 58.1474  15
  14   5   1 338.334 85.4906  18
  15  -5   1 8365.35 390.092  38
  15   5   1 8144.58 391.163  18
  15  -5   1 8493.94 369.048  15
  15  -5   1 8430.19 385.604  26
  16  -5   1 15.5613 37.3253  26
  16  -5   1 32.5613 46.6732  38
  16   5   1 66.6766 58.5257  18
  16  -5   1 13.7731 39.4853  15
  17  -5   1 1902.79 169.911  38
  17   5   1 1852.79 159.567  23
  17  -5   1 1972.69 168.389  26
  17   5   1 2206.06 184.020  18
  18  -5   1 1160.23 128.759  38
  18   5   1 1521.22 145.731  18
  18  -5   1 1436.97 141.163  26
 -19  -5  -1 252.712 62.0936  36
  19  -5   1 330.613 67.8705  38
  19   5   1 259.693 64.8383  18
  20  -5   1 1761.38 135.179  38
  20   5   1 1875.43 145.137  18
  20  -5   1 2105.05 146.781  26
  21  -5   1 78.5285 31.8857  38
  21   5   1 97.3281 39.3343  18
  21   5   1 98.9750 35.2370  19
  21  -5   1 66.6774 31.2030  26
  20  -6  -1 40.2762 26.3283  38
 -20  -6   1-8.66041 30.4059  36
  20  -6  -1-8.30647 19.9223  26
  19  -6  -1 417.776 67.0179  38
 -19  -6   1 313.984 63.2786  36
  19  -6  -1 315.946 58.8978  26
  18  -6  -1 12.1002 32.9075  38
 -18  -6   1-12.8076 43.4421  36
  18  -6  -1 35.5958 34.0140  26
  17  -6  -1 27.4665 32.9509  38
 -17  -6   1 87.1714 51.0168  36
  17  -6  -1 39.8576 38.0970  26
 -16  -6   1 31.9041 45.7710  36
  16  -6  -1 135.481 56.2987  38
  16  -6  -1 140.833 53.2217  15
  16  -6  -1 86.3752 45.2492  26
  15  -6  -1 144.047 64.9548  38
 -15  -6   1 68.0210 53.4843  36
  15  -6  -1 162.810 56.4409  15
  15  -6  -1 212.151 65.9479  26
 -14  -6   1 17.6836 48.0923  36
  14  -6  -1 16.5892 39.7889  38
  14  -6  -1 70.2106 44.0969  15
  14  -6  -1-15.5727 37.3509  26
  13   6  -1 366.027 84.5869  32
 -13  -6   1 540.144 104.904  36
  13  -6  -1 471.205 94.4800  38
  13  -6  -1 370.445 76.9511  15
  13  -6  -1 438.767 85.7159  26
  12  -6  -1 5179.38 295.777  38
 -12  -6   1 4773.89 297.593  36
  12  -6  -1 5071.43 273.179  15
  12   6  -1 5213.79 288.566  32
  11  -6  -1-30.3716 36.4218  36
  11  -6  -1-16.4547 42.1900  38
 -11  -6   1-17.7761 42.6345  36
  11  -6  -1 42.1059 40.2343  15
  11   6  -1 15.7552 45.1646  32
  10   6  -1 15.8040 45.3348   1
  10  -6  -1 71.7896 43.1997   8
  10   6  -1 79.6309 50.0396   5
  10  -6  -1 89.6789 52.5018  36
 -10  -6   1 69.4268 54.5295  36
  10  -6  -1 123.236 49.6789  15
  10   6  -1 109.586 51.1954  32
   9  -6  -1 670.827 99.0884   8
   9   6  -1 563.678 97.6409   1
   9   6  -1 741.009 106.543   5
   9   6  -1 707.592 106.168  32
   9  -6  -1 658.543 101.093  36
  -9  -6   1 487.446 92.4465  36
   9  -6  -1 703.460 97.9705  15
   8  -6  -1 16053.2 553.442  50
   8  -6  -1 16557.8 565.246   8
   8   6  -1 15627.3 573.001   5
   8   6  -1 16844.1 579.746   1
   8  -6  -1 17407.4 582.452  36
  -8  -6   1 15938.9 589.323  36
   8   6  -1 16830.7 585.187  32
   7  -6  -1 153.985 48.0272  50
   7  -6  -1 105.848 44.9475   8
   7   6  -1 114.094 50.1340   5
  -7  -6   1 233.754 69.2519  36
   7  -6  -1 97.4137 43.7722  36
   7   6  -1 72.2810 43.5355  32
   6  -6  -1 1581.90 135.979  50
   6  -6  -1 1328.48 128.374   8
   6   6  -1 1364.90 134.320   5
   6  -6  -1 1424.26 137.984  36
  -6  -6   1 1137.14 131.411  36
   6   6  -1 1615.38 148.093  32
   5  -6  -1 350.860 66.1173  50
  -5  -6   1 314.051 60.0577  42
   5   6  -1 297.606 62.3225   7
   5  -6  -1 337.273 65.3658   8
   5   6  -1 260.704 62.8557   5
  -5  -6   1 158.224 55.6916  36
   5  -6  -1 345.885 69.5734  36
   5   6  -1 426.933 75.8012  32
  -4  -6   1 260.325 53.9738  62
   4  -6  -1 131.749 45.7473  62
   4  -6  -1 93.8111 36.9950  50
  -4  -6   1 173.788 46.3199  42
  -4   6   1 251.337 55.8838   7
   4   6  -1 137.250 46.7709   5
   4   6  -1 226.573 56.2830   7
  -4  -6   1 194.063 54.8882  36
   4  -6  -1 143.626 48.9314  36
   4   6  -1 165.685 50.4858  32
   3  -6  -1 776.053 91.3455  50
  -3  -6   1 653.366 83.2664  42
   3   6  -1 619.319 85.5575   7
   3   6  -1 644.597 87.7704   5
  -3   6   1 645.062 87.9384   7
  -3  -6   1 724.258 97.5835  36
   3  -6  -1 711.531 94.9303  36
  -3  -6   1 663.320 84.8874  62
  -2  -6   1 32.6744 31.2696  42
   2  -6  -1 89.2828 35.0888  50
   2   6  -1 91.5950 40.2347   5
   2   6  -1 142.503 46.9556   7
  -2   6   1 80.9958 39.2845   7
   2  -6  -1 102.839 42.0511  36
  -2  -6   1 91.3034 40.9957  36
  -2  -6   1 65.3356 35.6331  62
  -1  -6   1 54.4507 31.2328  42
   1   6  -1 59.1487 33.9251   7
  -1   6   1 11.6184 27.8819   7
   1  -6  -1 102.889 38.6797  36
  -1  -6   1 25.5114 32.7196  36
  -1  -6   1 43.6022 26.1614  62
   0  -6   1 4519.27 223.726  50
   0  -6   1 4715.47 232.963  42
   0   6  -1 4770.24 240.810   7
   0   6   1 4432.34 235.084   7
   0  -6  -1 4296.41 243.731  36
   0  -6   1 4797.23 250.088  36
   0  -6   1 4430.26 228.258  62
   1  -6   1 276.613 54.0323  50
   1  -6   1 381.248 63.5119  42
   1   6   1 269.252 60.3312   7
  -1   6  -1 363.431 67.4824   7
   1  -6   1 285.046 61.8272  36
  -1  -6  -1 184.928 53.8862  36
   1  -6   1 262.211 53.6721  62
   2  -6   1 2151.78 150.943  50
   2   6   1 1842.54 153.449  40
   2  -6   1 2081.19 147.280  42
   2   6   1 1867.16 147.750   7
  -2   6  -1 2134.89 155.375   7
  -2  -6  -1 1874.99 158.309  36
   2  -6   1 2140.95 162.176  36
   2  -6   1 2133.16 151.101  62
  -3  -6  -1 206.807 52.4591  62
   3  -6   1 218.973 50.8637  62
   3  -6   1 239.127 52.8802  50
   3   6   1 251.092 64.5811  40
   3  -6   1 250.235 51.5002  42
   3   6   1 273.741 57.7396   5
  -3   6  -1 174.034 51.7764   7
   3   6   1 211.802 55.6593   7
  -3  -6  -1 263.113 65.4280  36
   3   6   1 356.613 67.9978  32
  -4  -6  -1 249.306 54.1360  62
   4  -6   1 317.097 59.7594  62
  -4   6  -1 265.020 56.5530   7
   4   6   1 296.312 64.2335   5
   4   6   1 269.901 59.5162   7
  -4  -6  -1 257.107 66.2822  36
   4   6   1 270.366 63.1212  32
   4  -6   1 293.408 57.7376  42
   4  -6   1 247.662 54.8256  50
   5  -6   1 938.115 108.019   8
   5   6   1 547.878 86.3634   5
   5  -6   1 856.508 99.9392  50
  -5  -6  -1 798.356 109.287  36
   5   6   1 793.408 102.578  32
   6   6   1 210.049 58.3049  32
   6  -6   1 122.175 44.4757  25
   6  -6   1 211.685 58.8874   8
   6   6   1 152.577 50.4493   5
   6  -6   1 190.495 50.3355  50
  -6  -6  -1 183.965 60.7042  36
   6  -6   1 304.195 68.9863  13
   7   6   1 14.4984 34.7759  32
   7  -6   1 13.5251 38.7741   8
   7   6   1 28.8418 39.2207   5
   7  -6   1 50.1965 39.4099  25
  -7  -6  -1 63.4684 53.8208  36
   7  -6   1 52.7418 46.2950  14
   7  -6   1-13.8767 45.3579  13
   8  -6   1 21537.9 690.877   8
   8   6   1 20841.5 687.396   1
   8   6   1 22083.2 707.417   5
   8  -6   1 22272.6 681.580  25
   8  -6   1 22016.6 703.330  38
  -8  -6  -1 21124.7 717.839  36
   8   6   1 22103.0 706.776  32
   9   6   1 12939.1 490.332  32
   9  -6   1 12710.7 473.866   8
   9   6   1 11780.6 475.335   5
   9   6   1 12250.6 476.458   1
  -9  -6  -1 11244.7 487.236  36
   9  -6   1 12536.3 485.465  38
   9  -6   1 12275.7 462.829  15
   9  -6   1 12467.4 459.165  25
  10   6   1 340.948 79.7160  32
 -10  -6  -1 364.627 84.9911  36
  10  -6   1 206.895 61.5258  38
  10  -6   1 325.549 71.7116  15
  10  -6   1 280.508 67.7063  25
  11   6   1 604.375 99.8805  32
  11  -6   1 445.948 87.1277  15
  11  -6   1 475.026 90.9221  38
 -11  -6  -1 440.359 97.6856  36
  12   6   1 19510.7 648.525  32
  12  -6   1 19023.5 635.179  15
  12  -6   1 19628.7 667.256  38
 -12  -6  -1 17718.2 660.003  36
  13   6   1 1162.38 130.393  32
  13  -6   1 1287.87 133.412  15
  13  -6   1 1313.26 147.494  38
 -13  -6  -1 974.354 132.484  36
  14  -6   1 6848.62 323.705  15
 -14  -6  -1 6693.21 345.541  36
  14  -6   1 6451.08 334.972  38
  15  -6   1 39.7217 43.2765  15
  15  -6   1-15.5891 39.9706  38
 -15  -6  -1-15.8736 43.1689  36
  16  -6   1 13.0771 39.3206  26
  16  -6   1-24.5651 33.4068  15
  16  -6   1-58.0827 45.6014  38
 -16  -6  -1 14.5494 39.5709  36
  17  -6   1 237.526 56.1773  26
 -17  -6  -1 219.715 61.0953  36
  17  -6   1 262.151 59.6325  38
  18  -6   1 519.287 73.0985  26
  18   6   1 485.051 76.8502  18
  18  -6   1 627.763 85.3610  38
 -18  -6  -1 407.266 68.5103  36
  19  -6   1 43.2870 31.4056  26
 -19  -6  -1 35.5337 32.2249  36
  19  -6   1 56.7690 36.4006  38
  19   6   1 36.7404 30.0353  18
  19   6   1 46.3057 32.5280  19
  20  -6   1 1108.65 90.7505  38
  20   6   1 1098.65 90.3869  19
  20  -6   1 1179.96 89.4952  26
  19   7  -1 311.710 46.4161  19
  19  -7  -1 291.502 44.5891  38
 -19  -7   1 289.007 46.0359  36
 -18  -7   1 492.583 67.8187  36
  18  -7  -1 440.520 63.7989  38
  18  -7  -1 381.910 56.1558  26
 -17  -7   1 1346.44 119.952  36
  17  -7  -1 1420.60 121.915  38
  17  -7  -1 1380.64 112.824  26
 -16  -7   1 1070.30 116.777  36
  16  -7  -1 1073.54 112.794  38
  15   7  -1 1580.55 135.348  32
  15  -7  -1 1787.04 141.968  15
 -15  -7   1 1786.82 156.708  36
  15  -7  -1 1707.89 150.792  38
  14   7  -1 13.1498 35.7647  32
  14  -7  -1 49.0829 36.8959  15
 -14  -7   1 15.2622 47.9295  36
  14  -7  -1 14.5626 32.3398  38
  13   7  -1 1438.10 143.910  32
  13  -7  -1 1354.96 131.589  15
 -13  -7   1 1397.46 150.646  36
  13  -7  -1 1785.71 160.399  38
  12   7  -1 1561.85 152.718  32
  12  -7  -1 1234.40 128.475  15
 -12  -7   1 1084.92 135.982  36
  12  -7  -1 1418.90 148.608  38
  11   7  -1 605.223 100.835  32
  11  -7  -1 778.173 106.158  15
  11  -7  -1 454.085 90.3247  38
  11  -7  -1 583.531 94.8286  36
 -11  -7   1 606.872 107.363  36
  10   7  -1 195.592 67.7993  32
  10  -7  -1 126.539 52.6656  15
  10  -7  -1 259.930 72.1056  36
  10  -7  -1 113.792 55.2477  38
 -10  -7   1 175.344 67.5268  36
   9   7  -1 1607.20 160.190  32
   9  -7  -1 1138.60 125.230  15
  -9  -7   1 1367.84 155.423  36
   9  -7  -1 1497.25 155.316  38
   9  -7  -1 1578.69 152.800  36
   8   7  -1 2285.68 188.635  32
   8  -7  -1 2272.26 175.711  15
  -8  -7   1 2167.22 195.211  36
   8  -7  -1 2204.08 182.681  36
   7  -7  -1 1801.63 165.704  36
  -7  -7   1 1863.54 176.048  36
   7   7  -1 2120.10 181.248  32
   6  -7  -1 2688.96 200.110  36
  -6  -7   1 2025.56 185.308  36
   6   7  -1 2428.82 193.565  32
  -5  -7   1 3486.16 213.381  62
   5  -7  -1 3516.52 213.209  62
   5  -7  -1 3645.59 227.177  50
   5  -7  -1 3635.90 231.239   8
   5   7  -1 3497.58 231.100   5
  -5  -7   1 3435.60 234.624  36
   5  -7  -1 3411.91 228.412  36
   5   7  -1 3810.63 239.768  32
  -4  -7   1 3907.27 225.390  62
   4  -7  -1 3394.77 212.593  62
   4  -7  -1 3838.01 231.932  50
  -4  -7   1 3801.67 223.624  42
   4  -7  -1 3918.90 226.764  42
  -4   7   1 3634.32 226.301   7
   4   7  -1 3664.63 233.199   7
   4  -7  -1 3784.42 234.695   8
   4  -7  -1 3728.89 238.525  36
  -4  -7   1 3739.41 246.119  36
   4   7  -1 3699.36 232.763  32
   3  -7  -1 4719.67 256.113  50
   3  -7  -1 4696.67 251.449  42
  -3  -7   1 4215.23 242.124  42
  -3   7   1 4584.24 256.404   7
   3   7  -1 4315.52 253.117   7
  -3  -7   1 4646.16 271.799  36
   3  -7  -1 4328.53 259.511  36
  -3  -7   1 4444.37 244.866  62
   3  -7  -1 4606.31 249.759  62
  -2  -7   1 172.108 48.0764  42
   2  -7  -1 67.3303 40.5707  50
   2  -7  -1 186.121 52.5960  42
   2   7  -1 216.858 62.9067   7
  -2   7   1 112.216 54.0109   7
  -2  -7   1 107.716 50.3629  36
   2  -7  -1 107.030 50.0434  36
  -2  -7   1 91.8636 39.5426  62
   2  -7  -1 118.974 43.2860  62
   1  -7  -1 13.2408 29.4029  50
  -1  -7   1 13.2728 29.4739  42
   1  -7  -1 26.6546 36.2455  42
   1   7  -1 28.8701 41.3814   7
  -1   7   1 14.1276 38.4218   7
   1  -7  -1-15.3366 39.3244  36
  -1  -7   1 15.1308 33.5994  36
  -1  -7   1 13.1933 35.8810  62
   1  -7  -1 39.7256 37.9611  62
   0  -7   1 4289.36 244.104  42
   0  -7  -1 4639.93 252.851  42
   0  -7  -1 4380.03 243.521  50
   0   7   1 4769.88 264.018   7
   0   7  -1 4973.74 267.525   7
   0  -7   1 4221.97 255.269  36
   0  -7  -1 4979.85 278.965  36
   0  -7   1 4651.48 253.216  62
   0  -7  -1 4446.31 247.488  62
  -1  -7  -1 8825.67 371.097  42
   1   7   1 8159.31 380.535  40
   1  -7   1 9243.22 378.176  42
   1   7   1 9007.95 385.418   7
  -1   7  -1 8825.63 383.839   7
   1  -7   1 9204.81 392.021  36
  -1  -7  -1 9051.73 398.969  36
   1  -7   1 8993.75 373.957  62
  -1  -7  -1 8733.95 368.860  62
   2  -7   1 594.717 87.8464  42
   2  -7   1 449.333 77.4235  50
  -2  -7  -1 450.817 76.7387  42
  -2   7  -1 452.914 82.8205   7
   2   7   1 426.791 81.2172   7
   2  -7   1 600.589 98.1421  36
  -2  -7  -1 429.750 92.9813  36
   2  -7   1 420.786 75.1763  62
  -2  -7  -1 695.241 95.7070  62
   3  -7   1 5346.10 271.151  62
  -3  -7  -1 5602.11 277.516  62
   3  -7   1 4983.61 269.852  50
   3  -7   1 5556.50 277.412  42
  -3  -7  -1 5504.23 275.915  42
  -3   7  -1 5441.23 283.438   7
   3   7   1 5314.96 281.933   7
  -3  -7  -1 5230.14 294.920  36
   3  -7   1 5474.84 288.064  36
   3   7   1 5401.98 283.517  32
   4  -7   1 6030.34 287.348  62
  -4  -7  -1 5431.38 274.837  62
   4   7   1 5911.98 300.639  32
  -4  -7  -1 5751.25 313.213  36
   4  -7   1 5176.94 289.004   8
   4   7   1 5433.29 286.630   7
   4  -7   1 5644.94 287.922  50
   5  -7   1 3428.39 219.003  50
  -5  -7  -1 3368.64 235.534  36
   5   7   1 3485.07 230.229  32
  -6  -7  -1 375.533 87.9053  36
   6   7   1 345.652 78.4271  32
   6  -7   1 411.453 80.0182  25
  -7  -7  -1 11556.3 487.233  36
   7   7   1 11958.1 478.462  32
   7  -7   1 11549.7 448.489  25
  -8  -7  -1 384.098 86.9221  36
   8  -7   1 351.098 77.3113  38
   8   7   1 258.980 76.5105  32
   8  -7   1 246.491 62.3965  25
  -9  -7  -1 3299.48 238.630  36
   9  -7   1 3410.26 228.865  38
   9  -7   1 3603.89 225.385  15
   9   7   1 3334.22 230.997  32
  10  -7   1 151.109 55.8054  53
  10   7   1 223.271 67.9031  32
  10  -7   1 143.634 59.7744  15
  10  -7   1 172.717 57.0462  38
 -10  -7  -1 156.060 62.9768  36
  11   7   1 154.747 57.9963  32
  11  -7   1 281.302 65.1536  15
 -11  -7  -1 135.589 61.6048  36
  11  -7   1 249.860 68.0255  38
  12   7   1 1220.23 132.718  32
  12  -7   1 1005.12 116.625  15
 -12  -7  -1 1141.28 136.726  36
  12  -7   1 1100.34 127.676  38
  13   7   1 4539.31 255.741  32
  13  -7   1 4651.12 250.081  15
  13  -7   1 5385.24 281.219  38
 -13  -7  -1 4615.25 269.209  36
  14   7   1 196.204 56.7144  32
  14  -7   1 119.615 48.5300  15
 -14  -7  -1 14.1877 38.6309  36
  14  -7   1 96.3982 45.0510  38
  15  -7   1 206.008 50.2072  15
  15  -7   1 125.938 45.7640  38
 -15  -7  -1 101.535 44.6607  36
 -16  -7  -1 1641.78 136.290  36
  16  -7   1 1887.15 144.864  38
  17  -7   1 953.732 94.2504  38
  17   7   1 694.991 84.2040  19
  17  -7   1 1006.56 91.2241  55
 -17  -7  -1 611.560 77.2645  36
 -18  -7  -1 325.586 50.6721  36
  18  -7   1 354.214 52.3100  38
  18   7   1 378.045 56.3205  19
  16  -8  -1 184.457 40.7856  38
 -16  -8   1 154.965 37.9968  36
 -15  -8   1 929.406 94.9136  36
  15  -8  -1 1050.05 98.6812  38
  14   8  -1 1526.24 127.157  32
 -14  -8   1 1911.75 145.571  36
  14  -8  -1 1867.84 130.013  15
  14  -8  -1 1941.92 141.310  38
  13   8  -1 11.3895 35.7680  32
  13  -8  -1 39.9719 31.3828  15
 -13  -8   1 12.2552 38.4862  36
  13  -8  -1 11.7154 30.0409  38
  12   8  -1 758.942 100.805  32
  12  -8  -1 774.933 93.3787  15
 -12  -8   1 871.220 108.019  36
  12  -8  -1 849.147 102.296  38
  11   8  -1 697.498 101.408  32
  11  -8  -1 818.562 107.419  38
 -11  -8   1 803.918 109.444  36
  11  -8  -1 876.020 100.231  15
  10   8  -1 1430.27 143.771  32
  10  -8  -1 1018.76 118.517  38
  10  -8  -1 1288.07 127.483  36
  10  -8  -1 1352.03 126.477  15
  10  -8  -1 1219.43 119.534  53
   9  -8  -1 6470.41 314.027  36
   9  -8  -1 6371.37 315.425  38
  -9  -8   1 6269.79 322.689  36
   9  -8  -1 6400.50 301.109  15
   9   8  -1 7017.30 332.565  32
   8  -8  -1 2164.60 174.231  38
  -8  -8   1 2159.75 184.528  36
   8  -8  -1 2661.28 190.669  36
   8  -8  -1 2394.65 173.240  15
   8   8  -1 1881.14 169.755  32
   7  -8  -1 2663.48 196.815  36
  -7  -8   1 2728.94 208.179  36
   7  -8  -1 2736.88 187.060  15
   7   8  -1 2479.70 195.738  32
   6   8  -1 474.279 88.5649  32
   6  -8  -1 672.438 103.470  36
  -6  -8   1 603.094 102.036  36
   5  -8  -1 9241.28 384.355  62
  -5  -8   1 9352.74 385.464  62
   5   8  -1 10085.0 417.531  32
   5  -8  -1 10075.3 422.578  36
  -5  -8   1 10197.7 432.105  36
   4  -8  -1 646.518 104.735  36
  -4  -8   1 698.195 111.754  36
  -4  -8   1 376.764 74.1355  62
   4  -8  -1 666.377 97.7887  62
   3  -8  -1 22309.4 730.060  36
  -3  -8   1 22998.6 740.588  36
  -3  -8   1 22296.2 703.643  62
   3  -8  -1 21849.8 702.319  62
  -2  -8   1 4938.66 284.443  36
   2  -8  -1 5025.54 285.241  36
  -2  -8   1 5062.24 272.353  62
   2  -8  -1 5139.08 275.406  62
  -1  -8   1 4427.41 263.058  36
   1  -8  -1 4739.86 275.890  36
  -1  -8   1 4203.11 247.982  62
   1  -8  -1 4434.90 252.897  62
   0  -8   1 62.3222 54.7355  36
   0  -8  -1 65.1792 53.2937  36
   0  -8  -1 127.550 53.0054  62
   0  -8   1 98.9727 46.2527  62
  -1  -8  -1 7711.60 365.097  36
   1  -8   1 6852.55 339.550  36
  -1  -8  -1 6918.01 328.315  62
   1  -8   1 7044.94 330.795  62
  -2  -8  -1 99.1082 56.0354  36
   2  -8   1 60.8414 43.6136  36
   2  -8   1 13.9545 37.9623  62
  -2  -8  -1 41.7506 37.8601  62
  -3  -8  -1 3554.55 243.229  36
  -3  -8  -1 3420.27 214.341  62
   3  -8   1 3184.04 209.886  62
   4  -8   1-13.7656 33.0163  25
   4  -8   1 13.3720 32.0723  62
  -4  -8  -1 13.2426 33.9547  62
  -4  -8  -1 33.3440 42.7476  36
   4   8   1 14.7743 42.3532  32
   5  -8   1 2171.14 169.108  25
   5  -8   1 2271.91 169.358  62
  -5  -8  -1 1892.79 177.033  36
   5   8   1 2249.26 182.217  32
  -6  -8  -1 446.297 89.0838  36
   6   8   1 396.919 79.9844  32
   6  -8   1 398.972 74.8364  25
  -7  -8  -1 146.477 60.8887  36
   7  -8   1 96.3210 43.2913  15
   7   8   1 152.629 58.7607  32
   8  -8   1 67.5244 38.7156  53
  -8  -8  -1 15.9567 43.3965  36
   8  -8   1 26.9121 34.5035  15
   8   8   1-60.2489 47.3007  32
   9  -8   1 7776.84 335.931  53
  -9  -8  -1 7472.17 355.844  36
   9  -8   1 7239.27 328.384  15
   9   8   1 7519.27 350.008  32
  10  -8   1 1377.74 125.925  53
 -10  -8  -1 1174.07 131.344  36
  10  -8   1 1142.78 117.476  15
  10   8   1 964.409 118.061  32
  11  -8   1 22.1050 31.6836  53
  11   8   1 13.0748 37.4808  32
 -11  -8  -1-13.7526 37.4008  36
  11  -8   1-12.3732 27.4747  38
  11  -8   1 11.6803 29.9483  15
  12   8   1 2126.16 160.182  32
 -12  -8  -1 2009.07 157.625  36
  12  -8   1 1779.21 137.541  15
  12  -8   1 1705.80 140.213  38
  13   8   1 1745.40 135.203  32
 -13  -8  -1 1745.45 140.459  36
  13  -8   1 1722.85 129.823  15
  13  -8   1 1679.84 132.726  38
  14   8   1 1996.59 136.313  32
  14  -8   1 2279.08 146.624  38
 -14  -8  -1 2298.44 149.693  36
  14  -8   1 2036.34 133.410  15
 -15  -8  -1 467.702 64.5115  36
  15  -8   1 574.864 68.9626  38
 -16  -8  -1 89.9941 28.6119  36
  16  -8   1 65.5239 25.9623  38
  16  -8   1 123.386 30.6920  55
  13   9  -1 570.192 63.8723  32
  13  -9  -1 550.420 56.1485  15
 -13  -9   1 698.117 69.9183  36
  12   9  -1 90.0937 34.8392  32
  12  -9  -1 33.6717 23.6651  15
 -12  -9   1 16.5016 25.9291  36
  12  -9  -1 74.8704 28.8128  38
  11   9  -1 1602.07 122.166  32
 -11  -9   1 1584.84 122.339  36
  11  -9  -1 1726.80 115.484  15
  10   9  -1 163.826 48.3347  32
 -10  -9   1 124.394 41.0840  36
  10  -9  -1 161.431 40.8793  15
  10  -9  -1 148.349 39.6804  53
   9   9  -1 1108.34 112.050  32
  -9  -9   1 1166.43 116.201  36
   9  -9  -1 948.326 94.9222  15
   9  -9  -1 1362.18 112.772  53
   8   9  -1 712.870 92.2751  32
   8  -9  -1 618.179 82.5756  36
  -8  -9   1 560.570 81.8283  36
   8  -9  -1 480.404 71.0412  15
   8  -9  -1 548.901 76.3317  53
  -7  -9   1 1643.48 142.125  36
   7  -9  -1 1541.93 133.303  36
   7  -9  -1 1524.36 125.447  15
   7   9  -1 1477.31 133.172  32
  -6  -9   1 1096.46 118.980  36
   6  -9  -1 1283.29 123.395  36
   6  -9  -1 1056.84 105.835  15
   6   9  -1 1253.51 121.616  32
   5  -9  -1 54.7434 38.4558  15
   5  -9  -1 54.8350 35.8626  62
  -5  -9   1 54.1784 34.0448  62
  -5   9   1 109.770 49.7664  33
   5  -9  -1 76.4362 40.0202  36
  -5  -9   1 13.1761 29.2784  36
   4  -9  -1 3550.57 204.245  62
  -4  -9   1 3575.88 205.573  62
   4  -9  -1 3669.78 220.029  36
  -4  -9   1 3538.41 219.324  36
  -3  -9   1 4190.28 227.224  62
   3  -9  -1 4231.18 229.838  62
   3  -9  -1 4373.83 244.981  36
  -3  -9   1 4112.69 238.517  36
   2  -9  -1-12.3164 31.5795  62
  -2  -9   1 61.3012 36.8613  62
  -2  -9   1-13.4813 34.5664  36
   2  -9  -1-27.6199 39.5884  36
  -1  -9   1 609.625 86.8905  62
   1  -9  -1 561.236 86.3623  62
  -1  -9   1 697.011 98.0906  36
   1  -9  -1 602.102 95.0478  36
   0  -9  -1 3771.98 219.366  62
   0  -9   1 3608.26 215.166  62
   0  -9   1 3631.79 220.634  36
   0  -9  -1 3389.83 220.011  36
   1  -9   1 61.9670 37.3134  62
  -1  -9  -1 86.5941 40.4809  62
  -1  -9  -1 127.115 51.2517  36
   1  -9   1 117.313 47.3059  36
   2  -9   1 1724.91 142.344  25
   2  -9   1 1788.09 145.308  62
  -2  -9  -1 1925.64 149.636  62
  -2  -9  -1 1917.68 161.391  36
   3  -9   1 2696.61 177.118  25
  -3  -9  -1 2883.82 201.509  36
   3  -9   1 2957.85 186.457  62
  -3  -9  -1 2888.27 183.038  62
   4  -9   1 439.211 70.9899  62
  -4  -9  -1 311.816 60.0315  62
  -4  -9  -1 207.103 60.3314  36
   4   9   1 236.085 60.8359  33
   4  -9   1 265.847 59.3019  53
   5  -9   1 495.868 77.7406  15
   5  -9   1 517.828 75.1597  62
  -5  -9  -1 511.527 87.1082  36
   5   9   1 654.723 87.9323  33
   5  -9   1 641.094 88.2435  53
   6   9   1 2705.40 181.760  32
  -6  -9  -1 2899.29 193.091  36
   6  -9   1 2901.46 180.187  15
   6  -9   1 2589.72 172.775  53
   7   9   1 70.0984 36.7237  32
  -7  -9  -1 62.3971 46.6720  36
   7  -9   1 53.4093 37.5382  15
   7  -9   1 120.934 41.1239  53
   8   9   1 348.691 68.8355  32
  -8  -9  -1 376.611 69.5724  36
   8  -9   1 312.854 61.8551  15
   8  -9   1 412.707 65.9262  53
   9   9   1 307.742 59.6203  32
  -9  -9  -1 207.552 54.5886  36
   9  -9   1 347.436 59.2971  15
   9  -9   1 303.113 55.3274  53
  10   9   1 772.377 88.3008  32
 -10  -9  -1 984.283 98.7794  36
  10  -9   1 736.223 80.8563  15
  10  -9   1 980.636 90.2526  53
  11   9   1 769.713 83.2996  32
 -11  -9  -1 847.220 86.6362  36
  11  -9   1 969.652 86.4595  15
  11  -9   1 853.472 78.9119  53
  12   9   1 315.736 51.7916  32
 -12  -9  -1 234.722 45.9151  36
  12  -9   1 290.075 46.2872  15
   8 -10  -1 764.204 67.0333  53
  -8 -10   1 570.294 59.0882  63
  -7 -10   1 247.344 42.6798  36
   7 -10  -1 266.517 44.3921  53
  -7 -10   1 357.812 49.5429  63
  -6 -10   1 59.2114 26.8715  36
  -6 -10   1 28.8096 25.3226  63
   5 -10  -1 4301.34 194.824  53
  -5 -10   1 4491.08 199.670  36
   5 -10  -1 4504.54 197.606  36
   5  10  -1 4187.34 186.819  33
  -5 -10   1 4835.33 203.069  63
   4 -10  -1 942.140 86.0417  53
   4 -10  -1 806.190 80.6493  36
  -4 -10   1 873.106 85.0919  36
   4  10  -1 786.599 78.4991  33
  -4  10   1 870.568 81.2926  33
   4 -10  -1 890.154 81.6196  62
  -4 -10   1 928.273 83.7165  63
  -4 -10   1 876.818 80.2799  62
   3 -10  -1 2136.60 132.293  53
  -3 -10   1 2140.27 129.872  62
  -3 -10   1 1949.61 126.558  63
   3 -10  -1 2252.03 133.083  62
   3 -10  -1 2158.45 135.962  36
  -3 -10   1 1876.85 127.073  36
  -3  10   1 2062.12 129.666  33
   3  10  -1 2031.39 131.770  33
   2 -10  -1 87.9477 33.3270  53
   2 -10  -1 181.039 40.9509  62
  -2 -10   1 90.2639 31.6790  62
  -2 -10   1 126.108 36.5354  63
   2 -10  -1 168.706 42.6806  36
  -2  10   1 117.293 40.2819  33
   2  10  -1 179.553 44.6096  33
  -2 -10   1 133.437 37.0747  25
   1 -10  -1 799.510 82.7868  62
  -1 -10   1 908.073 87.1602  62
   1 -10  -1 1018.38 95.6950  36
   1  10  -1 939.719 91.4145  33
  -1  10   1 949.683 92.0778  33
  -1 -10   1 976.097 88.7600  25
   0 -10   1 143.676 39.1612  62
   0 -10  -1 135.106 37.5998  62
   0  10  -1 78.1553 37.8520  33
   0  10   1 139.638 41.2000  33
   0 -10  -1 147.343 40.9879  36
  -1 -10  -1 5852.77 244.439  62
   1 -10   1 6144.50 247.487  62
  -1 -10  -1 6372.05 261.426  36
  -1  10  -1 6003.30 249.159  33
   1  10   1 6102.48 251.196  33
   2 -10   1 54.4614 32.3407  15
   2 -10   1 72.5523 30.1525  62
  -2 -10  -1 32.0655 29.9845  62
  -2 -10  -1 63.9601 35.1604  36
   2  10   1 50.4826 31.4688  33
  -2  10  -1 32.6476 29.6179  33
   2 -10   1 77.6845 33.0509  53
   3 -10   1 129.263 36.1337  15
  -3 -10  -1 309.947 49.6477  62
   3 -10   1 251.543 46.0835  62
  -3 -10  -1 240.683 50.0421  36
  -3  10  -1 229.692 46.2862  33
   3  10   1 255.760 50.9416  33
   3 -10   1 226.039 46.0400  53
   4 -10   1 725.711 73.5656  15
  -4 -10  -1 955.716 81.0009  62
  -4 -10  -1 878.679 87.8220  36
   4  10   1 811.460 79.2557  33
   4 -10   1 936.537 84.6276  53
  -5 -10  -1 7053.14 268.059  36
   5 -10   1 7102.53 259.128  53
   5 -10   1 6331.77 243.824  15
  -6 -10  -1 214.056 41.8440  36
   6 -10   1 236.996 43.5723  53
   6 -10   1 207.536 40.5771  15
   7 -10   1 38.3385 21.6781  53
  -7 -10  -1 37.5494 23.3957  63
  -7 -10  -1-6.96751 20.9534  36
   7 -10   1 76.7894 26.2365  15
  25   0  -2 2752.64 153.548  17
  25   0  -2 2798.49 156.039  16
  24   0  -2 510.301 78.0197  17
  24   0  -2 602.858 81.3170  28
  23   0  -2 1191.71 127.251  17
  23   0  -2 1047.76 122.242  16
  23   0  -2 904.841 108.385  28
  22   0  -2 2684.20 200.769  17
  22   0  -2 2387.97 190.539  16
  22   0  -2 2665.91 197.804  28
  21   0  -2 11638.4 477.405  17
  21   0  -2 11354.7 473.447  16
  21   0  -2 11183.4 467.449  28
  20   0  -2 292.328 78.1500  28
  20   0  -2 244.702 72.8340  16
  19   0  -2 52.2260 47.3479  28
  19   0  -2 17.6833 48.0946  16
  18   0  -2 450.379 81.2624  51
  18   0  -2 381.268 86.4131  16
  18   0  -2 290.114 76.2016  28
  17   0  -2 1049.20 126.502  34
  17   0  -2 1138.94 130.959  29
  16   0  -2 6242.98 315.037  34
  16   0  -2 6828.24 327.827  39
  16   0  -2 6399.49 314.701  29
  15   0  -2-27.2680 30.2755  39
  15   0  -2-13.3294 31.9704  29
  15   0  -2 53.4828 38.3301  34
  15   0  -2-12.6372 28.0621   4
  14   0  -2 6120.47 288.102  39
  14   0  -2 5839.05 278.586  29
  14   0  -2 6106.01 289.152  34
  14   0  -2 6655.87 291.780   4
  13   0  -2 5616.61 249.543   4
  13   0  -2 5392.21 252.179  39
 -12   0   2 4500.59 209.073   6
  12   0  -2 4622.44 218.369   4
  12   0  -2 4663.84 219.126  29
  12   0  -2 4416.44 218.784  39
 -11   0   2 1124.93 94.1702   6
  11   0  -2 1246.81 101.755   4
  11   0  -2 1204.67 97.8454  29
  11   0  -2 1424.40 109.410  39
 -10   0   2 202.344 43.8823   6
  10   0  -2 198.283 41.2699   4
  10   0  -2 163.457 37.7541  29
  10   0  -2 234.623 43.6117  39
  10   0  -2 229.253 38.9174  52
   9   0  -2 7855.09 263.396   4
  -9   0   2 7559.52 254.240   6
   9   0  -2 7211.56 256.734  29
   9   0  -2 7025.28 239.039  52
  -8   0   2 62.2933 26.2480   6
   8   0  -2 73.3739 25.1149   4
   8   0  -2 111.627 29.9741  29
   8   0  -2 58.4326 19.1763  52
  -8   0   2 80.7687 21.8304  45
  -7   0   2 5198.28 185.132   6
   7   0  -2 5255.58 186.154  29
  -7   0   2 5550.75 172.443  45
   7   0  -2 5159.11 174.529  52
  -7   0   2 5540.79 170.859  46
   6   0  -2 947571. 20131.0  67
  -6   0   2 943000. 20159.6   6
   6   0  -2 963568. 20162.3  29
  -6   0   2 947483. 20141.0  46
  -6   0   2 894168. 20139.8  45
  -5   0   2 12233.4 317.348   6
  -5   0   2 11870.9 284.246   2
   5   0  -2 12200.9 294.212  67
  -5   0   2 11539.0 304.043  45
  -5   0   2 12027.8 304.497  46
  -4   0   2 150868. 3211.56   6
  -4   0   2 149055. 3185.69   2
   4   0  -2 149787. 3188.26  67
  -4   0   2 145954. 3200.31  45
  -4   0   2 139592. 3183.98  43
  -4   0   2 152316. 3202.44  46
  -3   0   2 50.0269 13.4848  46
  -3   0   2 28.0586 11.6701  45
  -3   0   2 31.9708 8.99179  43
   3   0  -2 43.5301 4.80620  50
  -3   0   2 47.7076 11.9555   2
  -2   0   2 14576.8 342.781  45
  -2   0   2 14355.2 320.895  40
  -2   0   2 14211.8 339.158  43
  -2   0   2 15000.2 344.652  46
  -2   0   2 14511.7 345.637   6
  -2   0   2 14734.2 340.353   2
  -1   0   2 8633.17 213.654  46
  -1   0   2 8561.69 211.325  45
  -1   0   2 8715.40 214.358  43
  -1   0   2 9020.58 215.031   2
  -1   0   2 8618.99 212.409   1
  -1   0   2 9000.24 214.409   6
  -1   0   2 8347.72 207.687  30
   0   0   2 31700.9 696.852  41
   0   0   2 31479.4 693.643  48
   0   0   2 30680.9 699.412  43
   0   0   2 31858.3 699.997   1
   0   0   2 31031.1 699.750   2
   0   0   2 31026.0 688.581  30
   1   0   2 519.326 28.9207  43
   1   0   2 529.888 31.8851  49
   1   0   2 512.442 26.0473  44
   1   0   2 498.504 28.7693  48
   1   0   2 493.913 29.4993   1
   1   0   2 548.330 29.4231   2
   1   0   2 546.143 18.2554   8
   1   0   2 474.392 24.9526  30
   2   0   2 194365. 4117.37  48
   2   0   2 194472. 4117.47  51
   2   0   2 193411. 4125.15  49
   2   0   2 189797. 4106.82  43
   2   0   2 192114. 4093.98  47
   2   0   2 181885. 4094.97   8
   2   0   2 189207. 4106.51   2
   2   0   2 191294. 4115.83   1
   2   0   2 194605. 4109.18  30
   3   0   2 130.980 19.3188  51
   3   0   2 158.276 21.5250  48
   3   0   2 160.405 16.2386  43
   3   0   2 165.400 19.3997   4
   3   0   2 149.721 16.0074   8
   3   0   2 169.405 21.5606   1
   3   0   2 174.181 13.3478   5
   3   0   2 129.437 21.4988  29
   3   0   2 160.432 20.0406  30
   4   0   2 86335.2 1892.48  51
   4   0   2 84296.8 1892.49  48
   4   0   2 86055.8 1885.30   1
   4   0   2 85818.5 1860.37   2
   4   0   2 84726.4 1854.56   5
   4   0   2 85636.7 1879.52   4
   4   0   2 84938.4 1883.66  30
   4   0   2 87144.7 1901.08  29
   5   0   2 30552.5 720.210  51
   5   0   2 30374.5 720.351  48
   5   0   2 30045.8 708.443   1
   5   0   2 30470.2 706.976   4
   5   0   2 29813.5 727.919  29
   6   0   2 4734.13 168.728  48
   6   0   2 4767.81 169.878  51
   6   0   2 4923.02 161.727   1
   6   0   2 4866.02 161.685   4
   6   0   2 4778.62 176.831  29
   7   0   2 2358.14 115.995  51
   7   0   2 2282.52 113.397  48
   7   0   2 2496.69 108.587   1
   7   0   2 2533.94 111.902   4
   7   0   2 2508.90 124.988  29
   8   0   2 33335.7 847.872  48
   8   0   2 34991.8 853.812  51
   8   0   2 34947.8 837.211   4
   8   0   2 34812.7 864.892  29
   9   0   2 1378.28 97.2871  51
   9   0   2 1479.66 99.7515  48
   9   0   2 1684.59 111.886  29
  10   0   2 19901.9 569.885  51
  10   0   2 20501.3 571.359  48
  10   0   2 20796.2 589.608  29
  11   0   2 16689.2 509.993  51
  11   0   2 16455.6 501.588  48
  11   0   2 17564.6 529.393  29
  12   0   2 1143.63 103.727  51
  12   0   2 1019.19 97.3088  48
  12   0   2 988.586 103.285  29
  13   0   2 761.061 101.540  56
  13   0   2 1021.16 101.016  48
  13   0   2 815.516 93.5845  51
  13   0   2 940.315 108.006  28
  13   0   2 914.339 105.112  29
  13   0   2 771.881 97.7697  16
  13   0   2 888.816 97.8951  24
  13   0   2 889.620 102.362  26
  14   0   2 3853.60 212.365  48
  14   0   2 3542.75 208.319  51
  14   0   2 3571.27 224.559  28
  14   0   2 3415.39 214.975  29
  14   0   2 3202.01 212.562  16
  14   0   2 2979.73 204.301  26
  14   0   2 3124.98 197.494  24
  15   0   2 1936.84 157.077  51
  15   0   2 1802.26 149.655  48
  15   0   2 2079.13 173.591  28
  15   0   2 1957.84 167.178  29
  15   0   2 1799.91 162.743  16
  15   0   2 1647.50 155.697  17
  15   0   2 1547.22 147.502  26
  15   0   2 1731.50 148.306  24
  16   0   2 6851.76 325.940  51
  16   0   2 6506.99 331.722  17
  16   0   2 6692.56 338.826  16
  16   0   2 7030.76 348.169  28
  16   0   2 7016.62 323.885  24
  16   0   2 6293.18 324.014  26
  17   0   2 1650.89 163.169  17
  17   0   2 1859.91 176.003  16
  17   0   2 1775.61 170.925  28
  17   0   2 1520.55 155.956  26
  17   0   2 1898.35 163.627  24
  18   0   2 1110.35 136.499  17
  18   0   2 1119.06 141.642  16
  18   0   2 1248.05 148.861  28
  18   0   2 987.854 127.707  26
  18   0   2 1179.72 133.250  24
  19   0   2 16242.5 592.209  17
  19   0   2 17001.7 612.102  16
  19   0   2 16278.6 606.537  28
  19   0   2 16770.1 593.033  26
  19   0   2 16199.2 570.587  24
  20   0   2 321.236 79.9594  17
  20   0   2 273.790 74.7651  16
  20   0   2 330.068 82.2340  28
  20   0   2 386.894 80.1040  26
  20   0   2 313.646 74.4798  21
  21   0   2 5886.94 305.181  16
  21   0   2 6396.99 306.102  17
  21   0   2 6123.32 297.821  26
  21   0   2 6079.83 300.139  21
  22   0   2 139.572 52.8515  16
  22   0   2 243.760 58.7143  21
  22   0   2 170.463 54.6089  27
  23   0   2 182.967 53.5520  27
  23   0   2 149.576 42.5150  21
  24   0   2 65.2841 32.2757  27
  25  -1  -2 2876.58 155.782  16
  25   1  -2 2727.37 154.785  17
  25  -1  -2 2834.96 149.301  17
  24  -1  -2 182.504 46.8063  28
  24  -1  -2 106.028 46.2309  16
  24  -1  -2 231.276 52.4832  17
  24   1  -2 167.420 47.5591  16
  24   1  -2 151.114 50.9658  17
  23  -1  -2 157.121 55.7830  28
  23  -1  -2 181.096 55.1126  16
  23   1  -2 145.095 54.9080  17
  23  -1  -2 199.697 57.7985  17
  23   1  -2 140.771 55.7474  16
 -22  -1   2 860.153 114.648  66
  22  -1  -2 1116.75 127.700  28
  22   1  -2 792.459 113.998  17
  22  -1  -2 1178.87 131.279  16
  22  -1  -2 799.883 111.320  17
  22   1  -2 961.284 121.564  16
  21  -1  -2 3385.89 233.927  28
  21   1  -2 2867.88 216.789  16
  21  -1  -2 2873.56 215.251  16
  21   1  -2 2771.28 217.629  17
  20   1  -2 5204.89 294.574  28
  20  -1  -2 5144.44 300.509  28
  20   1  -2 5231.08 302.260  16
  20   1  -2 4578.59 288.962  17
  20  -1  -2 4972.61 296.691  16
  19   1  -2 52.5019 47.6042  16
  19   1  -2 54.1828 54.3106  17
  19  -1  -2 35.5410 42.6328  28
  19   1  -2 49.8197 45.1733  28
  18   1  -2 76.7251 48.1873  23
  18   1  -2-16.3879 49.2712  28
  18  -1  -2-16.1183 35.7907  37
  18   1  -2-17.2305 44.1791  16
  17  -1  -2 4444.77 271.158  29
  17   1  -2 4859.50 276.232  28
  17   1  -2 4868.46 270.764  23
  17   1  -2 4651.30 274.269   4
  17  -1  -2 4505.27 257.887  51
  17   1  -2 4564.33 272.336  39
  17  -1  -2 4606.71 269.698  37
  17   1  -2 4210.73 269.035  16
  16  -1  -2 12551.8 489.227  29
  16   1  -2 13247.5 483.888  23
  16   1  -2 13453.1 494.323   4
  16  -1  -2 12710.7 472.165  51
  16   1  -2 12186.3 480.686  39
  16  -1  -2 12558.3 485.051  37
  16  -1  -2 12360.5 475.000  34
  16   1  -2 12713.8 494.354  16
  15   1  -2 282.190 65.2791  23
  15  -1  -2 479.271 83.2355  29
  15   1  -2 467.663 81.2402  39
  15  -1  -2 352.135 71.0239  39
  15   1  -2 322.139 74.5055  34
  15  -1  -2 375.706 74.7471  34
  15  -1  -2 408.480 75.5453  37
  15   1  -2 568.299 90.5239   4
  14   1  -2 468.447 75.5260  23
  14   1  -2 328.595 60.9643  52
  14   1  -2 274.502 59.3561  39
  14  -1  -2 318.447 62.3731  39
  14  -1  -2 397.308 72.0986  29
  14  -1  -2 331.730 62.2517  34
  14  -1  -2 485.809 77.0350  37
  14   1  -2 486.316 79.1206  34
  14   1  -2 519.438 81.2710   4
 -14   1   2 456.276 76.6156   6
 -13   1   2 313.883 62.6839   6
  13   1  -2 503.425 72.7947   4
  13  -1  -2 270.326 55.6933   4
  13  -1  -2 322.998 62.2995  29
  13  -1  -2 274.030 55.8086  39
  13   1  -2 386.669 63.9750  52
  13   1  -2 425.767 69.2775  39
  12  -1  -2 297.008 53.7918   4
  12   1  -2 271.300 55.6874   4
  12  -1  -2 175.165 44.1657  29
  12   1  -2 279.436 56.0476  39
  12   1  -2 293.892 51.9949  52
  12  -1  -2 291.791 55.3452  39
  11   1  -2 3888.60 192.624   4
  11  -1  -2 4150.69 190.033   4
  11  -1  -2 3794.88 192.310  29
  11  -1  -2 3840.15 189.252  39
  11   1  -2 3934.39 192.567  39
  11   1  -2 3772.27 181.441  52
  10  -1  -2 7.17742 22.5389   4
  10   1  -2 15.8693 24.9168   4
  10  -1  -2-8.07543 20.7054  29
  10   1  -2-6.91906 19.8345  29
  10  -1  -2-7.49419 21.4831  39
  10   1  -2 21.1741 20.2328  52
   9  -1  -2 2817.84 135.370   8
   9   1  -2 2932.72 146.116   4
  -9  -1   2 2647.24 132.615   6
   9   1  -2 2549.74 128.913  29
   9  -1  -2 2479.95 137.856  29
   9  -1  -2 2728.01 137.300  39
   9   1  -2 2733.33 134.895  52
   8   1  -2 5679.92 208.967   4
   8  -1  -2 5855.66 199.977   8
  -8  -1   2 5056.78 193.111   6
   8  -1  -2 5205.34 205.762  29
   8   1  -2 5274.73 191.729  29
  -8  -1   2 5808.45 189.048  45
   8  -1  -2 5389.64 199.789  39
   7  -1  -2 197.363 29.5059  67
  -7  -1   2 224.183 36.6584   6
   7   1  -2 226.607 37.2383   4
   7  -1  -2 184.350 32.8730   8
   7   1  -2 144.563 28.1048  29
   7  -1  -2 229.033 36.6910  29
   6  -1  -2 410126. 8834.78  67
   6  -1  -2 411274. 8843.40   8
   6   1  -2 403097. 8854.63   4
  -6  -1   2 403888. 8844.95   6
   6   1  -2 407157. 8834.84  29
   6  -1  -2 408521. 8816.48  50
  -6   1   2 418258. 8826.46  44
   5  -1  -2 128818. 2806.32  67
   5  -1  -2 129336. 2786.68  61
   5   1  -2 128997. 2819.86   4
  -5   1   2 128654. 2785.51   2
  -5  -1   2 126507. 2815.39   6
   5  -1  -2 129939. 2809.07   8
   5   1  -2 130005. 2785.85   3
   5   1  -2 123745. 2797.23  29
   5  -1  -2 126228. 2787.35  50
  -5   1   2 129151. 2799.39  44
   4  -1  -2 6771.45 180.891  61
   4   1  -2 6816.60 196.753   4
   4  -1  -2 6560.66 188.661   8
   4   1  -2 6779.95 180.133   3
  -4  -1   2 6719.26 196.916   6
   4   1  -2 6304.11 177.618  29
  -4   1   2 6672.53 187.186  44
  -3  -1   2 18967.8 452.874   6
   3   1  -2 18964.3 448.277   4
   3  -1  -2 18366.1 442.326   8
   3  -1  -2 18672.2 442.466  61
  -3   1   2 18697.8 447.502  44
  -3  -1   2 18737.0 437.569  42
   2   1  -2 4459.08 127.564   4
   2  -1  -2 4345.48 126.742   8
  -2   1   2 4560.02 118.012   1
  -2   1   2 4531.00 137.559  65
   2  -1  -2 4688.27 133.658  61
  -2  -1   2 4431.44 113.035  50
  -2   1   2 4415.68 134.647  44
  -2  -1   2 4601.35 129.817  42
   1  -1  -2 12718.9 303.985  61
  -1   1   2 12220.9 303.652  65
   1   1  -2 12567.6 286.696   4
  -1   1   2 12696.3 291.667   1
  -1  -1   2 12297.7 311.123  30
  -1   1   2 11878.2 271.081  48
  -1  -1   2 12289.8 299.372  42
  -1   1   2 12446.3 281.767  41
  -1  -1   2 12307.6 286.951  50
  -1  -1   2 12689.1 300.178  41
   0  -1  -2 3041.40 97.4198  61
   0   1  -2 2950.71 73.5359   4
   0   1   2 2869.55 91.8356   1
   0   1   2 2982.83 95.4387   7
   0  -1   2 2938.99 99.4843  30
   0  -1   2 2875.66 91.9974  41
   0  -1   2 3042.04 94.6400  42
   0  -1   2 2992.26 90.2837  50
   0   1   2 2733.21 96.6682  40
  -1  -1  -2 312332. 6817.94  61
  -1   1  -2 318844. 6808.18  65
  -1   1  -2 317446. 6794.30   5
   1   1   2 319758. 6820.79   1
   1   1   2 322845. 6817.77   5
   1  -1   2 315159. 6822.43  30
   1  -1   2 298039. 6812.34  42
   1   1   2 320667. 6808.67  52
   1   1   2 315940. 6804.83  49
   1  -1   2 321521. 6818.34  48
   1   1   2 311490. 6822.60  40
   1  -1   2 323644. 6825.17  49
  -2  -1  -2 166.784 20.0638  61
   2   1   2 170.625 23.2797   1
   2  -1   2 120.647 17.6495   1
   2   1   2 114.837 17.9490   5
   2  -1   2 143.775 19.7631  29
   2  -1   2 161.130 21.2701  30
   2   1   2 130.751 19.4877  47
   2   1   2 179.146 23.2692  40
   2  -1   2 148.244 17.0263  42
   2   1   2 157.044 19.3786  52
   2   1   2 168.684 17.3908  51
   2  -1   2 132.364 20.5008  49
   2  -1   2 121.063 18.5221  48
  -3  -1  -2 5610.10 155.260  61
   3  -1   2 5495.01 136.315   4
   3  -1   2 5290.26 156.614   8
  -3   1  -2 5607.02 153.883   3
   3   1   2 5636.81 170.054   1
   3  -1   2 5588.35 154.749   1
   3   1   2 5458.98 158.452   5
   3  -1   2 5594.18 168.365  29
   3  -1   2 5667.33 166.761  30
   3   1   2 5391.22 157.553  51
   3  -1   2 5600.38 173.947  49
   3  -1   2 5396.96 164.084  51
   3   1   2 5407.35 165.111  52
   3  -1   2 5300.25 163.199  48
  -4  -1  -2 10938.7 265.734  61
   4   1   2 10818.9 281.478  51
   4  -1   2 10598.6 284.197  48
   4  -1   2 10303.3 284.471  51
   4   1   2 10452.2 287.673  52
   4  -1   2 10223.3 267.661   1
   4   1   2 10544.2 264.611   2
   4   1   2 10724.1 290.044   1
   4  -1   2 10436.6 276.073   8
   4   1   2 10536.0 274.990   5
   4   1   2 10299.4 287.985   4
  -4   1  -2 10843.9 263.895   3
   4  -1   2 10881.4 292.346  29
   4  -1   2 10335.1 283.478  30
   5  -1   2 78315.0 1751.48  51
   5   1   2 78597.7 1755.87  52
   5   1   2 79632.7 1748.30  51
   5  -1   2 78540.9 1748.58  48
   5  -1   2 76998.5 1737.79   8
   5   1   2 79485.1 1757.40   1
   5   1   2 78928.3 1755.76   4
   5   1   2 78451.1 1733.40   5
   5  -1   2 76821.1 1723.94   1
   5  -1   2 77313.3 1759.62  29
   5  -1   2 77952.6 1748.35  30
   6  -1   2 11767.6 327.686  48
   6   1   2 11987.3 336.043  52
   6   1   2 11533.9 326.359  51
   6  -1   2 11541.7 329.186  51
   6   1   2 11626.8 332.782   4
   6   1   2 11702.0 332.041   1
   6  -1   2 11875.3 320.329   8
   6   1   2 11121.9 333.259  29
   6  -1   2 12102.7 341.700  29
   6  -1   2 11844.0 328.023  30
   7   1   2 17.0102 15.4277  52
   7  -1   2 16.0632 16.8213  51
   7  -1   2 20.1717 15.8436  48
   7   1   2 15.5339 16.2675  51
   7  -1   2 31.6941 16.9301   8
   7   1   2 5.17530 19.9102   1
   7   1   2 21.6907 18.3994   4
   7   1   2 52.0136 24.5779  29
   7  -1   2 30.4264 19.8956  29
   7  -1   2 35.3289 18.8702  30
   8   1   2 6117.34 225.256  51
   8  -1   2 6456.54 229.412  51
   8  -1   2 6420.36 225.378  48
   8  -1   2 6326.00 217.214   8
   8   1   2 5991.85 220.982   1
   8   1   2 6298.05 227.988   4
   8   1   2 6505.79 236.428  29
   8  -1   2 6490.29 241.219  29
   9  -1   2 366.700 49.5830  51
   9   1   2 372.943 49.3797  51
   9  -1   2 261.955 42.5389  48
   9   1   2 327.369 47.7715   1
   9   1   2 274.568 46.5335   4
   9  -1   2 349.924 47.2327   8
   9  -1   2 314.191 51.0628  29
   9   1   2 328.819 51.4029  29
  10   1   2 102.535 30.3907  51
  10  -1   2 48.0750 24.1605  51
  10  -1   2 103.599 30.7957  48
  10   1   2 49.5894 26.5423   1
  10   1   2 135.107 36.0695   4
  10  -1   2 119.099 39.8720  29
  10   1   2 113.132 34.4363  29
  11   1   2 5294.68 227.733  51
  11  -1   2 5153.78 220.640  48
  11  -1   2 4731.47 221.890  51
  11   1   2 5103.22 228.014   4
  11  -1   2 5441.43 245.955  29
  11   1   2 4760.21 228.024  29
  12   1   2 5283.29 243.857  51
  12  -1   2 5380.81 236.264  48
  12  -1   2 5499.05 247.008  51
  12   1   2 5058.74 240.858  48
  12  -1   2 5486.41 261.189  29
  13  -1   2 13.6136 37.0227  56
  13   1   2 33.0371 35.9937  24
  13   1   2 12.1310 31.1038  23
  13   1   2 36.2509 32.8619  26
  13  -1   2-12.9909 33.3087  28
  13  -1   2-12.5585 27.8860  26
  13   1   2-11.1479 20.2115  51
  13  -1   2 11.2705 20.4338  51
  13   1   2 33.8824 28.9582  48
  13   1   2-13.1590 35.7864  17
  13   1   2-13.2104 35.9261  16
  13   1   2-12.8952 28.6337  28
  13  -1   2 116.104 46.7776  29
  14  -1   2 194.248 57.6518  56
  14   1   2 282.394 58.0170  51
  14   1   2 297.936 60.7762  48
  14  -1   2 285.612 59.7440  51
  14   1   2 155.611 51.5018  28
  14  -1   2 170.429 54.8163  29
  14   1   2 202.790 61.7609  16
  14  -1   2 203.500 57.8679  16
  14   1   2 172.871 57.1094  17
  14  -1   2 219.942 61.2207  26
  14   1   2 133.205 48.5198  23
  14  -1   2 356.707 75.5600  28
  14   1   2 253.451 62.0614  24
  15   1   2 468.071 77.1843  51
  15   1   2 348.638 70.3885  48
  15   1   2 428.905 82.6272  28
  15  -1   2 401.732 85.6593  29
  15   1   2 439.125 85.7603  16
  15   1   2 326.876 80.3107  17
  15  -1   2 397.079 81.5766  16
  15  -1   2 522.421 87.6554  24
  15  -1   2 297.103 70.5322  26
  15   1   2 404.672 78.9935  24
  15  -1   2 355.997 78.6231  28
  16   1   2 555.366 88.4136  48
  16  -1   2 705.917 96.7549  51
  16   1   2 443.423 79.8286  51
  16  -1   2 579.710 93.9460  16
  16   1   2 801.355 116.898  16
  16   1   2 826.686 118.656  17
  16  -1   2 429.979 86.9956  29
  16  -1   2 660.415 104.422  28
  16   1   2 538.301 96.6195  28
  16  -1   2 581.017 91.6701  24
  16  -1   2 520.445 92.3675  26
  16   1   2 541.237 92.4109  24
  17  -1   2 1338.51 145.763  16
  17   1   2 1099.37 139.053  17
  17   1   2 1164.94 141.571  16
  17   1   2 1240.31 145.141  28
  17  -1   2 1396.16 155.249  28
  17  -1   2 1032.29 129.502  26
  17   1   2 1298.36 136.462  24
  17  -1   2 1149.85 126.552  24
  18   1   2 4829.50 292.421  16
  18  -1   2 4895.74 285.570  16
  18   1   2 5276.69 303.595  17
  18  -1   2 4973.68 296.368  28
  18   1   2 4475.46 280.449  28
  18  -1   2 4717.92 281.419  26
  18  -1   2 5208.97 286.365  21
  18  -1   2 4828.09 266.011  24
  19   1   2 86.4714 56.5259  16
  19  -1   2 48.6225 44.0769  16
  19   1   2-16.9634 43.4943  17
  19   1   2-16.8710 48.3631  28
  19  -1   2-51.6989 46.8656  28
  19  -1   2-16.1806 50.8110  26
  19  -1   2 45.0665 43.0632  21
  19  -1   2 41.5065 45.2209  24
  20   1   2 1323.47 147.124  17
  20  -1   2 1099.67 130.559  16
  20   1   2 1519.39 155.631  16
  20  -1   2 1322.96 147.636  28
  20  -1   2 1292.22 137.784  26
  20  -1   2 1261.04 131.978  24
  20  -1   2 1237.50 131.633  21
  21   1   2 28.6821 45.0411  17
  21  -1   2 55.0815 39.4823  16
  21  -1   2 13.6613 41.0808  26
  21   1   2 43.1905 48.8381  27
  21  -1   2 58.4189 48.5424  24
  22  -1   2 1273.07 124.590  16
  22   1   2 1311.58 126.412  17
  22   1   2 1431.77 132.074  27
  22   1   2 1276.30 124.429  21
  22  -1   2 1392.74 135.728  27
  22  -1   2 1235.64 121.454  26
  23   1   2 3379.56 187.702  17
  23  -1   2 3294.06 190.712  27
  23   1   2 3557.72 189.343  21
  23  -1   2 3417.21 184.914  26
  23   1   2 3527.82 191.663  27
  24   1   2 63.5757 26.4773  21
  24  -1   2 119.488 41.5298  27
  24   1   2 130.452 37.7930  27
  25  -2  -2 890.286 78.7016  16
  25   2  -2 887.684 81.0465  17
 -24  -2   2-9.58548 30.1015  66
  24  -2  -2 9.84633 29.6043  28
  24   2  -2 9.86614 34.6397  17
  24  -2  -2 46.9513 32.9690  16
  24   2  -2 18.2464 29.8197  18
 -23  -2   2 563.277 86.2834  66
  23  -2  -2 489.920 79.3137  28
  23  -2  -2 554.124 84.9053  16
  23   2  -2 504.550 82.7471  17
  22  -2  -2 3585.73 223.257  28
  22   2  -2 2717.20 195.863  16
  22  -2  -2 3110.57 207.471  16
  22   2  -2 3311.28 215.947  17
  21  -2  -2 2049.11 178.749  28
  21   2  -2 1844.73 175.141  17
  21   2  -2 1984.15 171.412  16
  21  -2  -2 2038.40 178.516  16
  21  -2  -2 1607.93 151.100  26
  20  -2  -2 2413.92 199.830  28
  20   2  -2 2116.87 189.753  17
  20  -2  -2 2303.63 194.556  16
  20   2  -2 2393.81 195.876  16
  20  -2  -2 2154.15 177.964  26
  19   2  -2 787.926 122.597  17
  19   2  -2 694.488 109.827  16
  19  -2  -2 806.092 114.919  26
  19  -2  -2 652.088 108.438  28
  19   2  -2 963.495 122.043  23
  18   2  -2 2072.79 180.867  23
  18  -2  -2 2273.62 188.133  26
  18  -2  -2 1898.93 176.890  37
  18   2  -2 1927.43 180.240  16
  18   2  -2 2180.23 196.699  17
  17  -2  -2 3960.16 257.962  29
  17  -2  -2 3756.58 240.188  26
  17   2  -2 3922.11 245.317  23
  17   2  -2 3356.99 240.142   4
  17   2  -2 3371.54 232.399  39
  17  -2  -2 3983.89 255.177  37
  17   2  -2 3590.78 243.365  16
  17   2  -2 3606.21 249.060  17
  16  -2  -2 1353.24 146.665  29
  16  -2  -2 1184.38 132.565  26
  16   2  -2 1321.67 138.299  23
  16   2  -2 1431.62 148.240   4
  16   2  -2 1288.97 135.499  39
  16  -2  -2 1474.99 148.708  37
  16   2  -2 1568.50 153.669  16
  16   2  -2 1183.25 140.313  17
  15  -2  -2 2196.57 177.901  29
  15  -2  -2 2023.65 163.837  26
  15   2  -2 2038.39 166.296  23
 -15   2   2 1962.75 161.759   6
  15   2  -2 1806.87 160.251   4
  15   2  -2 2192.81 171.581  39
  15   2  -2 1837.24 155.001  52
  15  -2  -2 1941.02 168.110  37
  15   2  -2 1660.16 154.932  16
  14  -2  -2 921.317 106.818  26
  14   2  -2 651.910 91.8289  23
  14   2  -2 685.197 91.1750  39
  14   2  -2 663.930 91.1951  52
  14  -2  -2 711.986 96.5992  29
  14  -2  -2 832.864 104.716  37
  14   2  -2 689.466 96.9712   4
  13   2  -2 38336.9 1043.58   4
  13  -2  -2 38872.0 1046.40  29
  13   2  -2 38150.9 1023.16  52
  13   2  -2 39035.0 1030.47  39
  13  -2  -2 38055.9 1029.89  35
  13  -2  -2 38719.1 1047.40  37
  13  -2  -2 38159.3 1009.19  15
  12  -2  -2 3664.14 206.541  29
  12   2  -2 3572.04 201.861   4
  12   2  -2 3565.40 189.633   5
  12  -2  -2 3832.71 193.726   8
  12   2  -2 3609.31 196.053  52
  12  -2  -2 3853.45 195.827  39
  12   2  -2 3348.03 189.864  39
  11  -2  -2 250.711 54.8295  29
  11   2  -2 239.020 49.7825   5
  11   2  -2 259.773 54.6284   4
  11  -2  -2 202.719 44.9941   8
  11   2  -2 284.298 51.5504  39
  11   2  -2 304.746 53.2380  52
  11  -2  -2 301.152 50.8558  39
  10  -2  -2 482.207 64.8147  29
  10   2  -2 498.496 67.5735   4
  10  -2  -2 627.218 68.1414   8
  10   2  -2 525.261 66.1630   5
  10   2  -2 598.037 69.1891  52
  10  -2  -2 571.734 65.0441  39
   9  -2  -2 2839.20 153.743  29
   9   2  -2 2818.26 153.007   4
   9  -2  -2 2803.16 143.045   8
   9   2  -2 2922.64 149.078   5
   9  -2  -2 2904.21 142.834  39
   8   2  -2 2274.65 128.726   4
   8  -2  -2 2364.12 123.136   8
   8  -2  -2 2569.41 125.414  67
   8  -2  -2 2282.53 127.839  29
   8  -2  -2 2195.86 106.906  50
   8  -2  -2 2475.90 121.443  39
   7   2  -2 589.342 59.8363   4
   7  -2  -2 548.984 53.2001   8
  -7  -2   2 442.667 48.9808   6
   7  -2  -2 510.724 50.9864  67
   7  -2  -2 511.520 55.4807  29
   7  -2  -2 518.524 46.2720  50
   7  -2  -2 521.465 49.0656  39
   6   2  -2 1596.38 93.2360   4
   6  -2  -2 1702.45 90.6679   8
   6  -2  -2 1609.43 87.3752  67
   6  -2  -2 1630.84 78.7380  30
   6  -2  -2 1555.64 80.3014  50
   6  -2  -2 1430.61 77.6795  39
   5   2  -2 40082.7 945.919   4
   5  -2  -2 40221.7 940.264   8
  -5   2   2 40231.4 921.544   7
   5   2  -2 39972.6 924.417   3
   5  -2  -2 40520.9 926.922  61
   5  -2  -2 40089.6 941.608  67
   5  -2  -2 39882.4 916.201  30
  -5  -2   2 40089.3 918.609  42
   4   2  -2 36033.7 855.351   4
   4  -2  -2 35233.8 852.127   8
   4   2  -2 36463.6 847.915   3
  -4   2   2 36902.5 845.189   7
  -4   2   2 36753.3 877.202  65
   4  -2  -2 36978.5 850.723  61
   4  -2  -2 36158.9 855.988  67
   4  -2  -2 37843.5 830.495  30
  -4  -2   2 36087.8 841.556  42
  -3   2   2 13447.2 367.910  65
   3  -2  -2 13283.7 350.982  61
  -3   2   2 13697.5 347.722   7
   3   2  -2 13616.5 349.552   3
   3   2  -2 13772.2 357.893   5
   3   2  -2 13055.9 345.339   4
  -3  -2   2 13360.9 343.473  42
   2   2  -2 11952.9 313.204   3
  -2   2   2 11841.8 310.996   7
   2   2  -2 11526.4 311.797   5
   2   2  -2 11652.7 299.885   4
  -2   2   2 11969.6 328.556  65
   2  -2  -2 12192.2 315.832  61
  -2  -2   2 11592.5 330.188  30
  -2  -2   2 11696.4 307.795  42
  -1   2   2 516.778 36.0895   1
   1   2  -2 600.868 42.6424   5
   1   2  -2 604.650 44.2638   3
  -1   2   2 575.286 45.6676   7
   1  -2  -2 603.734 45.9414  61
  -1  -2   2 458.597 44.1215  30
  -1  -2   2 514.587 35.1936  41
  -1  -2   2 558.323 41.3511  42
   0   2  -2 42527.8 973.426   3
   0   2   2 42370.0 975.164   5
   0   2   2 42915.9 973.275   7
   0   2   2 41185.8 961.055   1
   0   2  -2 41829.6 959.526   5
   0  -2  -2 45299.2 980.024  61
   0  -2   2 42828.4 982.366  30
   0  -2   2 42098.6 953.616  41
   0  -2   2 42232.1 962.433  50
   0  -2   2 42812.6 969.982  42
   1   2   2 461.010 40.1629   5
  -1   2  -2 501.594 40.3654   3
   1   2   2 409.749 36.9612   1
  -1   2  -2 416.978 30.9926   5
   1   2   2 463.112 40.1743   7
  -1  -2  -2 482.017 40.1804  61
   1  -2   2 442.217 40.5871  30
   1   2   2 383.649 29.7250  52
   1  -2   2 482.289 37.9018  50
   1   2   2 543.916 45.6872  47
   1  -2   2 484.161 38.1382  42
   1  -2   2 434.315 35.9763  49
  -2   2  -2 46881.2 1050.46   3
   2   2   2 46794.4 1050.63   7
   2   2   2 45727.3 1056.02   1
   2   2   2 47118.9 1058.37   5
  -2   2  -2 45324.9 1056.45  65
  -2  -2  -2 47658.3 1054.47  61
   2  -2   2 45647.7 1033.12  29
   2  -2   2 46388.9 1057.56  30
   2   2   2 45137.7 1061.08  40
   2   2   2 45022.4 1039.66  52
   2   2   2 45372.2 1065.04  47
   2  -2   2 44976.2 1050.91  49
   2  -2   2 46540.4 1046.78  42
   2  -2   2 45930.3 1052.84  50
   3   2   2 2905.76 111.348   7
  -3   2  -2 3249.06 114.932   3
   3   2   2 2774.35 116.895   5
   3   2   2 2897.60 120.928   1
  -3  -2  -2 3097.61 114.399  61
  -3   2  -2 3093.27 122.295  65
   3  -2   2 3084.91 111.855  29
   3  -2   2 2964.59 120.025  30
   3   2   2 2902.15 123.461  47
   3  -2   2 3028.60 118.904  50
   3   2   2 2939.70 112.932  52
   3  -2   2 2837.73 117.895  49
   3  -2   2 2984.66 110.104  42
   3   2   2 2854.42 120.056  40
   4   2   2 17938.9 446.115   7
  -4   2  -2 18259.9 446.818   3
   4   2   2 17724.9 470.504   1
   4   2   2 18108.3 463.766   5
  -4   2  -2 17948.7 466.915  65
  -4  -2  -2 18356.6 449.393  61
   4   2   2 18914.2 467.535  40
   4  -2   2 17865.8 443.455  42
   4   2   2 17858.1 459.527  52
   4  -2   2 17768.3 452.542  48
   4  -2   2 17910.3 463.316  30
   4  -2   2 17367.8 455.367  29
   5   2   2 12297.1 327.892  51
   5  -2   2 12571.6 340.368  51
   5   2   2 12301.5 347.000  52
   5  -2   2 11933.8 336.212  48
   5   2   2 13010.6 347.855   5
   5   2   2 11665.4 352.345   1
   5  -2   2 11652.3 337.618   8
   5  -2   2 12515.1 346.335  29
   5  -2   2 12925.3 349.203  30
   6  -2   2 20486.6 522.936  51
   6   2   2 20344.8 533.790  52
   6  -2   2 20717.7 520.614  48
   6  -2   2 19646.5 519.313   8
   6   2   2 20671.9 540.484   1
   6   2   2 19619.9 520.291   5
   6  -2   2 20586.9 529.157  30
   6  -2   2 19522.0 531.159  29
   7  -2   2 195.949 33.8017  51
   7   2   2 150.428 29.5225  51
   7   2   2 95.4212 27.2186  52
   7  -2   2 158.588 30.4598  48
   7  -2   2 116.219 29.4107   8
   7   2   2 169.160 38.3435   1
   7   2   2 150.755 30.6317   5
   7  -2   2 174.915 36.8007  29
   7  -2   2 111.030 30.1202  30
   8   2   2 7214.29 250.084  51
   8   2   2 7170.69 264.150  52
   8  -2   2 7412.91 251.115  48
   8  -2   2 7109.20 254.710  51
   8  -2   2 7580.08 254.665   8
   8   2   2 7519.38 268.224   1
   8   2   2 7181.34 269.965   4
   8  -2   2 7624.43 272.318  29
   8  -2   2 7677.78 262.725  30
   9   2   2 76245.8 1786.18  52
   9   2   2 75890.5 1761.47  51
   9  -2   2 73498.4 1765.52  51
   9  -2   2 76415.0 1763.46   8
   9   2   2 77015.3 1790.70   4
   9   2   2 74842.7 1780.95   1
   9  -2   2 76934.1 1792.41  29
   9  -2   2 77473.2 1770.46  30
  10  -2   2 28581.9 765.062  51
  10   2   2 29246.1 783.943  52
  10   2   2 28466.9 758.956  51
  10   2   2 28152.1 770.750   1
  10  -2   2 29559.8 759.480   8
  10   2   2 29077.1 785.385   4
  10  -2   2 29222.2 792.050  29
  11  -2   2 2109.38 137.517  51
  11   2   2 1961.40 130.760  51
  11  -2   2 1531.11 128.570  29
  11  -2   2 1792.39 124.048   8
  11   2   2 2181.72 146.848   4
  11   2   2 1778.72 128.846   1
  12   2   2 9997.06 366.923   1
  12  -2   2 10173.8 387.084  28
  12  -2   2 10337.0 393.721  29
  12   2   2 10200.2 384.067  23
  12   2   2 9845.68 370.319  24
  12  -2   2 9854.83 386.092  26
  12  -2   2 9971.72 365.650  51
  12   2   2 9945.17 363.348  51
  12  -2   2 10398.0 392.971  38
  12  -2   2 9597.76 388.545  37
  12   2   2 9494.03 388.793  16
  12  -2   2 10406.2 367.493  15
  12   2   2 8825.99 381.685  17
  13  -2   2 1287.00 134.422  56
  13  -2   2 1030.87 116.012  26
  13   2   2 855.978 102.938  24
  13   2   2 1221.50 121.008  23
  13  -2   2 1267.05 126.902  38
  13  -2   2 1069.39 106.219  51
  13   2   2 1056.84 105.919  51
  13  -2   2 1080.42 118.715  28
  13  -2   2 1032.19 116.341  29
  13   2   2 1092.03 121.968  16
  13  -2   2 1117.03 109.735  15
  13   2   2 1080.28 123.763  17
  14  -2   2 14.6679 26.6078  29
  14  -2   2 15.2235 39.0430  56
  14   2   2 83.2213 37.7308  23
  14  -2   2 14.3642 34.4624  26
  14  -2   2 57.5318 39.1248  28
  14  -2   2 62.2112 35.6782  51
  14   2   2 26.4376 29.3654  48
  14  -2   2 98.3860 44.1454  38
  14   2   2 45.6719 39.0442  16
  14   2   2 46.2856 37.0143  17
  15  -2   2 12895.0 504.382  56
  15  -2   2 12150.1 459.768  51
  15   2   2 12814.4 479.224  48
  15  -2   2 12786.2 484.579  38
  15  -2   2 11991.1 485.660  29
  15  -2   2 11920.0 481.267  28
  15   2   2 12212.2 493.686  16
  15   2   2 13097.8 508.240  17
  15   2   2 12601.0 483.487  23
  15  -2   2 12239.3 484.284  26
  16  -2   2 97.2199 53.0585  26
  16  -2   2 130.850 55.5719  28
  16  -2   2 100.857 48.2949  29
  16   2   2 194.210 55.9309  48
  16  -2   2 263.379 71.6859  38
  16   2   2 137.542 66.2022  16
  16   2   2 225.669 72.1850  17
  17   2   2 1520.91 166.397  16
  17   2   2 1532.94 164.512  17
  17  -2   2 1789.32 173.256  28
  17  -2   2 1717.04 153.737  24
  17  -2   2 1582.98 161.512  26
  18   2   2 1520.61 164.256  16
  18   2   2 1298.08 151.209  17
  18  -2   2 948.387 128.627  28
  18  -2   2 1015.78 130.968  26
  18  -2   2 846.505 112.709  24
  19   2   2 6300.69 327.872  18
  19   2   2 6516.07 343.293  17
  19  -2   2 6588.43 338.931  28
  19  -2   2 7044.43 343.977  26
  19  -2   2 6119.71 301.402  24
  20   2   2 1288.50 141.801  17
  20   2   2 1068.78 126.736  18
  20  -2   2 1088.81 131.076  28
  20  -2   2 1133.28 120.526  24
  20  -2   2 986.458 125.689  26
  21   2   2 2896.27 201.204  17
  21   2   2 2816.07 192.075  18
  21  -2   2 2651.05 172.362  24
  22   2   2 4939.14 252.020  17
  22  -2   2 5180.67 247.914  26
  22  -2   2 4636.60 242.861  27
  22   2   2 5055.88 247.000  21
  23   2   2 2377.11 147.617  21
  23  -2   2 2084.51 142.952  27
  23  -2   2 2464.47 148.358  26
  24   2   2 1276.12 91.7992  21
 -24  -3   2 8.42663 26.4645  66
  24   3  -2 16.1883 24.3386  18
  24  -3  -2 39.1662 30.1291  28
 -23  -3   2 672.892 87.4099  66
  23  -3  -2 628.621 81.5183  28
  23   3  -2 563.524 80.0726  18
  23  -3  -2 651.974 81.0432  16
  23   3  -2 662.876 86.4025  17
  23  -3  -2 664.217 81.8434  26
  22  -3  -2 1001.57 113.421  28
  22  -3  -2 1258.07 123.950  16
  22   3  -2 1137.77 120.834  17
  22  -3  -2 865.671 102.509  26
  21  -3  -2 111.116 53.4562  16
  21   3  -2 73.5763 48.1379  17
  21  -3  -2 86.3537 45.2395  28
  21  -3  -2 108.727 52.3089  26
  20   3  -2 80.9623 54.9419  17
  20  -3  -2 45.1515 49.2138  26
  20  -3  -2 31.6224 45.3485  28
  20   3  -2 151.172 59.7517  23
  19   3  -2 256.835 77.7397  17
  19   3  -2 208.070 65.0440  23
  19  -3  -2 224.166 66.6694  26
  19  -3  -2 166.926 67.8234  28
  18   3  -2 5760.11 311.444  23
  18  -3  -2 4980.55 293.589  26
  18   3  -2 5801.76 321.427  17
  18  -3  -2 6095.66 327.167  37
  17  -3  -2 49.0758 44.4906  26
  17   3  -2-16.2418 44.1730  23
  17  -3  -2 87.1650 47.4123  37
  17   3  -2-17.2952 49.5816  17
  16   3  -2 15731.9 584.181  17
 -16   3   2 15563.4 602.412  65
  16   3  -2 15726.5 573.218  23
  16  -3  -2 15895.2 579.188  26
 -16   3   2 15959.2 570.177   6
  16   3  -2 15629.9 585.084   4
  16   3  -2 15690.7 568.236  52
  16  -3  -2 16324.7 595.919  37
  16  -3  -2 15507.9 581.496  29
  15   3  -2 141.816 60.6984  17
  15  -3  -2 195.705 60.4033  15
 -15   3   2 121.152 56.6709  65
  15  -3  -2 151.077 54.8867  26
  15   3  -2 164.303 57.5470  23
  15   3  -2 191.314 66.3165   4
  15   3  -2 146.886 53.3701  52
  15  -3  -2 175.875 59.8566  37
  15  -3  -2 157.306 57.1413  29
  14  -3  -2 4078.04 226.529  15
 -14   3   2 4061.86 256.415  65
  14   3  -2 4038.37 238.989  23
  14   3  -2 3746.35 229.639  52
  14   3  -2 3983.19 236.627  31
  14  -3  -2 4074.31 244.155  29
  14  -3  -2 3963.97 233.497  35
  14  -3  -2 3611.51 235.259  37
  14   3  -2 4198.29 249.070   4
  13  -3  -2 3529.30 201.830   8
  13   3  -2 3327.05 201.891   5
  13   3  -2 3219.30 198.598   1
  13   3  -2 3144.98 208.169   4
  13   3  -2 3172.97 203.801  31
  13  -3  -2 3282.12 208.650  29
  13   3  -2 3421.43 207.850  52
  13  -3  -2 2996.49 195.723  35
  13  -3  -2 3138.93 208.995  37
  13  -3  -2 3458.38 199.624  15
  12  -3  -2 8078.88 326.825   8
  12   3  -2 7681.56 327.255   5
  12   3  -2 7788.47 341.879   4
  12   3  -2 8259.38 335.319   1
  12  -3  -2 8880.98 352.308  29
  12   3  -2 7814.00 337.840  31
  12   3  -2 8696.97 346.697  52
  12  -3  -2 8462.36 340.439  35
  12  -3  -2 8381.55 339.688  38
  12  -3  -2 8500.96 353.219  37
  12  -3  -2 8512.66 328.911  15
  11   3  -2 10893.6 404.055   5
  11  -3  -2 12376.6 408.570   8
  11   3  -2 11861.3 423.784   4
 -11   3   2 12482.0 447.467  65
  11  -3  -2 12061.5 422.752  29
  11   3  -2 11466.4 412.074  52
  10  -3  -2 123.100 38.4168   8
  10   3  -2 122.984 39.6009   4
  10   3  -2 195.565 47.0595   5
  10  -3  -2 178.813 46.0769  29
   9   3  -2 1260.55 104.198   5
   9  -3  -2 1175.89 97.1882   8
   9   3  -2 1203.63 103.217   4
  -9   3   2 1162.20 109.723  65
   9  -3  -2 1253.29 103.574  29
   9  -3  -2 1177.42 87.5390  50
   8  -3  -2 25539.2 665.840   8
   8   3  -2 24528.1 677.023   5
   8   3  -2 23743.0 671.906   4
  -8   3   2 25896.9 704.523  65
   8  -3  -2 25060.9 664.562  67
   8  -3  -2 24133.8 670.410  29
   8  -3  -2 25162.7 647.247  50
   7  -3  -2 9025.95 302.196   8
   7   3  -2 9140.12 314.726   5
   7   3  -2 8958.47 309.192   4
   7  -3  -2 9655.11 305.877  67
  -7   3   2 9439.38 333.054  65
   7  -3  -2 8977.78 304.844  29
   7  -3  -2 9306.90 295.628  50
   6   3  -2 24714.2 633.254   3
   6  -3  -2 24927.2 652.360   8
   6   3  -2 24739.1 663.056   5
   6   3  -2 24614.4 655.257   4
  -6   3   2 24407.4 680.884  65
   6  -3  -2 23972.2 648.746  29
   6  -3  -2 25753.4 642.422  50
  -5   3   2 4855.10 205.863  65
   5  -3  -2 5007.65 185.190  67
   5  -3  -2 4261.99 177.609   8
   5   3  -2 4878.71 179.439   3
  -5   3   2 4939.63 175.653   7
   5   3  -2 4770.65 190.578   5
   5   3  -2 4864.89 185.848   4
  -5  -3   2 4713.09 170.836  42
   4   3  -2 4706.80 175.544   3
  -4   3   2 4758.13 171.782   7
   4   3  -2 4614.43 181.869   5
   4   3  -2 4642.03 173.869   4
   4  -3  -2 4476.60 172.659  67
  -4   3   2 4922.11 202.066  65
  -4  -3   2 4532.96 195.020  30
  -4  -3   2 4658.95 168.274  42
  -3   3   2 51644.4 1214.31   7
   3   3  -2 52903.3 1220.11   3
   3   3  -2 52155.9 1223.38   5
  -3   3   2 51374.9 1250.55  65
   3  -3  -2 53149.0 1215.35  67
  -3  -3   2 52869.3 1247.55  30
  -3  -3   2 52810.0 1211.53  42
  -2   3   2 630.956 55.6784   7
   2   3  -2 650.567 56.2813   3
   2   3  -2 698.075 56.8947   5
   2  -3  -2 821.599 62.0947  61
  -2  -3   2 675.692 62.9413  30
  -2  -3   2 608.259 53.1764  42
  -1   3   2 42560.8 998.039   7
   1   3  -2 41629.0 1000.12   3
   1   3  -2 41612.1 990.050   5
   1  -3  -2 43445.0 1003.51  61
  -1  -3   2 42522.3 1011.54  30
  -1   3   2 42581.9 1015.07  47
  -1  -3   2 42094.7 992.546  42
   0   3   2 3156.89 130.143   7
   0   3  -2 2993.46 128.068   3
   0   3   2 2630.97 122.373   5
   0   3   2 2664.92 111.354   1
   0   3  -2 2926.15 118.589   5
   0  -3  -2 3047.95 129.823  61
   0  -3   2 2873.07 129.428  30
   0  -3   2 2673.05 114.507  50
   0   3   2 2850.96 134.296  47
   0  -3   2 2899.98 122.734  42
   1   3   2 9422.52 285.080   7
  -1   3  -2 9006.75 283.566   3
   1   3   2 9052.88 274.752   1
   1   3   2 9187.25 287.203   5
  -1  -3  -2 9364.41 286.290  61
   1  -3   2 9175.66 286.700  30
   1  -3   2 9575.86 279.235  50
   1  -3   2 9052.18 278.234  42
   2  -3   2 3308.19 137.961  30
   2   3   2 3003.29 130.742   7
  -2   3  -2 2997.24 130.694   3
   2   3   2 3207.66 139.056   5
   2   3   2 2830.83 127.723   1
   2   3   2 2956.54 138.789  40
   2  -3   2 3139.54 128.796  42
   2   3   2 3136.39 145.891  47
   2  -3   2 3137.40 130.926  50
  -3   3  -2 3377.45 139.423   3
   3   3   2 3379.83 139.480   7
   3   3   2 3498.31 149.029   5
   3   3   2 3175.30 142.571   1
  -3   3  -2 3368.81 151.712  65
   3  -3   2 3342.19 143.070  30
   3   3   2 3192.66 145.812  40
   3  -3   2 3495.33 143.340  50
   3  -3   2 3414.47 136.542  42
   3   3   2 3168.85 131.380  52
   4   3   2 218.952 41.9016   1
  -4   3  -2 215.555 33.8713   3
   4   3   2 208.596 37.7382   5
   4   3   2 206.327 35.1116   7
  -4   3  -2 315.803 48.4169  65
   4  -3   2 247.287 37.4002  30
   4   3   2 200.848 32.8594  52
   4  -3   2 201.444 31.4272  42
   4   3   2 273.698 42.3993  40
   4  -3   2 223.968 36.5652  50
   5  -3   2 30890.5 811.703   8
   5   3   2 33406.4 832.783   1
   5   3   2 33332.2 826.242   5
  -5   3  -2 33157.5 837.211  65
   5  -3   2 33448.5 819.420  30
   5   3   2 33100.6 815.409  52
   5   3   2 35231.7 825.972  40
   5  -3   2 32046.7 819.365  50
   6   3   2 13.5851 23.0603   5
   6  -3   2 58.3608 24.2569   8
   6   3   2 29.5075 26.7670   1
   6  -3   2 51.3000 23.2729  30
   6   3   2 32.6387 22.1631  52
   7  -3   2 2827.13 145.198   8
   7   3   2 3193.95 155.171   5
   7   3   2 3121.06 161.526   1
  -7   3  -2 3125.59 163.249  65
   7  -3   2 2754.86 144.370  30
   7   3   2 2613.54 143.691  52
   8   3   2 3034.67 162.479  52
   8  -3   2 3607.79 169.461  30
   8   3   2 3182.11 171.910   1
   8  -3   2 3213.26 161.991   8
   8   3   2 3026.57 159.079   5
   9   3   2 39113.9 1005.96  52
   9  -3   2 37712.1 996.082  29
   9  -3   2 38681.0 990.403  30
   9   3   2 39344.8 1011.39   1
   9  -3   2 39918.6 989.194   8
  10   3   2 53754.1 1336.62  52
  10  -3   2 54308.9 1318.91   8
  10   3   2 51821.3 1335.24   1
  10  -3   2 52218.4 1334.71  29
  10  -3   2 55303.2 1324.35  30
  11  -3   2 412.330 69.1048  29
  11   3   2 292.183 57.9055  23
  11  -3   2 343.401 65.5402  26
  11  -3   2 221.943 51.9038  25
  11  -3   2 216.539 48.3823   8
  11   3   2 270.502 56.2482   1
  11   3   2 375.590 64.6814  52
  11  -3   2 282.811 63.3089  37
  11  -3   2 147.704 47.6774  38
  11  -3   2 225.296 49.4487  15
  11   3   2 251.582 59.5227  16
  11   3   2 365.104 73.0860  17
  12  -3   2 456.509 76.7877  29
  12   3   2 410.160 72.2805   1
  12  -3   2 467.071 78.5398  26
  12   3   2 419.654 73.0761  23
  12  -3   2 390.911 73.8747  37
  12  -3   2 467.479 80.8240  38
  12   3   2 398.690 80.0831  17
  12  -3   2 421.511 72.3792  15
  12   3   2 385.112 77.3911  16
  13  -3   2 13.8939 28.1640  29
  13   3   2 40.2999 29.8292  23
  13  -3   2-14.0866 31.2798  26
  13   3   2-12.8179 38.5381   1
  13  -3   2 14.3615 31.8902  38
  13   3   2 14.9136 38.2391  16
  13  -3   2 11.9138 35.8202  15
  13   3   2 30.8378 48.4195  17
  14  -3   2 21990.3 711.168  38
  14  -3   2 20800.9 699.892  29
  14   3   2 21246.2 694.854  23
  14  -3   2 21861.5 708.454  26
  14   3   2 21797.6 719.135  16
  14  -3   2 22917.8 684.049  15
  14   3   2 21367.9 723.144  17
  15  -3   2 2598.40 196.791  38
  15   3   2 1952.50 167.645  48
  15   3   2 2108.86 177.605  23
  15  -3   2 2168.76 182.537  26
  15  -3   2 2410.99 177.768  15
  15   3   2 2189.45 192.147  17
  15  -3   2 1969.50 176.202  29
  16   3   2 197.252 69.1022  17
  16  -3   2 230.888 71.8292  26
  16   3   2 205.943 62.7466  23
  16  -3   2 179.318 64.5594  38
  17   3   2 703.477 118.673  17
  17   3   2 645.389 108.079  18
  17  -3   2 567.998 98.5018  38
  17  -3   2 615.417 105.321  26
  18  -3   2 2532.42 195.274  38
  18   3   2 2429.43 203.849  17
  18   3   2 2288.20 197.345  18
  18  -3   2 2418.12 177.846  24
  18  -3   2 2214.09 189.504  26
  19  -3   2 507.094 88.5288  38
  19   3   2 647.012 105.628  17
  19   3   2 238.407 68.1308  18
  19  -3   2 369.390 88.6657  26
  19  -3   2 437.059 78.0867  24
  20   3   2 157.440 58.2505  18
  20   3   2 315.598 76.0255  17
  20  -3   2 257.571 60.2772  24
  20  -3   2 265.943 66.1302  26
  21   3   2 61.4462 40.1785  18
  21  -3   2 28.6768 34.6743  24
  21  -3   2 48.6878 36.6082  26
  22   3   2 179.025 48.6498  18
  22  -3   2 90.3437 41.8131  26
  22   3   2 175.761 46.0967  21
  23   3   2 95.3914 35.2500  18
  23  -3   2 69.0499 31.9289  26
  23   3   2 104.529 31.8040  21
 -23  -4   2 506.537 67.3397  66
  23   4  -2 420.961 62.9776  18
  23  -4  -2 381.378 57.0002  26
 -22  -4   2 153.315 47.6726  66
  22  -4  -2 92.1026 39.4349  26
  22   4  -2 109.486 44.4539  18
  21  -4  -2 159.774 54.7186  26
  21   4  -2 209.355 62.8845  18
  20  -4  -2 1868.59 160.635  26
  20   4  -2 2536.60 185.607  23
  19   4  -2 30.1365 40.9812  23
  19  -4  -2 15.4039 34.2074  26
  18  -4  -2-17.0744 40.9513  37
  18  -4  -2 16.2933 44.3102  26
  18   4  -2 15.8934 43.2227  23
  17  -4  -2 7438.48 371.887  37
  17  -4  -2 7061.31 358.971  26
  17   4  -2 7944.39 371.685  23
  16   4  -2 80.8422 48.6469  23
  16  -4  -2 33.2749 39.9466  26
  16   4  -2 111.741 52.2075  31
  16  -4  -2 109.837 49.3086  38
  16  -4  -2 121.059 60.7464  37
  16  -4  -2 113.536 57.5651  15
  15  -4  -2 4511.76 256.824  15
 -15   4   2 4203.54 285.825  65
  15  -4  -2 4833.42 282.091  26
  15   4  -2 4943.39 279.679  23
  15   4  -2 4936.34 281.617  52
  15  -4  -2 4814.45 290.111  37
  15  -4  -2 4916.92 277.885  38
  15   4  -2 4984.62 285.055  31
  14  -4  -2 888.668 108.544  15
  14  -4  -2 517.491 88.5230   8
  14   4  -2 637.033 98.8699   1
 -14   4   2 834.983 124.012  65
  14   4  -2 681.876 101.077  52
  14  -4  -2 910.457 121.173  37
  14  -4  -2 631.216 95.5282  38
  14   4  -2 606.568 99.7829  31
  13  -4  -2 23309.0 720.207  15
  13  -4  -2 25636.1 744.724   8
  13   4  -2 23534.2 741.420   5
  13   4  -2 22912.6 742.148   1
 -13   4   2 24144.1 789.778  65
  13   4  -2 24353.2 751.117  52
  13  -4  -2 23747.3 758.266  37
  13  -4  -2 23581.1 744.487  38
  13   4  -2 25129.0 768.390  31
  12  -4  -2 5801.74 275.242  15
  12  -4  -2 6032.97 279.968   8
  12   4  -2 5533.14 284.741   5
  12   4  -2 5642.82 286.533   1
 -12   4   2 5600.43 310.470  65
  12   4  -2 5721.16 287.629  52
  12  -4  -2 5775.91 293.185  37
  12  -4  -2 6471.21 302.987  38
  12   4  -2 5673.10 294.982  31
  11  -4  -2 4031.81 217.851  15
  11  -4  -2 4102.87 221.868   8
  11   4  -2 4305.23 237.828   1
  11   4  -2 4115.77 233.248   5
 -11   4   2 4528.36 261.225  65
  11   4  -2 4607.53 242.709  52
  11  -4  -2 3979.44 227.938  36
  11   4  -2 4587.62 249.457  31
  10  -4  -2 813.378 91.4295  15
 -10   4   2 791.217 108.892  65
  10   4  -2 921.989 103.479   5
  10  -4  -2 1016.50 100.601   8
  10  -4  -2 1080.72 108.534  36
  10   4  -2 848.337 98.1144  32
  10   4  -2 884.789 104.110  31
  -9   4   2 16101.0 554.897  65
   9  -4  -2 16400.5 511.240   8
   9   4  -2 16946.6 532.807   5
   9  -4  -2 16105.0 493.693  50
   8   4  -2 24265.4 692.976   5
   8  -4  -2 24502.8 675.615   8
  -8   4   2 25151.3 730.447  65
  -8  -4   2 22204.3 705.656  30
   8  -4  -2 24162.1 663.835  50
   7  -4  -2 9166.23 324.047   8
   7   4  -2 9119.31 333.225   5
  -7   4   2 8917.97 355.487  65
   7  -4  -2 9056.07 318.686  67
  -7  -4   2 8348.04 342.207  30
   7  -4  -2 8952.91 311.694  50
   6  -4  -2 22822.9 642.409   8
   6   4  -2 23257.5 653.366   5
   6  -4  -2 23813.6 640.804  67
  -6   4   2 24401.8 691.379  65
  -6  -4   2 22107.6 668.261  30
   6  -4  -2 23975.3 636.916  50
   5  -4  -2 15100.3 456.351   8
  -5   4   2 15889.2 448.626   7
   5   4  -2 14934.2 464.604   5
  -5   4   2 15548.2 495.662  65
   5  -4  -2 15292.9 449.587  67
  -5  -4   2 15296.3 483.602  30
  -5  -4   2 15870.8 443.501  42
  -4   4   2 261.961 44.0797   7
   4   4  -2 134.762 36.0087   3
   4   4  -2 205.856 42.7821   5
   4  -4  -2 229.917 39.6910  67
  -4  -4   2 198.082 45.6884  30
  -4  -4   2 114.840 29.1772  42
  -4   4   2 226.308 46.0101  47
  -3   4   2 8827.98 294.730   7
   3   4  -2 8868.25 301.035   5
   3   4  -2 8913.51 300.385   3
   3  -4  -2 9003.02 289.066  67
  -3  -4   2 8675.72 311.801  30
  -3  -4   2 8831.11 290.372  42
  -3   4   2 8924.90 308.936  47
  -2   4   2 2763.47 138.419   7
   2   4  -2 2555.92 134.675   5
   2   4  -2 2536.04 135.662   3
   2  -4  -2 2614.43 126.207  67
  -2  -4   2 2513.63 140.778  30
  -2  -4   2 2403.71 127.846  42
  -2   4   2 2411.70 138.993  47
  -1  -4   2 10165.9 320.351  42
  -1   4   2 9635.18 334.618  47
  -1  -4   2 10304.2 333.996  30
  -1   4   2 10562.8 329.974   7
   1   4  -2 10147.0 328.403   3
   1   4  -2 10100.4 318.792   5
   0  -4   2 1113.48 78.7412  50
   0  -4   2 967.365 76.7483  42
   0   4   2 881.434 83.5465  47
   0   4   2 992.569 80.8378   7
   0   4  -2 1085.59 85.8984   3
   1  -4   2 925.309 74.7020  50
   1   4   2 955.662 87.2311  47
   1  -4   2 1044.05 79.4766  42
   1  -4   2 1028.53 81.9633  30
   1   4   2 1139.69 87.2504   7
   1   4   2 830.537 77.5713   5
  -1   4  -2 882.647 77.8071   3
   2  -4   2 36208.0 901.923  50
   2  -4   2 36365.6 899.182  42
   2  -4   2 36383.0 908.135  30
   2   4   2 37027.8 901.980   1
   2   4   2 36679.1 908.611   7
  -2   4  -2 37282.7 912.268   3
   2   4   2 35661.6 915.171   5
   3  -4   2 3201.86 152.677  50
   3  -4   2 3040.63 144.847  42
   3   4   2 3113.59 161.372  40
   3  -4   2 3083.69 151.572  30
   3   4   2 3154.55 152.663   7
   3   4   2 2936.47 156.098   5
   3   4   2 2935.44 148.330   1
  -3   4  -2 2826.30 145.069   3
   4   4   2 5098.30 219.249  40
   4  -4   2 5130.45 212.061  50
   4  -4   2 5248.91 203.388  42
   4  -4   2 5098.93 210.476  30
   4   4   2 5229.10 209.363   7
   4   4   2 4931.66 215.542   5
   4   4   2 5361.67 220.394   1
   5  -4   2 26569.4 713.729  50
   5   4   2 27785.1 720.210  40
   5  -4   2 26556.3 707.243  30
   5   4   2 26480.0 722.617   5
   5   4   2 27211.7 725.886   1
   5   4   2 26059.3 696.836   7
   6   4   2 12395.4 386.509  40
   6  -4   2 11664.8 378.916  30
   6  -4   2 11136.8 379.626   8
   6   4   2 11799.8 396.047   1
   6   4   2 11572.3 390.790   5
   7  -4   2 6806.84 266.913  30
   7   4   2 6830.32 283.005   1
   7  -4   2 7059.33 277.581   8
   7   4   2 6875.22 280.944   5
   8   4   2 583.046 73.7158  52
   8  -4   2 526.669 71.2510   8
   8   4   2 667.415 86.1160   1
   8   4   2 736.196 85.8280   5
   8  -4   2 661.145 76.8651  30
   9   4   2 35855.9 996.844  32
   9  -4   2 38655.8 990.834  30
   9  -4   2 37867.1 999.806  25
   9  -4   2 38048.7 993.987   8
   9   4   2 38550.0 1019.33   1
   9   4   2 38096.8 1003.48   5
   9   4   2 38356.3 1000.74  52
   9  -4   2 37250.6 1020.76  38
   9  -4   2 39249.6 1020.50  13
   9   4   2 37730.0 1027.63  17
   9  -4   2 36418.4 989.046  15
  10  -4   2 1649.14 128.729  30
  10  -4   2 1833.08 141.505  25
  10  -4   2 1545.85 128.497   8
  10   4   2 1667.72 142.493   1
  10   4   2 1844.79 143.026  52
  10  -4   2 1698.40 145.703  38
  10  -4   2 1690.98 136.027  15
  10  -4   2 1831.22 147.115  13
  10   4   2 1675.01 149.304  17
  11  -4   2 2676.81 172.431  30
  11  -4   2 2823.64 182.209  25
  11  -4   2 2478.59 180.504  26
  11   4   2 2449.78 179.882   1
  11  -4   2 2695.33 175.806   8
  11   4   2 2389.88 173.259  52
  11  -4   2 2679.36 191.187  38
  11  -4   2 2585.93 173.294  15
  11   4   2 2678.57 196.452  17
  12  -4   2 153.865 52.4213  26
  12  -4   2 176.659 53.7894  25
  12  -4   2 104.322 48.8609  38
  12  -4   2 275.343 64.2942  15
  12   4   2 186.442 61.5117  17
  12   4   2 237.484 60.8534   1
  13  -4   2 3429.05 227.976  26
  13   4   2 3694.80 233.417   1
  13  -4   2 3635.20 234.974  38
  13  -4   2 3615.96 218.343  15
  13   4   2 3366.09 234.484  17
  13   4   2 3516.45 240.540  18
  14  -4   2 1932.46 172.981  38
  14   4   2 1416.57 157.525  17
  14  -4   2 1702.53 150.884  15
  14   4   2 1590.93 167.226  18
  14   4   2 1751.97 157.425  23
  14  -4   2 1629.03 160.211  26
  15  -4   2 6234.60 328.879  38
  15  -4   2 5859.34 315.666  26
  15   4   2 6382.19 316.965  23
  15   4   2 6039.20 331.266  18
  15  -4   2 5838.07 295.138  15
  15   4   2 6000.43 331.304  17
  16   4   2 422.360 92.0132  18
  16   4   2 338.610 90.3264  17
  16  -4   2 499.726 97.0392  38
  16   4   2 275.789 71.2992  23
  16  -4   2 471.362 90.0033  26
  17  -4   2 2355.28 193.238  38
  17  -4   2 2372.85 190.379  26
  17   4   2 2247.51 196.272  18
  18   4   2 664.212 108.139  18
  18  -4   2 815.616 111.575  38
  18  -4   2 899.918 106.082  24
  18  -4   2 665.198 100.151  26
  19  -4   2 2925.19 198.879  38
  19  -4   2 3074.13 206.322  26
  19  -4   2 2980.61 183.492  24
  19   4   2 2551.38 195.249  18
  20  -4   2 233.422 59.0338  38
  20  -4   2 194.919 55.3528  26
  20   4   2 128.810 51.0446  18
  21  -4   2 367.436 63.7683  26
  21   4   2 256.914 56.9612  18
  22  -4   2 896.732 86.5550  26
  22   4   2 969.927 85.6751  21
  22   4   2 1062.29 93.8589  18
  22  -5  -2 737.106 76.1468  26
  22   5  -2 643.348 72.0921  18
 -22  -5   2 786.854 78.3727  66
  21  -5  -2 2139.96 146.307  26
  21   5  -2 1990.20 142.114  18
 -21  -5   2 2029.93 148.214  36
  20   5  -2 2431.09 173.098  18
  20   5  -2 2449.74 167.414  23
  20  -5  -2 2928.64 184.241  26
  19   5  -2 25.9965 39.0800  23
  19  -5  -2 27.3057 41.0482  26
  19  -5  -2-12.5611 36.0080  38
  19   5  -2-13.7317 37.3438  18
  18  -5  -2 3569.13 222.865  38
  18   5  -2 3237.67 220.785  18
  18  -5  -2 3361.13 224.245  26
  18   5  -2 3468.15 224.023  23
  17  -5  -2 4585.88 272.478  37
  17  -5  -2 4332.61 262.179  38
  17  -5  -2 4612.19 274.808  26
  17   5  -2 4579.34 267.125  23
  16  -5  -2 2307.83 195.474  37
  16  -5  -2 1982.61 178.107  38
  16  -5  -2 2119.71 170.703  15
  16  -5  -2 2390.73 192.633  26
  16   5  -2 2364.06 188.929  23
  15   5  -2 1486.19 156.766  31
  15  -5  -2 1420.48 154.208  37
  15  -5  -2 1694.77 163.469  38
  15  -5  -2 1602.21 149.828  15
  15  -5  -2 1711.04 165.658  26
  15   5  -2 1561.25 155.663  23
  14   5  -2 593.283 102.370  31
  14   5  -2 420.017 85.1432  23
  14  -5  -2 361.194 82.0697  38
  14  -5  -2 501.776 89.7575  37
  14  -5  -2 407.291 79.0556  15
  13  -5  -2 615.638 92.5929  15
  13   5  -2 497.274 99.2019   1
  13   5  -2 442.491 85.4236   5
  13  -5  -2 724.446 101.137   8
 -13   5   2 271.643 88.5920  65
  13   5  -2 451.008 84.0868  52
  13  -5  -2 498.695 95.1106  38
  13   5  -2 583.859 98.5834  31
  12  -5  -2 23380.7 715.580  15
  12  -5  -2 23896.5 727.696   8
  12   5  -2 22053.1 736.777   5
  12   5  -2 22963.9 745.533   1
 -12   5   2 22062.7 778.770  65
  12   5  -2 24627.8 749.649  52
  12  -5  -2 24384.0 755.897  38
  12   5  -2 22839.8 729.270  32
  12   5  -2 22959.0 753.038  31
  11  -5  -2 5629.53 274.479  15
  11  -5  -2 5352.33 272.149   8
  11   5  -2 4912.86 275.181   5
  11   5  -2 4767.63 273.524   1
 -11   5   2 4816.55 297.185  65
  11   5  -2 5311.62 279.327  52
  11  -5  -2 5278.12 281.153  36
  11   5  -2 5722.59 289.196  32
  11   5  -2 5010.43 284.244  31
  10  -5  -2 2547.47 174.317  15
  10   5  -2 2572.26 190.605   1
  10   5  -2 2951.26 201.566   5
  10  -5  -2 2421.09 172.506   8
 -10   5   2 2831.05 217.736  65
  10  -5  -2 2592.42 185.199  36
  10   5  -2 2615.85 188.096  32
  10   5  -2 2551.71 190.690  31
   9  -5  -2 876.211 99.8949  15
   9  -5  -2 793.266 99.4797   8
   9   5  -2 851.671 106.062   5
  -9   5   2 734.542 111.254  65
   9  -5  -2 910.030 99.2416  50
   9  -5  -2 939.469 109.726  36
   9   5  -2 924.988 112.036  31
   9   5  -2 808.772 102.915  32
   8  -5  -2 7125.89 299.842  50
   8   5  -2 7296.54 325.882  31
   8   5  -2 7622.43 329.709  32
   8  -5  -2 7101.06 318.114  36
   8  -5  -2 7266.79 309.655   8
   8   5  -2 6765.82 312.219   5
   7  -5  -2 3427.67 188.634  50
   7   5  -2 3401.50 205.345  32
   7   5  -2 3056.09 195.010  31
   7  -5  -2 3282.28 197.008  36
   7  -5  -2 3240.81 187.915   8
   7   5  -2 3284.77 197.798   5
   6  -5  -2 17379.2 525.389   8
   6   5  -2 15796.3 522.902   5
   6  -5  -2 16732.8 509.387  67
   6  -5  -2 15946.5 506.787  50
   6  -5  -2 16091.8 527.414  36
   6   5  -2 15565.9 527.443  32
   5  -5  -2 166.417 43.6184   8
   5   5  -2 133.316 42.4383   7
  -5   5   2 188.697 45.4911   7
   5   5  -2 156.973 43.6175   5
   5  -5  -2 220.977 44.0309  67
  -5  -5   2 111.696 35.0126  42
   5  -5  -2 229.009 48.2917  50
  -4  -5   2 986.478 89.4077  42
  -4   5   2 928.248 91.1980   7
   4   5  -2 869.006 92.4587   5
  -4  -5   2 826.274 92.3439  30
  -3   5   2 9389.32 351.422  47
  -3  -5   2 9331.64 332.157  42
  -3   5   2 9931.63 343.757   7
   3   5  -2 9292.46 342.015   5
  -3  -5   2 9387.70 347.419  30
  -2   5   2 2732.40 165.646  47
  -2  -5   2 2529.62 149.349  42
  -2   5   2 2626.96 155.123   7
   2   5  -2 2877.75 160.343   5
  -2  -5   2 2409.33 152.358  30
  -1  -5   2 6703.76 257.719  50
  -1   5   2 7077.56 294.035  47
  -1  -5   2 6862.52 269.167  42
  -1   5   2 7326.31 283.042   7
  -1  -5   2 7042.93 278.459  30
   0  -5   2 3237.93 165.980  50
   0  -5   2 3354.76 172.747  42
   0   5   2 3303.13 188.661  47
   0   5   2 3123.96 173.229   7
   0  -5   2 3493.07 177.323  30
   1  -5   2 1135.36 97.7909  42
   1  -5   2 1236.78 99.6104  50
   1   5   2 1472.53 112.483   7
   1  -5   2 1365.44 107.240  30
   2  -5   2 8.55962 19.0172  42
   2  -5   2 17.2819 20.7343  50
   2   5   2 82.4820 37.1594   7
   2   5   2 19.5161 25.0278   5
   2  -5   2 34.5196 27.1075  30
   3  -5   2 42.9479 23.3861  42
   3  -5   2 27.1741 25.9900  50
   3   5   2 60.5968 28.9729   5
   3   5   2 73.6953 36.4169   7
   3  -5   2 26.4135 26.4946  30
   4   5   2 2568.96 162.188  40
   4  -5   2 2372.90 150.676  50
   4  -5   2 2436.43 144.619  42
  -4   5  -2 2555.70 152.741   7
   4   5   2 2281.79 147.098   7
   4   5   2 2310.71 157.264   5
   4  -5   2 2488.87 149.909  30
   5  -5   2 5219.29 235.228  30
   5   5   2 5321.80 256.249  32
   5   5   2 5416.54 247.706   1
   5   5   2 5209.50 253.318   5
   5  -5   2 5658.61 250.945  50
   5   5   2 5422.02 247.387  40
  -5  -5  -2 5477.30 268.551  36
   5  -5   2 5310.63 254.322  13
   6   5   2 4538.16 239.779  32
   6  -5   2 4995.39 230.327  30
   6  -5   2 4474.18 231.823   8
   6   5   2 5027.30 243.749   1
   6   5   2 4862.43 244.725   5
   6  -5   2 4760.09 234.679  25
  -6  -5  -2 5154.67 262.573  36
   6  -5   2 4979.30 243.403  14
   6  -5   2 5012.53 249.696  13
   7   5   2 2252.20 163.814  32
   7  -5   2 2441.57 164.340   8
   7   5   2 2398.41 166.799   1
   7   5   2 1977.70 155.512   5
   7  -5   2 2165.15 155.297  25
  -7  -5  -2 1950.94 162.632  36
   7  -5   2 2146.90 159.333  38
   7  -5   2 2312.51 168.146  13
   7  -5   2 2706.99 175.422  14
   8   5   2 1168.51 123.237  32
   8  -5   2 1203.40 117.171   8
   8   5   2 1368.26 131.726   1
   8   5   2 1109.30 116.130   5
   8  -5   2 1531.94 131.183  25
   8  -5   2 1087.72 119.710  38
   8  -5   2 1246.44 122.427  14
   8  -5   2 1174.89 123.325  13
   9   5   2 8914.59 368.341  32
   9   5   2 8695.95 365.862   1
   9   5   2 8458.07 359.650   5
   9  -5   2 8447.71 350.860   8
   9  -5   2 8750.89 354.765  25
   9  -5   2 8226.23 363.058  38
   9  -5   2 7883.80 341.947  15
   9  -5   2 8257.97 361.605  13
  10   5   2 21764.0 675.800  32
  10  -5   2 20551.2 652.337   8
  10   5   2 20520.7 673.258   1
  10   5   2 20217.8 662.080   5
  10  -5   2 21001.4 657.092  25
  10  -5   2 20059.2 673.766  38
  10  -5   2 21770.6 664.459  15
  11   5   2 1956.20 162.131  32
  11  -5   2 1792.63 151.631  25
  11  -5   2 1739.66 161.370  38
  11   5   2 1574.55 156.091  18
  11  -5   2 1514.60 141.967  15
  11  -5   2 1640.30 145.758   8
  11   5   2 1456.40 147.090   1
  12  -5   2 779.280 104.754  25
  12   5   2 998.596 124.820   1
  12  -5   2 1134.64 134.461  38
  12   5   2 795.225 117.450  18
  12  -5   2 913.913 112.541  15
  13  -5   2 3318.04 233.202  38
  13   5   2 3245.08 233.487  18
  13  -5   2 3581.10 222.558  15
  14  -5   2 9618.12 430.607  38
  14   5   2 10159.0 441.388  18
  14  -5   2 9841.19 404.810  15
  14  -5   2 9850.66 420.740  26
  15  -5   2 384.636 77.9330  26
  15   5   2 306.172 78.8991  18
  15  -5   2 319.226 72.5768  15
  15  -5   2 233.189 71.1272  38
  16  -5   2 388.419 77.0297  26
  16  -5   2 433.040 88.8032  38
  16   5   2 280.243 79.4832  18
  16  -5   2 412.067 79.4244  15
  17  -5   2 1558.37 149.628  38
  17  -5   2 1591.32 148.352  26
  17   5   2 1271.10 141.215  18
  18  -5   2 1351.73 134.304  38
  18  -5   2 1745.57 146.671  26
  18   5   2 1521.87 146.517  18
  19  -5   2 1475.19 130.302  38
  19   5   2 1479.14 132.715  18
  20  -5   2 18.7969 26.9428  26
  20   5   2-9.00871 33.6721  19
  20   5   2 30.8477 32.2906  18
  20  -5   2 19.1978 30.1438  38
  21   5   2 264.806 50.2514  18
  21   5   2 265.916 46.7007  19
  21  -5   2 344.145 52.6297  26
 -21  -6   2 567.265 65.3165  36
  21  -6  -2 844.033 75.0740  26
  20  -6  -2 97.2302 32.9075  38
 -20  -6   2 91.8451 39.9785  36
  20  -6  -2 87.5285 34.6425  26
 -19  -6   2 350.048 68.2802  36
  19  -6  -2 317.249 60.5523  38
  19  -6  -2 393.082 67.1106  26
  19   6  -2 301.704 58.2998  23
 -18  -6   2 171.674 62.2620  36
  18  -6  -2 109.219 42.6917  38
  18   6  -2 90.4050 41.0653  23
  18  -6  -2 184.233 55.7350  26
 -17  -6   2 3774.21 243.094  36
  17  -6  -2 4236.38 241.346  38
  17   6  -2 4024.06 230.091  23
  17  -6  -2 4214.12 242.156  26
  16  -6  -2 4275.49 254.931  38
 -16  -6   2 3867.49 253.728  36
  16  -6  -2 4231.45 236.197  15
  16  -6  -2 4221.59 250.217  26
  16   6  -2 4268.20 243.918  23
 -15  -6   2 394.299 90.8595  36
  15  -6  -2 303.755 71.3074  38
  15  -6  -2 268.777 68.1525  15
  15  -6  -2 356.627 79.7884  26
  15   6  -2 272.397 70.3011  23
  14   6  -2 1980.80 169.391  32
  14  -6  -2 1805.62 169.761  38
 -14  -6   2 1950.74 186.653  36
  14  -6  -2 1857.57 160.013  15
  14  -6  -2 2258.97 184.936  26
 -13  -6   2 17.9774 46.0950  36
  13  -6  -2 16.8000 34.0551  38
  13  -6  -2 28.0431 35.9523  15
  13   6  -2-15.4769 39.6837  32
  12  -6  -2 5910.87 321.803  38
 -12  -6   2 6470.13 342.925  36
  12  -6  -2 5837.32 296.154  15
  12   6  -2 5706.47 307.724  32
 -11  -6   2 8235.19 400.517  36
  11  -6  -2 9103.70 394.834  36
  11  -6  -2 8195.15 362.191  15
  11   6  -2 8964.53 396.852  32
  10  -6  -2-14.2417 34.1588   8
  10   6  -2-48.0555 54.3334   1
  10   6  -2 16.0207 38.4254   5
  10   6  -2 79.0249 55.4908  32
 -10  -6   2-17.1792 44.0487  36
  10  -6  -2-15.2585 36.5975  36
  10  -6  -2 13.3936 36.4258  15
   9  -6  -2 6977.79 328.064   8
   9   6  -2 7291.64 348.986   5
   9   6  -2 7032.00 343.051   1
   9   6  -2 7604.99 355.036  32
   9   6  -2 7119.01 347.423  31
   9  -6  -2 7430.24 330.241  50
  -9  -6   2 6642.44 347.788  36
   9  -6  -2 7713.54 351.009  36
   9  -6  -2 6776.60 315.705  15
   8  -6  -2 3330.46 205.192  50
   8   6  -2 3234.63 219.729  32
   8   6  -2 3103.39 214.195  31
  -8  -6   2 3055.39 222.571  36
   8  -6  -2 2948.29 206.989  36
   8  -6  -2 3113.52 203.808   8
   8   6  -2 3018.45 212.683   5
   8   6  -2 3369.84 220.204   1
   7  -6  -2 5585.00 273.932  50
   7   6  -2 5169.79 282.608  32
   7  -6  -2 5739.72 289.690  36
  -7  -6   2 5267.32 290.468  36
   7   6  -2 5325.26 278.673   1
   7  -6  -2 5520.66 278.269   8
   7   6  -2 5291.42 281.281   5
   6  -6  -2 1181.97 118.501  50
   6   6  -2 1418.30 139.582  32
  -6  -6   2 1252.15 136.083  36
   6  -6  -2 1160.31 127.927  36
   6   6  -2 1098.75 121.441   5
   6  -6  -2 1280.21 124.920   8
  -5  -6   2 43.9700 24.4162  42
   5  -6  -2 84.6739 39.5409  50
   5   6  -2 40.3597 36.5914  32
   5  -6  -2 94.8437 44.2890  36
  -5  -6   2 28.3004 31.4261  36
   5  -6  -2 12.3300 29.5785   8
   5   6  -2-12.1589 27.0055   7
  -5   6   2 11.4784 27.5363   7
   5   6  -2 25.8779 33.1810   5
   4   6  -2 36.5184 34.9196   7
   4   6  -2 61.6496 37.0938   5
  -4   6   2 69.4217 33.1937   7
  -4  -6   2 55.0174 34.5785  62
   4  -6  -2 70.8858 30.3202  50
  -4  -6   2 55.1613 28.3171  42
   4  -6  -2 53.2007 40.0092  36
  -4  -6   2 136.266 52.4244  36
   4   6  -2 51.4031 34.9727  32
  -3  -6   2 77.3021 33.2596  42
  -3  -6   2 110.288 37.4593  62
   3  -6  -2 65.8983 35.8959  36
  -3  -6   2 184.450 54.7660  36
  -3   6   2 104.657 39.4910   7
   3   6  -2 60.8474 38.2653   7
  -2  -6   2 132.545 41.4422  42
  -2  -6   2 187.994 50.2536  62
   2  -6  -2 157.155 54.5243  36
  -2  -6   2 192.039 54.5560  36
  -2   6   2 163.492 48.6470   7
   2   6  -2 206.219 55.1013   7
  -1  -6   2 1723.08 137.427  42
  -1  -6   2 1992.53 145.525  62
   1  -6  -2 1716.20 148.774  36
   1   6  -2 1981.12 153.254   7
  -1   6   2 1781.87 143.622   7
   0  -6   2 66.2787 33.2279  42
   0  -6   2 88.6493 37.5999  62
   0  -6  -2 79.5408 41.6425  36
   0   6  -2 12.0234 32.7143   7
   0   6   2 23.5292 35.3861   7
   1   6   2 373.173 73.6711  40
   1  -6   2 191.611 46.5666  50
   1  -6   2 298.336 58.6336  42
   1  -6   2 166.408 45.2707  62
  -1  -6  -2 268.830 61.1429  36
   1   6   2 224.252 55.8348   7
  -1   6  -2 311.037 63.4447   7
   2   6   2 1088.66 112.182   7
  -2   6  -2 1213.62 118.791   7
   2  -6   2 1275.38 116.918  62
   2   6   2 1220.20 126.534  40
   2  -6   2 1212.73 113.219  50
   2  -6   2 1337.24 117.817  42
  -2  -6  -2 1302.77 133.740  36
   2   6   2 1546.44 132.742  32
  -3   6  -2 70.8557 37.2001   7
   3   6   2 142.187 48.1256   7
   3  -6   2 144.216 40.3327  62
   3  -6   2 160.240 46.4942  50
   3  -6   2 132.564 41.3939  42
   3   6   2 217.525 61.4481  40
  -3  -6  -2 126.538 47.7790  36
   3   6   2 188.230 55.8058  32
   4  -6   2 219.052 55.3633  14
   4   6   2 165.529 50.4962   7
   4  -6   2 199.164 47.2851  62
  -4  -6  -2 318.492 69.6051  36
   4  -6   2 264.361 54.8971  42
   4  -6   2 214.199 54.1456  50
   4   6   2 214.683 59.6737  40
   4   6   2 235.976 63.0641  32
   5  -6   2 1498.86 138.662   8
   5   6   2 1705.64 149.445   5
   5   6   2 1885.44 158.585  32
   5  -6   2 1551.97 136.286  50
  -5  -6  -2 1599.73 154.907  36
   5  -6   2 1596.89 143.206  13
   5  -6   2 1646.09 144.399  14
   6  -6   2 19837.4 632.134   8
   6   6   2 18875.5 635.013   5
   6  -6   2 18728.9 616.780  25
   6   6   2 20408.1 648.808  32
  -6  -6  -2 18548.7 646.281  36
   6  -6   2 19918.6 633.123  14
   6  -6   2 19153.0 632.892  13
   7  -6   2 4365.59 248.555   8
   7   6   2 4493.23 259.823   5
   7  -6   2 4825.68 257.772  25
   7   6   2 4520.48 261.232  32
  -7  -6  -2 4591.75 272.833  36
   7  -6   2 4726.74 261.328  13
   7  -6   2 4336.94 249.821  14
   8   6   2 2972.94 207.019   1
   8  -6   2 2709.08 196.396   8
   8   6   2 3227.95 216.624   5
   8   6   2 2937.98 208.642  32
   8  -6   2 2871.39 197.968  25
  -8  -6  -2 2641.88 207.808  36
   8  -6   2 2686.22 197.489  38
   8  -6   2 3056.56 210.960  13
   9  -6   2 1713.38 154.279   8
   9   6   2 1934.52 167.473   1
   9   6   2 1588.17 156.783   5
   9   6   2 2089.45 175.717  32
   9  -6   2 1883.20 158.097  25
   9  -6   2 1555.16 142.578  53
   9  -6   2 1833.98 164.662  38
  -9  -6  -2 1836.70 174.144  36
   9  -6   2 1481.48 143.161  15
  10   6   2 913.497 120.241  32
  10  -6   2 1087.88 122.548  25
  10  -6   2 1137.63 121.616  53
  10  -6   2 1125.76 134.283  38
 -10  -6  -2 976.967 130.876  36
  10  -6   2 883.642 111.757  15
  11   6   2 16903.1 593.051  32
 -11  -6  -2 15648.2 603.579  36
  11  -6   2 17212.2 608.219  38
  11  -6   2 16981.9 582.144  15
  11  -6   2 16907.4 576.616  25
  12   6   2 3190.50 220.873  32
  12  -6   2 3293.90 214.782  25
  12  -6   2 3506.95 224.021  15
  12  -6   2 3142.55 226.122  38
 -12  -6  -2 3134.35 230.378  36
  13  -6   2 4545.34 271.308  38
  13  -6   2 4761.89 258.905  15
 -13  -6  -2 3859.09 258.066  36
  14  -6   2 2052.56 179.285  38
  14  -6   2 2102.07 166.626  15
 -14  -6  -2 1754.33 165.132  36
  15  -6   2 140.199 47.7266  15
 -15  -6  -2 103.868 52.1771  36
  15  -6   2 166.257 54.8824  38
  16  -6   2 879.503 109.577  38
  16   6   2 924.655 115.027  18
  16  -6   2 909.428 105.071  15
 -16  -6  -2 654.716 97.7677  36
  17  -6   2 2062.45 160.503  38
 -17  -6  -2 1906.16 149.783  36
  17   6   2 2379.49 171.871  18
  18  -6   2 32.2454 32.3201  38
  18   6   2 10.5179 31.6269  18
  18   6   2 31.2433 37.7668  19
  19  -6   2 175.521 41.5111  38
  19   6   2 177.893 44.9361  19
  19  -7  -2 94.8633 30.7644  38
 -19  -7   2 71.3055 31.7171  36
 -18  -7   2 676.468 79.3693  36
  18  -7  -2 650.079 76.4015  38
  17  -7  -2 656.715 84.4787  38
 -17  -7   2 704.285 91.0083  36
  17  -7  -2 726.431 83.8584  26
 -16  -7   2 189.906 57.5551  36
  16  -7  -2 195.260 52.0785  38
  16  -7  -2 235.794 54.9924  26
  15   7  -2-35.7853 40.4601  32
 -15  -7   2-14.1349 42.4978  36
  15  -7  -2-13.5807 34.8217  38
  15  -7  -2 33.5913 37.9796  15
  15  -7  -2 12.4134 27.5647  26
  14   7  -2 40.2321 42.1262  32
  14  -7  -2 44.0556 49.8213  38
 -14  -7   2 45.9606 50.0848  36
  14  -7  -2 48.3928 39.5568  15
  14  -7  -2 66.7162 43.6248  26
  13   7  -2 569.478 95.0451  32
  13  -7  -2 418.935 87.2668  38
 -13  -7   2 503.039 98.0741  36
  13  -7  -2 434.809 79.2452  15
  13  -7  -2 420.506 79.9644  26
  12   7  -2 6495.63 329.652  32
  12  -7  -2 6616.83 311.344  15
 -12  -7   2 6573.19 341.811  36
  12  -7  -2 6874.20 340.600  38
  11   7  -2 2303.74 189.821  32
  11  -7  -2 2226.57 173.539  15
  11  -7  -2 2696.88 204.560  38
  11  -7  -2 2295.77 188.462  36
 -11  -7   2 2342.01 198.972  36
  10   7  -2 4565.24 272.446  32
  10  -7  -2 4600.20 252.672  15
 -10  -7   2 4034.60 269.573  36
  10  -7  -2 4348.72 263.076  36
   9   7  -2 2545.06 203.949  32
   9  -7  -2 2733.48 190.903  15
   9  -7  -2 3023.11 213.643  36
  -9  -7   2 2677.52 212.432  36
   8   7  -2 7988.73 380.600  32
   8  -7  -2 8100.20 352.700  15
  -8  -7   2 7925.08 385.005  36
   8  -7  -2 8521.05 385.269  36
   7  -7  -2 8069.87 373.504  36
  -7  -7   2 7533.17 372.409  36
   7   7  -2 8189.76 378.256  32
   6  -7  -2 408.891 85.2167  36
  -6  -7   2 721.764 109.950  36
   6   7  -2 676.870 106.525  32
  -5  -7   2 243.681 61.7163  62
   5  -7  -2 221.666 56.8999  62
   5  -7  -2 242.779 63.6121  50
   5   7  -2 187.289 61.4533   7
   5  -7  -2 258.209 62.5574   8
   5  -7  -2 203.155 68.1165  36
  -5  -7   2 272.189 72.7373  36
   5   7  -2 213.332 69.2414  32
  -4  -7   2 16791.1 560.634  62
   4  -7  -2 16394.6 557.021  62
   4  -7  -2 16355.3 569.092  50
  -4  -7   2 15914.1 552.123  42
   4  -7  -2 17042.5 577.693   8
   4   7  -2 16390.4 573.368   7
  -4   7   2 15784.0 558.319   7
   4  -7  -2 16512.9 590.056  36
  -4  -7   2 16995.3 594.453  36
   4   7  -2 16465.5 575.659  32
   3  -7  -2 10812.7 433.836  50
  -3  -7   2 12144.1 443.073  42
   3   7  -2 10562.1 436.585   7
  -3   7   2 10859.8 434.335   7
   3  -7  -2 11572.3 461.655  36
  -3  -7   2 11506.0 457.833  36
  -3  -7   2 11659.4 436.995  62
   3  -7  -2 10654.0 423.791  62
   2  -7  -2 7075.10 329.299  50
  -2  -7   2 6896.25 323.373  42
   2   7  -2 7511.71 347.063   7
  -2   7   2 7512.22 342.540   7
  -2  -7   2 6857.70 339.451  36
   2  -7  -2 7340.20 351.249  36
  -2  -7   2 7773.01 337.506  62
   2  -7  -2 7507.00 332.630  62
   1  -7  -2 904.436 110.402  50
  -1   7   2 720.542 109.036  40
  -1  -7   2 522.327 84.4799  42
   1   7  -2 715.846 102.746   7
  -1   7   2 682.134 101.649   7
   1  -7  -2 886.619 119.689  36
  -1  -7   2 664.349 93.6405  62
   1  -7  -2 534.983 86.0919  62
   0   7   2 879.565 118.906  40
   0  -7   2 696.457 96.9914  42
   0   7   2 627.775 97.3057   7
   0   7  -2 930.312 116.782   7
   0  -7  -2 813.906 113.803  36
   0  -7  -2 761.356 100.454  62
   0  -7   2 744.785 99.3045  62
   1   7   2 11762.3 480.975  40
   1  -7   2 13567.2 480.568  42
  -1   7  -2 12349.5 477.136   7
   1   7   2 12387.5 476.669   7
  -1  -7  -2 12612.1 496.165  36
   1  -7   2 12922.6 471.456  62
  -1  -7  -2 13038.3 472.006  62
   2   7   2 1170.12 134.380  40
   2  -7   2 1501.98 138.662  42
  -2   7  -2 1485.28 144.575   7
   2   7   2 1554.98 148.421   7
  -2  -7  -2 1328.96 144.962  36
  -2  -7  -2 1267.96 128.120  62
   2  -7   2 1044.93 117.167  62
  -3  -7  -2 7131.79 327.004  62
   3  -7   2 7108.38 324.785  62
   3  -7   2 7851.45 341.725  50
   3  -7   2 6848.41 321.233  42
  -3   7  -2 7117.26 334.182   7
   3   7   2 7370.06 340.541   7
  -3  -7  -2 7446.20 359.232  36
   3   7   2 7581.05 344.847  32
  -4  -7  -2 102.747 46.5885  62
   4  -7   2 90.7033 43.9692  62
   4   7   2 59.7626 46.9350  32
   4  -7   2 13.8891 33.3365  50
  -4  -7  -2 49.5869 47.4000  36
   4  -7   2 89.7211 50.7365   8
  -5  -7  -2 2571.20 208.362  36
   5   7   2 2926.57 209.881  32
   5  -7   2 2785.92 196.219  25
   6   7   2 7588.81 362.892  32
  -6  -7  -2 7660.33 379.585  36
   6  -7   2 8407.81 366.195  14
   6  -7   2 7808.65 354.466  25
   7  -7   2 28.4647 38.7056  25
  -7  -7  -2-17.1725 41.1867  36
   7   7   2-16.0338 52.4061  32
   8  -7   2 453.647 81.6698  25
   8  -7   2 388.850 77.6496  53
  -8  -7  -2 481.535 92.5769  36
   8   7   2 225.929 73.5809  32
   9   7   2 64.1361 48.2104  32
   9  -7   2-13.9920 31.0740  25
   9  -7   2 42.5235 40.6369  53
  -9  -7  -2 68.5672 46.6210  36
   9  -7   2 14.4782 47.3247  15
  10   7   2 78.5986 45.0795  32
  10  -7   2-13.6822 32.8385  25
  10  -7   2 68.7099 41.3343  53
 -10  -7  -2 67.3543 48.2858  36
  10  -7   2 71.3740 42.9356  15
  11   7   2 287.443 71.5478  32
  11  -7   2 369.497 73.0464  25
  11  -7   2 418.800 77.1530  53
  11  -7   2 302.306 71.4856  38
 -11  -7  -2 260.944 74.1979  36
  11  -7   2 194.223 64.4441  15
  12   7   2-14.2559 44.7736  32
  12  -7   2 73.5778 40.0268  38
 -12  -7  -2 31.0484 39.8114  36
  12  -7   2 26.5621 36.1264  15
  12  -7   2 75.0659 40.8989  25
  13   7   2 91.6712 42.8306  32
 -13  -7  -2 57.8843 47.3227  36
  13  -7   2 42.1110 36.0230  38
  13  -7   2 112.153 49.2634  15
  14   7   2 4407.85 232.832  32
  14  -7   2 4565.05 249.294  38
  14  -7   2 4303.80 229.051  15
 -14  -7  -2 4328.39 243.334  36
  15  -7   2 511.547 72.8762  15
  15   7   2 459.229 76.8958  19
 -15  -7  -2 254.381 59.8311  36
  15  -7   2 343.937 65.8840  38
  16   7   2 151.331 49.4078  19
 -16  -7  -2 186.419 48.8750  36
  16  -7   2 218.799 52.7347  38
  17   7   2 195.192 47.0403  19
  17  -7   2 227.719 48.5316  38
 -17  -7  -2 243.339 49.0178  36
  17  -7   2 229.156 44.5956  55
  18  -7   2 3354.43 159.724  38
  18   7   2 3276.35 156.671  19
 -16  -8   2 379.629 56.7132  36
  16  -8  -2 467.668 61.6307  38
 -15  -8   2 247.710 54.2731  36
  15  -8  -2 359.052 58.4068  38
  15   8  -2 254.615 50.8116  32
  14  -8  -2 712.283 89.2300  38
 -14  -8   2 635.463 85.5086  36
  14  -8  -2 735.390 79.4903  15
  14   8  -2 618.916 81.4780  32
  13  -8  -2 83.6708 39.0697  38
  13  -8  -2-9.76004 26.5453  15
  13   8  -2 11.5737 31.4772  32
  12  -8  -2 1562.28 139.935  38
 -12  -8   2 1435.63 140.782  36
  12  -8  -2 1560.96 126.516  15
  12   8  -2 1599.01 143.010  32
 -11  -8   2 396.883 82.9012  36
  11  -8  -2 546.613 87.3085  38
  11  -8  -2 533.119 80.2944  15
  11   8  -2 427.138 81.5838  32
  10  -8  -2 2159.59 170.059  38
 -10  -8   2 1501.04 153.334  36
  10  -8  -2 1869.96 158.631  36
  10  -8  -2 1916.88 150.058  15
  10   8  -2 1801.53 160.727  32
  -9  -8   2 1690.19 158.646  36
   9  -8  -2 1915.80 164.026  36
   9  -8  -2 1775.52 156.441  38
   9  -8  -2 1799.04 146.501  15
   9   8  -2 1877.47 167.359  32
   8  -8  -2 178.891 60.6068  36
  -8  -8   2 125.092 58.6203  36
   8  -8  -2 279.660 66.8693  38
   8  -8  -2 353.028 72.4288  15
   8   8  -2 183.398 62.1251  32
   7   8  -2 983.436 124.683  32
  -7  -8   2 1361.85 145.642  36
   7  -8  -2 1161.70 135.872  36
   6  -8  -2 1493.45 136.205  62
   6   8  -2 1386.04 145.476  32
  -6  -8   2 1632.88 159.738  36
   6  -8  -2 1936.05 170.855  36
   5  -8  -2 1409.28 135.580  62
  -5  -8   2 1126.78 120.958  62
   5   8  -2 1224.33 138.957  32
  -5  -8   2 1420.64 148.662  36
   5  -8  -2 1582.62 157.105  36
  -4  -8   2 5275.65 294.191  36
   4  -8  -2 5917.90 309.541  36
   4  -8  -2 5565.57 283.959  62
  -4  -8   2 5580.13 284.352  62
   3  -8  -2 1580.04 156.410  36
  -3  -8   2 1586.66 155.663  36
  -3  -8   2 1257.59 130.887  62
   3  -8  -2 1464.91 139.716  62
  -2  -8   2 860.394 114.808  36
   2  -8  -2 1071.12 130.553  36
   2  -8  -2 945.663 115.373  62
  -2  -8   2 812.623 104.998  62
   1  -8  -2 2187.17 185.050  36
   1  -8  -2 2226.87 173.838  62
  -1  -8   2 2271.58 176.734  62
   0  -8  -2 15063.6 567.128  36
   0  -8   2 16224.4 556.179  62
   0  -8  -2 15070.3 541.377  62
  -1  -8  -2 2456.48 198.243  36
  -1  -8  -2 2529.56 185.411  62
   1  -8   2 2542.18 186.623  62
  -2  -8  -2 4734.59 281.603  36
   2  -8   2 4607.82 257.159  62
  -2  -8  -2 4638.41 257.865  62
  -3  -8  -2 2257.04 191.205  36
   3  -8   2 2624.34 186.603  62
  -3  -8  -2 2284.94 173.924  62
  -4  -8  -2 562.767 85.7827  62
   4  -8   2 700.507 95.2920  62
   4  -8   2 691.577 98.3587  25
   4   8   2 710.765 105.695  32
  -4  -8  -2 495.667 97.9893  36
   5  -8   2 83.4017 41.8230  25
  -5  -8  -2 32.9177 49.5107  36
   5   8   2 105.458 49.2672  32
   6  -8   2 925.724 111.727  25
   6  -8   2 1042.36 119.627  53
  -6  -8  -2 1184.84 137.304  36
   6   8   2 879.632 116.972  32
   7   8   2 1991.44 172.590  32
   7  -8   2 2129.61 164.560  25
   7  -8   2 2317.75 174.313  53
  -7  -8  -2 1819.22 172.486  36
   7  -8   2 1975.41 162.810  15
   8   8   2 917.926 119.754  32
   8  -8   2 813.357 102.523  25
   8  -8   2 1040.52 115.985  53
  -8  -8  -2 758.084 112.618  36
   8  -8   2 586.978 92.0923  15
   9   8   2 400.192 86.9438  32
   9  -8   2 833.189 98.1781  25
   9  -8   2 698.337 93.0149  53
  -9  -8  -2 587.715 89.4548  35
  -9  -8  -2 491.189 88.4283  36
   9  -8   2 769.537 101.545  15
  10   8   2 3592.86 226.753  32
  10  -8   2 3671.44 207.845  25
 -10  -8  -2 3811.14 225.031  35
 -10  -8  -2 3821.29 231.819  36
  10  -8   2 4206.24 224.562  53
  10  -8   2 3862.29 218.629  15
  11  -8   2 1963.33 145.058  53
  11   8   2 1874.38 153.867  32
  11  -8   2 1834.39 142.472  15
 -11  -8  -2 1628.12 146.673  36
 -11  -8  -2 1580.62 138.471  35
  12   8   2 113.765 46.1462  32
  12  -8   2 103.489 40.9211  15
 -12  -8  -2 88.8990 41.5621  35
 -12  -8  -2 59.0760 38.6478  36
  12  -8   2 32.3002 30.9021  38
  13   8   2 437.712 72.8623  32
  13  -8   2 636.725 77.7957  15
 -13  -8  -2 405.273 64.1779  35
 -13  -8  -2 456.972 71.1893  36
  13  -8   2 488.603 69.9358  38
  14   8   2-24.8700 34.4387  32
  14  -8   2-8.58375 20.5886  38
 -14  -8  -2-8.84833 25.3661  36
 -14  -8  -2-8.48367 25.5077  35
  14  -8   2-7.98065 22.8789  15
 -15  -8  -2 911.704 80.6017  35
 -15  -8  -2 897.321 81.6972  36
  15  -8   2 872.767 79.5229  38
  15  -8   2 972.750 85.0807  55
  13  -9  -2 74.1810 28.0603  38
 -13  -9   2 103.353 31.8889  36
  13   9  -2 56.0468 26.2343  32
  12  -9  -2 250.840 45.2529  38
 -12  -9   2 267.331 50.0874  36
  12   9  -2 223.517 49.4943  32
  11  -9  -2 26.2924 29.7291  38
 -11  -9   2 18.3317 26.2780  36
  11   9  -2 9.35603 29.3828  32
  10  -9  -2 821.716 86.6981  53
  10  -9  -2 761.648 86.0200  38
 -10  -9   2 877.883 95.4402  36
  10   9  -2 869.836 97.1866  32
 -10  -9   2 883.233 87.7224  63
  -9  -9   2 2871.23 177.697  36
   9  -9  -2 2895.27 169.944  53
   9   9  -2 2839.98 178.100  32
   8  -9  -2 833.351 96.2255  36
  -8  -9   2 791.774 97.4379  36
   8   9  -2 786.583 99.0006  32
   7  -9  -2 681.193 91.4430  36
  -7  -9   2 887.209 104.378  36
   7   9  -2 735.380 94.8530  32
  -6  -9   2 1898.44 151.903  36
   6  -9  -2 1690.86 146.022  36
   5  -9  -2 377.604 74.2007  36
  -5  -9   2 466.345 80.4288  36
  -5   9   2 363.462 69.6928  33
  -5  -9   2 445.987 70.9304  62
   5  -9  -2 351.889 65.9170  62
   4  -9  -2 201.098 59.7027  36
  -4  -9   2 254.573 61.2173  36
  -4   9   2 233.038 61.7490  33
   4  -9  -2 254.312 58.5123  62
  -4  -9   2 137.567 46.6859  62
   3  -9  -2 5905.20 291.562  36
  -3   9   2 5830.60 277.427  33
   3  -9  -2 5666.73 273.296  62
  -3  -9   2 5602.78 270.896  62
   2  -9  -2 69.6240 45.5174  36
  -2   9   2 37.4892 42.3909  33
  -2  -9   2 12.1900 31.2619  62
   2  -9  -2 24.4855 33.3008  62
   1  -9  -2 98.4975 54.1421  36
  -1   9   2 88.9280 46.0944  33
  -1  -9   2 98.6766 46.1313  62
   1  -9  -2 49.4535 33.6624  62
   0  -9  -2 1513.50 144.516  36
   0   9   2 1289.55 132.165  33
   0  -9  -2 1629.44 138.374  62
   0  -9   2 1468.58 132.328  62
   1  -9   2 2946.57 184.046  53
   1  -9   2 2710.64 181.205  62
  -1  -9  -2 2717.19 183.215  62
  -1  -9  -2 2889.09 200.287  36
   1   9   2 2676.17 185.353  33
   2  -9   2 5199.44 256.326  53
  -2  -9  -2 5037.64 252.436  62
   2  -9   2 5511.73 263.470  62
   2  -9   2 4912.53 251.969  25
  -2  -9  -2 4947.08 267.644  36
   2   9   2 4803.39 253.092  33
   3  -9   2 345.190 68.7179  53
   3  -9   2 460.550 73.5044  62
  -3  -9  -2 422.424 71.4088  62
   3  -9   2 343.032 63.9468  25
  -3  -9  -2 277.058 68.1043  36
   3   9   2 445.409 77.5836  33
   4  -9   2 11.8263 30.3229  53
   4  -9   2-10.9425 26.2449  62
  -4  -9  -2 43.2327 36.6600  62
   4  -9   2-11.4509 25.4269  25
  -4  -9  -2 27.0870 42.5301  36
   4   9   2 11.4624 32.8587  33
   5   9   2 2929.51 191.124  32
   5   9   2 2814.52 177.706  33
   5  -9   2 2967.67 181.886  25
   5  -9   2 3212.46 190.672  53
  -5  -9  -2 3308.42 206.739  36
   5  -9   2 3005.03 186.221  15
   6   9   2 292.607 64.9957  32
   6  -9   2 354.643 61.7601  25
   6  -9   2 527.640 77.8857  53
  -6  -9  -2 354.259 69.2446  36
   6  -9   2 320.204 64.5509  15
   7   9   2-11.4014 37.2657  32
   7  -9   2 9.76438 23.4198  25
  -7  -9  -2 48.2052 39.3898  36
   7  -9   2 32.0490 25.6229  53
   7  -9   2-10.5064 28.5733  15
   8  -9   2 9.98938 28.6388  53
  -8  -9  -2 11.2664 32.2994  36
   8  -9   2 49.2909 33.4399  15
   8   9   2 10.9003 35.6297  32
   9  -9   2 1726.19 123.822  53
  -9  -9  -2 1624.63 130.838  36
   9  -9   2 1592.14 118.318  15
   9   9   2 1754.70 134.003  32
  10  -9   2 16.1897 23.2072  53
  10   9   2 18.6116 35.7916  32
 -10  -9  -2 9.29545 26.6487  36
  10  -9   2 16.4242 26.8429  15
  11   9   2 65.7146 31.6010  32
  11  -9   2 55.0720 25.7406  53
 -11  -9  -2 32.4324 22.0627  36
  11  -9   2 7.22921 21.7477  15
 -12  -9  -2 242.969 42.6121  36
  12  -9   2 177.655 34.9542  15
   8 -10  -2 134.659 31.5255  53
  -8 -10   2 129.124 30.6943  63
   7 -10  -2 408.551 53.3492  53
  -7 -10   2 533.863 59.9744  63
   6 -10  -2 1078.64 88.3998  36
   6 -10  -2 930.751 82.3790  53
  -6 -10   2 900.168 80.1460  63
   5 -10  -2 75.6875 30.6946  53
   5 -10  -2 71.2608 32.1094  36
   5  10  -2 55.9214 31.0537  33
  -5 -10   2 15.0636 22.6591  63
   5 -10  -2 19.9707 19.0999  62
   4 -10  -2 1182.14 98.2185  53
  -4 -10   2 1334.60 100.164  63
   4 -10  -2 1251.18 95.3143  62
   4  10  -2 1162.74 95.3789  33
  -4  10   2 1125.66 93.9252  33
   4 -10  -2 1283.05 103.062  36
  -3 -10   2 313.025 51.2351  63
   3 -10  -2 381.737 55.6851  62
   3 -10  -2 402.987 61.9885  36
  -3  10   2 347.379 56.8697  33
  -2 -10   2 1598.58 112.552  63
   2 -10  -2 1862.21 121.695  62
   2 -10  -2 1944.32 131.567  36
  -2  10   2 1603.96 117.038  33
  -2 -10   2 1785.76 118.726  25
   1 -10  -2 2061.59 130.197  62
   1 -10  -2 2087.95 137.471  36
  -1  10   2 1984.21 131.034  33
  -1 -10   2 1839.52 123.166  25
   0 -10  -2 3127.86 165.537  62
   0 -10  -2 3041.65 170.775  36
   0  10   2 3078.75 167.062  33
   0 -10   2 2929.51 158.997  25
  -1 -10  -2 24.1533 24.2119  62
   1 -10   2 23.3717 21.1933  25
  -1 -10  -2 27.5174 28.8087  36
   1  10   2 25.2317 31.4401  33
   2 -10   2 1206.00 97.2619  15
   2 -10   2 1294.29 99.1715  53
  -2 -10  -2 1496.41 105.850  62
   2 -10   2 1173.67 94.9778  25
  -2 -10  -2 1219.06 105.804  36
   2  10   2 1274.79 103.227  33
   3 -10   2 3263.43 164.458  15
   3 -10   2 3318.87 163.796  53
  -3 -10  -2 3502.41 164.313  62
   3 -10   2 3320.86 161.185  25
  -3 -10  -2 3543.08 178.999  36
   3  10   2 3081.52 162.663  33
  -3  10  -2 3016.44 157.011  33
   4  10   2 2909.18 152.459  33
  -4 -10  -2 3405.55 174.869  36
   4 -10   2 3584.89 167.857  15
   4 -10   2 3376.82 164.375  53
  -5 -10  -2 346.943 53.6300  36
   5 -10   2 405.081 54.1537  15
   5 -10   2 387.345 53.6509  53
  -6 -10  -2 123.526 35.6512  36
   6 -10   2 228.404 41.6277  15
   6 -10   2 165.268 34.0876  53
  -7 -10  -2 965.583 79.7182  36
   7 -10   2 944.113 75.4860  53
   7 -10   2 925.845 73.4914  15
  25   0  -3 8.69523 30.5287  17
  25   0  -3 8.63334 24.7494  16
  24   0  -3 10.7073 33.6235  28
  24   0  -3-22.2796 36.4101  16
  24   0  -3 22.5580 35.4188  17
  23   0  -3 26.0210 40.8565  28
  23   0  -3-13.6076 39.0085  17
  23   0  -3 13.3998 34.3574  16
  22   0  -3 14.9326 38.2872  28
  22   0  -3 46.6639 50.8399  17
  22   0  -3-15.2845 41.5668  16
  21   0  -3-16.6599 45.3072  16
  21   0  -3-16.9782 53.3157  17
  21   0  -3 49.0098 46.8312  28
  20   0  -3 17.4303 52.4086  16
  20   0  -3 34.2579 41.0865  28
  19   0  -3 52.7710 47.8422  16
  19   0  -3 17.3091 44.3856  28
  18   0  -3 16.3457 49.1457  34
  17   0  -3-15.6514 40.1317  34
  17   0  -3-16.0296 35.5951  39
  17   0  -3-14.9696 33.2416   4
  16   0  -3 44.6910 38.1971  39
  16   0  -3-14.3620 31.8921  29
  16   0  -3 44.0297 37.6319  34
  16   0  -3 14.0654 36.0651   4
  15   0  -3-27.2955 30.3078  39
  15   0  -3-13.1774 33.7898  29
  15   0  -3-27.0920 36.8414  34
  15   0  -3-26.0150 35.3771   4
  14   0  -3-12.3562 25.0491  39
  14   0  -3 11.9539 28.6726  29
  14   0  -3-24.6760 33.5557  34
  14   0  -3-11.8814 30.4661   4
 -13   0   3 60.5597 38.8190   6
  13   0  -3-10.7539 23.8793   4
  13   0  -3-10.7349 23.8369  29
  13   0  -3-11.0821 26.5796  39
 -12   0   3 9.07827 30.7951   6
  12   0  -3 9.66436 29.0595   4
  12   0  -3 47.8233 28.7598  29
  12   0  -3 19.7551 25.3295  39
 -11   0   3 40.5632 35.2715   6
  11   0  -3 8.63616 23.4894   4
  11   0  -3 16.9933 23.1100  29
  10   0  -3-7.70483 23.1667   4
 -10   0   3 14.4861 30.0901   6
  10   0  -3 29.9107 21.4376  29
   9   0  -3 6.79391 23.0440   4
  -9   0   3-12.8708 29.1689   6
   9   0  -3 6.54323 18.7571  29
  -8   0   3-5.67016 21.8080   6
   8   0  -3 16.9847 22.9527  29
   8   0  -3 26.3476 14.8953  52
  -8   0   3-4.32607 15.1892  46
  -8   0   3 8.96753 16.2590  45
   7   0  -3 8.91017 10.4279  67
  -7   0   3-14.9627 21.2068   6
   7   0  -3 14.6334 15.3177  29
  -7   0   3 7.87965 14.7259  46
  -7   0   3-4.05533 15.5970  45
  -6   0   3 13.1319 22.4489   6
   6   0  -3-2.55531 10.1017  67
  -6   0   3 32.2327 18.3680  46
  -6   0   3 51.2149 17.8609  45
  -5   0   3 4.69782 13.7998   2
  -5   0   3 22.8243 26.2625   6
  -5   0   3 3.28264 17.0946  45
  -5   0   3 3.24520 16.1132  46
  -5   0   3 2.34441 9.96868  43
  -4   0   3 84.7847 19.4754   2
  -4   0   3 36.2760 23.3697   6
  -4   0   3 11.7476 15.0928  46
  -4   0   3 14.6372 16.1723  45
  -4   0   3 110.546 18.6139  43
  -3   0   3-14.2420 18.6199   6
  -3   0   3 4.68047 12.7288   2
  -3   0   3-2.65438 12.7327  46
  -3   0   3 14.0630 10.6237  43
  -3   0   3 2.59042 10.7612  45
  -2   0   3 4.65875 11.5700   2
  -2   0   3 34.0591 15.2824   6
  -2   0   3 2.39616 9.95898  46
  -2   0   3 45.4680 13.3596  45
  -2   0   3 13.9592 9.89723  43
  -1   0   3 7.69581 8.25569  30
  -1   0   3 4.64546 12.4576   2
  -1   0   3 6.10792 10.7627   6
  -1   0   3 6.65452 10.6411   1
  -1   0   3 4.31935 8.75653  46
  -1   0   3 11.6560 9.45180  43
  -1   0   3 4.16577 8.44526  41
   0   0   3 18.3299 7.34562  30
   0   0   3 9.23608 12.7339   1
   0   0   3 2.32309 10.9446   2
   0   0   3-2.34065 9.25125  43
   0   0   3-2.04811 8.51079  41
   0   0   3 24.8819 10.2974  44
   0   0   3 14.5182 7.36022  48
   1   0   3 4.83083 6.84857  30
   1   0   3-4.65849 11.3718   2
   1   0   3 32.3489 13.1540   1
   1   0   3 4.31138 8.05873  48
   1   0   3 7.05702 8.53115  43
   1   0   3 5.34069 10.2714  49
   1   0   3 15.3220 9.51087  44
   2   0   3 5.97002 8.84023  30
   2   0   3 4.68521 11.6335   2
   2   0   3 16.4898 14.9498   1
   2   0   3 2.59657 11.0425  48
   2   0   3 19.0253 12.1972  43
   2   0   3 4.94079 7.76068  47
   3   0   3 30.4253 12.5558   2
   3   0   3-9.19965 13.9031   1
   3   0   3 3.09557 9.72626  51
   3   0   3 3.68397 12.0453  49
   3   0   3 28.0500 12.6392  48
   3   0   3 19.0595 10.3627  43
   4   0   3-9.25081 11.2909   2
   4   0   3-3.68231 11.0721  48
   4   0   3 14.5741 12.3591  51
   5   0   3 3.61023 13.4938  30
   5   0   3-4.88655 14.6917  29
   5   0   3 6.34758 13.1844   4
   5   0   3-3.84863 13.5122   1
   5   0   3 4.26754 13.4011  51
   5   0   3-4.31596 12.3723  48
   6   0   3 5.66185 17.0308  29
   6   0   3 4.98829 14.3093  48
   6   0   3 34.6835 17.9740  51
   7   0   3 32.5518 23.6106  29
   7   0   3 14.3947 18.9642   1
   7   0   3 11.4408 14.6731  51
   7   0   3 28.6090 17.9727  48
   8   0   3 14.8904 25.2536  29
   8   0   3 32.7485 19.6929  51
   8   0   3-6.52098 14.4809  48
   9   0   3 25.3908 27.6637  29
   9   0   3 7.45366 19.1122  51
   9   0   3 7.35292 19.9975  48
  10   0   3 28.7225 27.4458  29
  10   0   3 8.43329 20.2265  51
  10   0   3-8.28710 18.4015  48
  11   0   3 32.2666 27.5773  29
  11   0   3-9.46906 22.7107  51
  11   0   3 9.28652 18.8241  48
  12   0   3-10.5777 21.4413  51
  12   0   3 20.6213 24.7292  48
  12   0   3-10.3502 37.5303  24
  12   0   3 11.7947 30.2417  26
  12   0   3 12.2820 33.4014  28
  12   0   3-11.9999 24.3241  29
  13   0   3-13.9801 31.0427  56
  13   0   3 11.3993 35.7967  24
  13   0   3 25.9678 28.8308  26
  13   0   3-11.7005 18.3714  51
  13   0   3-11.3852 20.6419  48
  13   0   3-13.0651 29.0112  16
  13   0   3 13.5494 27.4651  28
  14   0   3-15.2881 33.9472  56
  14   0   3-12.8299 23.2611  51
  14   0   3 24.7921 22.4746  48
  14   0   3-14.8007 37.9493  28
  14   0   3-28.5572 36.6105  16
  14   0   3 62.1309 47.7912  24
  14   0   3-14.1381 33.9090  26
  15   0   3 13.2932 24.1033  48
  15   0   3 13.8474 25.1079  51
  15   0   3 15.9466 32.3260  28
  15   0   3 30.7740 36.9059  16
  15   0   3 66.8060 45.3206  24
  15   0   3-15.1849 36.4212  26
  16   0   3-14.0152 22.0074  48
  16   0   3-14.7255 32.6990  51
  16   0   3-16.2751 46.6556  16
  16   0   3-16.8812 43.2843  28
  16   0   3 28.2112 44.2961  24
  16   0   3-16.0030 45.8757  26
  17   0   3 16.8101 43.1011  16
  17   0   3 17.4606 41.8778  28
  17   0   3 14.5535 51.0961  24
  17   0   3-16.4641 33.3732  26
  18   0   3-16.8665 45.8690  16
  18   0   3 52.6498 50.3095  28
  18   0   3 14.5811 54.4991  24
  18   0   3-16.4412 49.4315  26
  19   0   3 16.3464 41.9137  16
  19   0   3-14.1111 49.5437  24
  19   0   3-15.8441 40.6258  26
  19   0   3-31.3412 51.2201  21
  20   0   3-15.2201 45.7612  16
  20   0   3 14.5843 47.6694  21
  20   0   3-29.2989 41.9957  26
  21   0   3 12.9703 35.2737  21
  21   0   3-12.9113 37.0126  26
  21   0   3 28.5883 44.8877  27
  22   0   3-10.9412 34.3588  21
  23   0   3 9.72611 27.8813  27
  23   0   3-8.59610 25.8447  21
  24   0   3-21.1237 26.3215  27
  25  -1  -3 587.328 71.0238  28
  25   1  -3 510.179 68.1359  17
  25  -1  -3 439.740 60.3870  17
  25  -1  -3 604.946 71.1198  16
  24  -1  -3 43.8290 32.9579  28
  24  -1  -3 120.179 46.4640  16
  24   1  -3 42.0576 35.6766  16
  24  -1  -3 42.5183 37.3321  17
  24   1  -3 11.0795 34.8059  17
 -23  -1   3 25.1379 32.2716  66
  23  -1  -3 105.691 44.8434  16
  23  -1  -3 103.997 51.3948  17
  23   1  -3 93.9365 53.0530  17
  23   1  -3 89.5697 46.4289  16
  23  -1  -3 132.778 51.0948  28
  22   1  -3 15.4024 41.8901  17
  22   1  -3-14.7225 42.2070  16
  22  -1  -3 15.0002 49.0302  17
  22  -1  -3 15.1447 45.5361  16
 -22  -1   3 86.8107 47.2922  66
  22  -1  -3 30.4678 47.8407  28
  21   1  -3 810.550 121.719  17
  21   1  -3 840.234 120.199  16
  21  -1  -3 878.875 120.512  16
 -21  -1   3 713.882 110.825  66
  21  -1  -3 734.229 114.461  28
  20  -1  -3 1561.05 166.566  28
  20   1  -3 1261.45 151.642  17
  20  -1  -3 1394.46 155.455  16
  20   1  -3 1564.90 161.707  16
  19   1  -3 333.610 77.0329  23
  19   1  -3 431.453 90.2948  16
  19  -1  -3 478.685 86.0167  34
  18   1  -3 1319.51 140.310  23
  18  -1  -3 947.393 123.301  34
  18   1  -3 1441.88 153.602  16
  17  -1  -3 602.917 98.7562  29
  17   1  -3 504.839 87.6044  23
  17   1  -3 568.468 95.7483   4
  17   1  -3 532.691 93.3646  39
  17  -1  -3 592.235 99.0774  34
  17   1  -3 698.348 107.886  16
  16   1  -3 760.605 100.838  23
  16  -1  -3 563.816 94.5549  29
  16   1  -3 542.209 90.4364  39
  16  -1  -3 543.247 91.1693  39
  16  -1  -3 566.681 92.1462  37
  16  -1  -3 643.687 95.2598  34
  16   1  -3 638.836 100.246  34
  16   1  -3 549.566 92.2091   4
  15   1  -3 855.464 104.396  23
  15  -1  -3 730.348 102.052  29
  15   1  -3 1219.92 127.108  39
  15  -1  -3 793.946 100.182  39
  15  -1  -3 994.092 116.197  34
  15  -1  -3 917.031 111.667  37
  15   1  -3 703.627 103.037  34
  15   1  -3 879.859 110.308   4
 -15   1   3 1139.06 119.653   6
  14   1  -3 149.706 46.8372  23
  14  -1  -3 97.4340 42.9256  39
  14   1  -3 151.128 48.5826  39
  14  -1  -3 140.664 46.5212  29
  14  -1  -3 230.480 55.1111  34
  14  -1  -3 259.519 58.3327  37
  14   1  -3 205.726 53.5462  34
  14   1  -3 150.992 48.5393   4
 -14   1   3 243.062 60.3913   6
  14  -1  -3 242.007 58.2870   4
  13   1  -3 2976.40 183.221   4
  13  -1  -3 2788.97 171.493   4
 -13   1   3 2759.11 173.154   6
  13  -1  -3 2999.99 183.958  29
  13   1  -3 2758.93 166.718  52
  13   1  -3 3234.96 189.578  39
  13  -1  -3 2633.14 170.192  39
  12   1  -3 7489.42 310.147   4
  12  -1  -3 8025.99 307.331   4
 -12   1   3 8700.87 316.450   6
  12  -1  -3 7679.75 312.797  29
  12   1  -3 7681.10 310.780  39
  12   1  -3 8136.60 299.893  52
  12  -1  -3 7949.72 311.780  39
 -11  -1   3 14178.4 443.797   6
 -11   1   3 15142.3 458.704   6
  11   1  -3 14430.2 461.708   4
  11  -1  -3 14788.4 463.778  29
  11   1  -3 14795.5 444.000  52
  11  -1  -3 14302.8 451.050  39
  10   1  -3 3977.28 186.327   4
 -10  -1   3 3575.97 171.406   6
  10  -1  -3 3509.16 177.588  29
  10   1  -3 3403.14 165.692  52
  10  -1  -3 4089.95 182.320  39
 -10  -1   3 3846.67 161.343  45
   9   1  -3 21.5302 24.3642   4
  -9  -1   3 46.1298 32.1868   6
   9  -1  -3 43.4006 27.8388  29
  -9  -1   3 10.8450 16.3355  45
   8  -1  -3 22782.9 567.637  67
   8   1  -3 22523.8 596.481   4
  -8  -1   3 21867.1 587.053   6
   8  -1  -3 23036.0 579.528   8
   8  -1  -3 22256.4 594.888  29
   8   1  -3 21958.7 573.381  29
  -8  -1   3 22891.3 573.367  45
   7  -1  -3 7806.02 238.346  67
   7  -1  -3 8242.44 247.683   8
   7   1  -3 7974.28 258.024   4
  -7  -1   3 7869.77 255.336   6
   7   1  -3 7890.93 242.019  29
  -7   1   3 7621.34 238.916  44
  -7  -1   3 8514.87 248.640  45
   6  -1  -3 94397.8 2078.65  67
   6  -1  -3 93946.7 2062.30  61
   6   1  -3 94419.6 2100.18   4
   6  -1  -3 95010.4 2082.31   8
  -6  -1   3 92906.7 2098.91   6
   6   1  -3 90290.4 2073.59  29
  -6   1   3 94492.6 2082.47  44
  -6  -1   3 94316.2 2085.94  45
  -5   1   3 475024. 10279.9   2
   5  -1  -3 479240. 10290.8   8
  -5  -1   3 474034. 10309.2   6
   5   1  -3 466972. 10303.2   4
   5  -1  -3 483057. 10282.1  61
  -5   1   3 484619. 10297.2  44
  -4   1   3 24663.0 577.908   2
   4  -1  -3 23924.8 575.457   8
  -4  -1   3 24673.3 596.117   6
   4   1  -3 24803.0 588.344   4
  -4   1   3 24651.7 588.475  44
  -3   1   3 5320.28 155.752   2
   3  -1  -3 4952.70 145.577   8
  -3  -1   3 5264.89 165.131   6
  -3   1   3 4879.08 139.648   1
  -3   1   3 4964.76 158.606  44
  -2   1   3 2653.30 96.5641  65
  -2   1   3 2752.30 98.6291   2
  -2  -1   3 2692.95 98.8667   2
   2  -1  -3 2658.13 84.5473   8
  -2   1   3 2653.51 87.9571   1
  -2  -1   3 2579.87 105.079  30
  -2   1   3 2459.71 99.0530  44
  -1   1   3 16159.7 391.743  65
   1  -1  -3 15738.1 372.943   8
  -1  -1   3 16518.6 401.028   2
  -1   1   3 16251.2 381.658   6
  -1   1   3 17160.6 401.073   2
  -1   1   3 16097.3 389.043   1
  -1  -1   3 17054.4 406.263  30
  -1  -1   3 16360.1 397.360  41
  -1   1   3 16127.5 404.419  44
  -1   1   3 16097.3 366.504  48
  -1   1   3 16590.7 378.952  41
  -1   1   3 15708.3 394.394  40
   0   1   3 2.48126 11.9030   1
   0   1   3 2.66982 13.0341   2
   0   1   3-1.25350 8.50459   6
   0  -1   3 2.80510 13.2139  30
   0   1   3 1.45366 5.89498  48
   0   1   3 4.79793 7.67296  41
   0  -1   3 17.5292 10.6485  41
   0   1   3 5.38558 12.6849  40
  -1   1  -3 29620.7 691.351  65
   1   1   3 31627.7 720.121   1
   1   1   3 31182.7 716.679   2
   1  -1   3 31622.6 719.442  30
   1   1   3 31931.9 721.400  40
   1   1   3 30771.4 703.113  48
   1  -1   3 31524.6 715.605  41
   1   1   3 31018.0 706.182  49
   1  -1   3 31217.9 716.999  48
   1  -1   3 31143.9 697.202  46
   2   1   3 543.225 39.0722   2
   2   1   3 630.801 44.7121   1
   2  -1   3 628.751 42.7190   1
   2  -1   3 654.138 44.0940  30
   2  -1   3 560.153 44.5798  49
   2  -1   3 533.559 40.1215  48
   2   1   3 570.376 38.4855  48
   2  -1   3 551.136 28.4625  46
   2   1   3 574.993 41.0647  47
  -3  -1  -3 1681.57 72.5349  61
   3   1   3 1591.62 73.7940  47
   3  -1   3 1594.61 84.1306  49
   3  -1   3 1832.98 82.0752  48
   3   1   3 1689.92 73.6348  51
   3   1   3 1641.08 70.7331   5
   3   1   3 1542.64 78.9923   1
   3  -1   3 1564.57 67.1974   8
   3  -1   3 1487.72 71.4185   1
   3   1   3 1618.85 71.1606   2
   3  -1   3 1606.31 77.0184  30
   3  -1   3 1606.54 78.9177  29
   4   1   3 75.6104 18.4776  51
   4  -1   3 77.8572 19.0483  48
   4   1   3 54.7797 15.7572   2
   4  -1   3 50.3804 15.0668   8
   4  -1   3 53.7405 18.3953   1
   4   1   3 72.7671 17.4420   5
   4   1   3 57.6747 21.4924   1
   4  -1   3 42.0536 16.2261  29
   4  -1   3 78.8976 21.5794  30
   5  -1   3 7189.64 227.324  51
   5  -1   3 7407.01 227.924  48
   5   1   3 7013.86 219.782  51
   5   1   3 7190.24 229.877   1
   5  -1   3 6991.91 209.411   8
   5  -1   3 6965.98 211.040   1
   5  -1   3 7515.95 226.891  30
   5  -1   3 7454.95 235.833  29
   6   1   3 14.4249 13.0833  51
   6  -1   3 15.5703 16.3038  51
   6  -1   3 40.4370 18.8972  48
   6  -1   3 15.5794 18.3510   8
   6   1   3 15.5649 16.9632   1
   6  -1   3 23.0892 20.9349  29
   6  -1   3 24.1839 18.6071  30
   7   1   3 33746.5 808.944  51
   7  -1   3 33448.1 814.844  51
   7  -1   3 33127.8 810.503  48
   7   1   3 32112.1 808.746   1
   7   1   3 32191.8 806.120   4
   7  -1   3 33322.6 806.799  30
   7  -1   3 31605.8 822.997  29
   8  -1   3 980.338 79.1299  51
   8  -1   3 895.482 75.2410  48
   8   1   3 901.913 75.1923  51
   8   1   3 951.056 78.2738   1
   8   1   3 847.626 73.8279   4
   8  -1   3 1001.09 77.8696  30
   8  -1   3 1006.92 86.2030  29
   9   1   3 22773.6 615.950  51
   9  -1   3 22640.8 617.914  51
   9   1   3 22248.6 616.982  48
   9  -1   3 22806.7 615.122  48
   9   1   3 22536.0 609.415   1
   9   1   3 22490.1 611.941   4
   9  -1   3 22674.3 633.887  29
  10   1   3 5172.39 219.122  51
  10  -1   3 4975.51 220.349  51
  10   1   3 4727.53 215.908  48
  10  -1   3 4740.76 211.976  48
  10   1   3 4745.78 206.140   1
  10  -1   3 4684.85 224.579  29
  11  -1   3 5526.71 243.253  51
  11   1   3 5112.34 233.450  51
  11   1   3 5177.47 238.033  48
  11  -1   3 5656.54 239.833  48
  11  -1   3 5230.94 251.385  29
  12  -1   3 1043.32 109.319  29
  12   1   3 780.732 97.5998  28
  12  -1   3 884.965 105.023  56
  12  -1   3 875.027 107.155  57
  12   1   3 888.728 103.430  26
  12  -1   3 926.916 105.025  26
  12   1   3 953.722 100.472  24
  12  -1   3 787.673 98.8582  28
  12   1   3 753.611 86.6898  51
  12  -1   3 709.952 86.2807  51
  12   1   3 737.911 88.1144  48
  12  -1   3 813.705 89.5845  48
  12  -1   3 726.278 94.5159  38
  12   1   3 899.797 106.538  16
  12   1   3 789.786 99.7441  17
  13   1   3 81.8238 41.0121  28
  13  -1   3 27.1508 27.5336  29
  13  -1   3 42.9523 34.3518  56
  13  -1   3 39.6969 33.9406  26
  13   1   3 38.9697 37.2492  26
  13  -1   3 94.9532 42.6070  28
  13   1   3 23.3206 31.7245  24
  13   1   3 47.6831 28.6062  48
  13   1   3 92.7460 34.8684  51
  13  -1   3 11.8512 18.6315  51
  13  -1   3 110.350 36.0797  48
  13  -1   3 25.9164 28.7888  38
  13   1   3 54.2178 38.8671  17
  13   1   3 82.5071 43.1923  16
  14  -1   3 547.416 89.4901  28
  14  -1   3 459.999 82.3933  29
  14   1   3 534.395 89.7847  28
  14  -1   3 577.161 95.3516  56
  14  -1   3 503.901 87.1123  26
  14   1   3 279.403 68.7964  24
  14   1   3 591.636 91.7065  26
  14   1   3 456.366 75.1022  51
  14  -1   3 492.172 78.4815  51
  14   1   3 492.064 77.5815  48
  14  -1   3 404.712 77.5598  38
  14   1   3 353.465 76.1426  17
  14   1   3 374.279 80.8726  16
  15  -1   3 1018.37 128.131  28
  15   1   3 1035.71 128.304  28
  15  -1   3 703.944 108.204  56
  15   1   3 1056.48 119.214  48
  15   1   3 1231.95 124.443  51
  15  -1   3 698.371 97.6460  51
  15   1   3 1124.56 133.372  16
  15   1   3 914.585 122.917  17
  15  -1   3 872.833 113.956  38
  15   1   3 885.884 112.963  24
  15   1   3 917.979 117.457  26
  15  -1   3 1019.03 124.422  26
  15  -1   3 896.868 108.328  24
  16   1   3 263.583 62.3779  48
  16   1   3 173.780 50.9846  51
  16   1   3 186.151 65.1951  16
  16  -1   3 155.831 58.3670  16
  16   1   3 182.211 70.5331  17
  16   1   3 201.398 66.4247  28
  16  -1   3 117.573 59.0913  28
  16   1   3 258.276 68.9317  24
  16  -1   3 168.463 57.3662  21
  16  -1   3 112.461 55.6762  24
  16   1   3 252.133 70.0847  26
  16  -1   3 129.951 53.2274  26
  17   1   3 1222.45 146.125  17
  17   1   3 1357.70 154.592  16
  17  -1   3 1105.84 135.918  16
  17   1   3 1294.62 148.477  28
  17  -1   3 1160.66 142.215  28
  17   1   3 1014.00 130.086  26
  17  -1   3 1551.83 158.104  26
  17   1   3 1488.86 150.097  24
  17  -1   3 1382.22 151.135  21
  17  -1   3 1326.55 137.929  24
  18   1   3 191.217 68.8471  16
  18   1   3 303.945 76.6784  17
  18  -1   3 223.894 66.5991  16
  18  -1   3 208.263 73.9408  28
  18  -1   3 232.922 67.6098  26
  18  -1   3 229.815 65.2707  24
  18   1   3 191.188 67.9037  26
  18  -1   3 187.638 60.3194  21
  19   1   3 16.7729 45.6196  16
  19   1   3 113.429 65.6958  17
  19  -1   3 30.7819 36.9200  16
  19  -1   3 16.8021 40.3040  28
  19  -1   3 96.7913 53.1843  24
  19  -1   3 60.0720 40.8477  21
  19   1   3 66.7004 52.3684  27
  19   1   3 15.1867 36.4302  26
  19  -1   3-16.0168 50.3013  26
  20  -1   3 1221.90 133.057  16
  20   1   3 1253.51 138.141  17
  20  -1   3 1300.90 135.688  21
  20   1   3 1173.88 136.469  27
  20  -1   3 1392.32 142.951  26
  20   1   3 1350.84 139.868  21
  20  -1   3 1470.50 136.579  24
  21   1   3 1074.86 120.139  17
  21   1   3 1030.28 115.988  21
  21  -1   3 916.122 109.530  26
  21  -1   3 1008.21 111.620  21
  21   1   3 1052.74 121.410  27
  21  -1   3 783.297 109.686  27
  21  -1   3 1152.74 116.059  24
  22  -1   3 153.418 50.6938  26
  22  -1   3 71.1572 43.0510  27
  22   1   3 68.8461 45.3850  27
  22  -1   3 80.4604 38.7345  21
  22   1   3 121.019 46.8225  21
  23   1   3 1945.71 129.955  21
  23  -1   3 1678.24 127.258  27
  23   1   3 1829.36 130.034  27
 -25  -2   3 505.272 62.1301  66
  25  -2  -3 529.531 63.7553  28
  25   2  -3 422.927 58.4564  17
  25   2  -3 597.425 64.3787  18
  25  -2  -3 465.633 59.5900  16
 -24  -2   3 39.9605 33.8852  66
  24  -2  -3 10.1567 30.5367  28
  24   2  -3-28.7878 36.9060  18
  24   2  -3 40.0702 36.3242  17
  24  -2  -3 9.85829 32.2217  16
 -23  -2   3 12.3244 33.5172  66
  23  -2  -3-25.0497 34.0624  28
  23  -2  -3-24.4285 35.0144  16
  23  -2  -3-11.5481 34.7206  17
  23   2  -3-11.3382 38.4582  16
  23   2  -3 12.4021 40.5363  17
 -22  -2   3 1386.70 141.272  66
  22  -2  -3 1079.60 128.006  28
  22  -2  -3 1183.99 130.505  16
  22   2  -3 1256.76 129.623  16
  22   2  -3 1057.49 127.814  17
  21   2  -3 968.004 124.839  17
  21   2  -3 1018.20 124.525  16
  21  -2  -3 905.512 121.277  16
  21  -2  -3 842.877 121.030  28
  20   2  -3 1187.00 139.833  16
  20   2  -3 1378.41 154.634  17
  20   2  -3 1348.43 142.884  23
  20  -2  -3 1174.63 140.931  28
  19  -2  -3 277.918 74.7688  26
  19   2  -3 602.328 97.9925  23
  19   2  -3 562.091 98.8068  16
  19   2  -3 620.380 110.633  17
  19  -2  -3 509.790 94.2605  37
  18  -2  -3 93.1965 50.8409  26
  18   2  -3 174.426 64.3420  23
  18  -2  -3 119.196 55.7219  37
  18   2  -3 141.187 59.9223  17
  17  -2  -3 426.621 86.5305  29
  17  -2  -3 394.494 79.4489  26
  17   2  -3 293.115 75.7680  23
  17   2  -3 484.523 94.9495   4
  17   2  -3 417.757 80.2100  39
  17  -2  -3 414.543 86.7486  37
  17   2  -3 324.752 85.2717  17
  16   2  -3 73.4043 44.1450  23
  16  -2  -3 14.4866 29.3738  26
 -16   2   3 43.5692 45.6120   6
  16   2  -3 15.8778 38.0884   4
  16   2  -3 75.8202 43.4761  39
  16  -2  -3 15.7841 35.0562  37
  16  -2  -3 48.3281 38.6438  29
  15  -2  -3 40.7574 38.9463  26
  15   2  -3 82.4360 44.9072  23
  15   2  -3-14.0734 28.5279  39
  15   2  -3 26.2559 26.6116  52
  15  -2  -3 14.9771 30.3598  29
  15  -2  -3 14.7628 32.7814  37
  15   2  -3-14.8039 44.5094   4
 -15   2   3 27.0753 40.7024   6
  14   2  -3 97.2916 38.2367  52
  14   2  -3 90.2340 38.8024  39
  14  -2  -3 82.6378 41.4524  29
  14  -2  -3 122.640 46.2582  37
  14  -2  -3 90.0027 43.6518  35
  14   2  -3 122.243 49.2872  34
 -14   2   3 62.6421 44.0267   6
  14   2  -3 40.8527 46.2275   4
  13   2  -3 2617.05 178.391   4
  13   2  -3 2228.98 157.329   5
  13  -2  -3 2907.01 189.461  29
  13   2  -3 2838.23 178.263  52
  13   2  -3 2399.60 166.391  39
  13   2  -3 2560.74 179.030  34
  13  -2  -3 2930.51 184.352  35
  13  -2  -3 3043.32 176.615  15
  12   2  -3 280.458 62.8579   4
  12   2  -3 274.122 59.1107   5
  12   2  -3 224.122 50.7909  52
  12  -2  -3 135.983 46.1701  29
  11   2  -3 28399.1 794.237   4
  11  -2  -3 29501.6 774.341   8
  11   2  -3 28916.0 782.148  52
  11  -2  -3 28601.4 796.501  29
  10   2  -3 4623.78 216.324   4
  10  -2  -3 5106.13 210.461   8
 -10  -2   3 4465.60 193.128  45
  10  -2  -3 4985.97 224.457  29
   9  -2  -3 940.559 76.3307  67
   9  -2  -3 820.352 81.5229  29
   9   2  -3 819.919 79.9859   4
   9  -2  -3 1032.80 81.0748   8
  -9  -2   3 804.782 76.0598   6
   8  -2  -3 4454.29 174.450  67
   8  -2  -3 3880.20 179.382  29
   8   2  -3 4011.57 179.713   4
  -8  -2   3 4018.75 172.791   6
   8  -2  -3 4132.51 171.547   8
   7   2  -3 6510.54 236.691   4
   7  -2  -3 6840.26 228.797   8
  -7  -2   3 6505.64 230.637   6
   7  -2  -3 7140.74 231.971  67
   6   2  -3 48792.9 1169.86   4
   6  -2  -3 51113.9 1162.02   8
   6   2  -3 49714.8 1145.75   3
   6  -2  -3 51393.2 1165.57  67
   6  -2  -3 48931.6 1147.59  61
   5   2  -3 6966.18 213.695   3
   5   2  -3 6810.79 221.167   4
   5  -2  -3 6757.19 215.925   8
  -5  -2   3 6958.14 207.678  42
  -5   2   3 7091.84 238.846  65
   5  -2  -3 7102.35 216.905  61
   4   2  -3 41214.7 953.553   4
   4   2  -3 40798.8 953.768   3
   4  -2  -3 40331.3 951.824   8
  -4  -2   3 41195.5 948.355  42
   4  -2  -3 42212.8 957.503  61
  -4   2   3 40675.3 976.338  65
  -3  -2   3 514.477 42.2030  42
   3  -2  -3 478.596 43.2389  61
  -3   2   3 554.103 52.6825  65
   3   2  -3 430.197 37.1570   4
   3  -2  -3 496.969 40.3115   8
   3   2  -3 434.378 40.4093   3
  -3   2   3 486.320 42.7071   7
  -3  -2   3 422.674 51.8700  30
  -2  -2   3 29147.7 664.056  50
  -2  -2   3 29044.8 682.159  41
  -2  -2   3 28815.7 686.279  42
   2  -2  -3 29101.1 693.802  61
  -2   2   3 28004.0 701.985  65
   2   2  -3 29179.7 692.076   3
  -2   2   3 28736.8 688.503   7
  -2  -2   3 29277.3 713.660  30
  -1  -2   3 2956.82 103.828  50
  -1  -2   3 3127.73 111.658  41
  -1  -2   3 3054.39 115.846  42
   1  -2  -3 2982.30 120.374  61
  -1   2   3 2984.63 106.119   1
   1   2  -3 2959.68 117.754   3
  -1   2   3 3167.83 120.145   7
   1   2  -3 2904.67 109.036   5
  -1  -2   3 3051.33 127.447  30
   0  -2   3 18261.3 447.236  41
   0  -2   3 18326.7 447.541  50
   0  -2   3 18584.8 456.968  42
   0  -2  -3 18970.2 465.714  61
   0   2   3 17818.6 448.869   1
   0   2   3 18762.6 459.868   7
   0   2  -3 18443.5 440.943   5
   0   2  -3 18888.0 462.621   3
   0  -2   3 17989.0 468.309  30
   1   2   3 2830.19 122.244  40
   1  -2   3 3158.14 117.297  42
   1  -2   3 3142.93 115.184  50
   1  -2   3 2952.26 118.966  49
   1   2   3 2939.30 100.805  52
   1   2   3 2887.23 122.658  47
  -1  -2  -3 3041.55 120.204  61
  -1   2  -3 2942.73 116.858   3
   1   2   3 3040.46 117.623   1
   1   2   3 2914.06 115.612   7
   1  -2   3 3011.44 123.623  30
   2  -2   3 88626.5 1959.97  42
   2   2   3 90021.3 1980.15  40
   2  -2   3 87597.3 1972.06  49
   2   2   3 86754.5 1949.07  52
   2   2   3 89403.9 1978.99  47
  -2  -2  -3 89602.8 1967.44  61
  -2   2  -3 87470.8 1963.39   3
   2   2   3 88348.5 1971.10   1
   2   2   3 87166.9 1967.09   5
   2  -2   3 88227.4 1976.15  30
   3   2   3 1073.78 62.9458  52
   3  -2   3 1037.25 60.6831  42
   3  -2   3 904.678 65.4447  49
   3   2   3 903.369 66.0662  47
   3   2   3 1035.19 69.3121  40
  -3  -2  -3 1094.60 64.9238  61
   3   2   3 975.377 68.1241   1
  -3   2  -3 921.224 59.8888   3
   3   2   3 975.602 64.4569   5
   3  -2   3 838.608 56.0445  29
   3  -2   3 897.078 64.0339  30
   4   2   3 3210.87 130.510  52
   4  -2   3 3249.85 131.532  48
  -4  -2  -3 3331.36 126.719  61
   4   2   3 3160.35 138.902   1
   4   2   3 3170.64 130.398   5
   4  -2   3 3155.64 126.097   8
  -4   2  -3 3367.97 125.249   3
   4  -2   3 3139.26 135.054  30
   4  -2   3 3325.18 132.279  29
   5   2   3 166.576 33.8730   1
   5  -2   3 117.131 25.9954   8
   5   2   3 169.543 30.3308   5
   5  -2   3 178.801 34.5023  30
   5  -2   3 108.576 27.4869  29
   5   2   3 138.701 29.5985  52
   5  -2   3 118.081 25.7892  48
   6  -2   3 3354.46 142.224   8
   6   2   3 3539.94 159.585   1
   6   2   3 3578.28 145.960   5
   6  -2   3 3451.58 152.255  30
   6  -2   3 3261.60 150.208  29
   6  -2   3 3507.43 149.225  48
   6   2   3 3375.72 150.988  52
   7  -2   3 2800.41 129.522   8
   7   2   3 2694.14 140.290   1
   7  -2   3 2636.16 139.747  29
   7  -2   3 2493.44 131.085  30
   7   2   3 2688.39 138.704  52
   7  -2   3 2427.31 126.894  48
   8   2   3 15658.4 474.256   1
   8  -2   3 16626.3 484.173  29
   8  -2   3 16197.1 466.765  30
   8  -2   3 16527.6 465.104  48
   8  -2   3 15532.3 461.503  51
   9   2   3 5534.58 234.258   1
   9  -2   3 5397.45 238.053  29
   9  -2   3 5952.99 234.424  30
   9  -2   3 5296.76 225.020  51
   9  -2   3 5366.10 220.879  48
  10   2   3 849.119 86.9948   1
  10  -2   3 724.757 84.4877  29
  10  -2   3 750.042 79.8817  51
  10  -2   3 850.711 82.1419  48
  11  -2   3 3221.06 191.430  29
  11  -2   3 3101.82 178.620  51
  11   2   3 3149.75 196.526  16
  11   2   3 3331.75 184.564   1
  12  -2   3 12.6894 25.7222  29
  12  -2   3 67.6088 38.7625  56
  12   2   3-12.0181 24.3616  23
  12  -2   3-12.5830 25.5065  26
  12  -2   3-23.4362 33.5921  21
  12   2   3 22.5340 33.8753  24
  12   2   3-11.5545 25.6573  48
  12  -2   3 51.1721 34.7916  38
  12   2   3-13.5131 38.7377  17
  12   2   3 13.4276 36.5173  16
  13  -2   3 1445.70 147.468  56
  13  -2   3 1843.82 150.993  21
  13  -2   3 2035.29 162.970  26
  13   2   3 1883.44 156.036  23
  13   2   3 1833.07 148.527  24
  13  -2   3 2063.87 165.517  38
  13   2   3 1795.00 148.401  48
  13  -2   3 2148.32 168.538  29
  13  -2   3 1688.35 150.713  28
  13   2   3 1772.52 159.201  16
  13   2   3 1795.36 159.886  17
  14  -2   3 73.7632 44.3555  28
  14  -2   3 60.6643 38.8868  29
  14  -2   3 47.7594 38.1831  56
  14  -2   3 14.8544 42.5831  26
  14  -2   3 54.5767 41.0229  21
  14   2   3-13.7021 27.7759  48
  14  -2   3 133.366 46.5344  38
  14   2   3 15.8431 37.9991  17
  14   2   3 15.7973 37.8893  16
  15  -2   3 7125.47 362.485  56
  15  -2   3 7439.45 355.128  38
  15   2   3 8009.74 357.949  48
  15  -2   3 7752.73 363.445  26
  15  -2   3 7004.96 337.522  21
  15   2   3 8042.71 379.902  17
  15   2   3 7299.38 364.156  16
  15  -2   3 7930.40 369.110  28
  16  -2   3 223.858 65.0082  21
  16  -2   3 197.505 68.4928  26
  16  -2   3 169.829 64.2751  24
  16  -2   3 230.180 70.0253  28
  16  -2   3 160.646 58.3923  38
  16   2   3 104.652 59.2998  17
  16   2   3 331.903 85.3733  16
  17  -2   3 13186.1 511.107  38
  17  -2   3 12182.2 505.501  28
  17   2   3 13214.0 529.472  16
  17   2   3 13545.8 533.862  17
  17   2   3 13885.1 524.239  18
  17   2   3 12726.2 510.159  27
  17  -2   3 12463.3 511.485  26
  17  -2   3 12917.7 486.642  24
  18  -2   3 430.647 86.7256  28
  18  -2   3 358.800 77.9818  38
  18   2   3 565.822 99.8046  18
  18   2   3 624.399 108.169  17
  18  -2   3 322.690 75.7834  24
  18  -2   3 346.330 82.3820  26
  18   2   3 474.000 92.9707  27
  19   2   3-16.4327 49.4102  17
  19   2   3-15.1707 41.2626  18
  19  -2   3-79.0002 47.5084  28
  19  -2   3 13.2849 45.0654  24
  19  -2   3 31.3952 45.0043  26
  20   2   3 538.178 96.6049  17
  20   2   3 544.764 90.7096  18
  20  -2   3 567.935 88.4836  24
  20  -2   3 646.093 99.8753  26
  21  -2   3 2895.34 176.574  24
  21  -2   3 3049.69 194.833  26
  21  -2   3 2936.04 194.340  27
  21   2   3 3022.86 192.872  21
  22  -2   3 221.006 54.2236  27
  22  -2   3 291.143 62.0333  26
  22   2   3 235.788 55.2311  21
  23  -2   3 96.7763 34.4004  27
  23   2   3 174.512 41.3992  21
 -24  -3   3 280.053 52.3067  66
  24  -3  -3 222.606 46.9901  28
  24   3  -3 321.362 57.1140  18
  24  -3  -3 220.032 46.4855  16
 -23  -3   3 166.553 52.4769  66
  23  -3  -3 175.497 52.2802  16
  23   3  -3 251.680 57.1444  18
  23   3  -3 240.890 57.1267  17
  23  -3  -3 181.571 50.4919  28
 -22  -3   3 105.492 50.7743  66
  22  -3  -3 137.829 52.1085  16
  22   3  -3 228.090 65.0262  17
  22  -3  -3 57.8769 36.4315  26
  22  -3  -3 141.537 52.2205  28
  21   3  -3 101.700 51.0213  17
  21  -3  -3 86.3618 48.8346  16
  21  -3  -3 58.8313 46.2005  28
  21   3  -3 13.7221 39.3532  23
  21  -3  -3 40.2913 38.5173  26
  20   3  -3 191.142 67.7868  17
  20   3  -3 105.577 56.4448  23
  20  -3  -3 104.034 53.9660  26
  20  -3  -3 160.902 66.9021  28
  19   3  -3 3571.08 234.147  23
  19  -3  -3 3207.17 222.285  26
  19   3  -3 2954.59 222.822  17
  19  -3  -3 2840.43 219.275  37
  18   3  -3 5472.79 303.640  23
  18  -3  -3 6047.56 314.020  26
  18   3  -3 5228.33 304.724  17
  18  -3  -3 5327.92 310.247  37
  17  -3  -3 419.601 85.8621  26
  17   3  -3 452.757 89.6951  23
  17  -3  -3 453.283 92.6684  37
  17   3  -3 506.258 94.8048  17
 -16   3   3 110.495 60.2029  65
  16  -3  -3 125.457 55.0704  26
  16   3  -3 94.0588 49.2415  23
  16   3  -3 84.2534 50.6757   4
 -16   3   3 31.0598 50.7721   6
  16   3  -3 45.9846 39.3185  52
  16  -3  -3-16.8687 40.4744  37
  16  -3  -3 67.2267 45.7209  29
 -15   3   3 1622.12 165.786  65
  15   3  -3 1879.01 164.120  23
  15   3  -3 1563.40 147.262  52
  15   3  -3 1388.67 141.239  31
  15  -3  -3 1268.61 139.938  29
  15  -3  -3 1456.71 155.397  37
  15  -3  -3 1399.73 140.898  35
 -15   3   3 1563.79 152.192   6
  15   3  -3 1228.99 141.545   4
  14  -3  -3 868.985 103.649  15
  14   3  -3 912.088 111.589   5
  14   3  -3 997.138 119.767   4
 -14   3   3 865.520 119.811  65
  14   3  -3 919.717 109.988  52
  14  -3  -3 1040.87 117.869  35
  14  -3  -3 598.625 95.7252  37
  14  -3  -3 811.096 107.648  29
  14   3  -3 755.840 103.893  31
  13  -3  -3 4088.95 220.814  15
  13   3  -3 4194.36 230.657   1
  13  -3  -3 4529.53 230.904   8
  13   3  -3 3849.38 225.395   5
  13   3  -3 4225.05 242.827   4
 -13   3   3 4394.65 260.533  65
  13   3  -3 4248.38 236.103  52
  13  -3  -3 4329.31 239.602  35
  13   3  -3 4335.97 242.178  31
  13  -3  -3 4311.67 243.256  29
  12  -3  -3 6618.40 281.689  15
 -12   3   3 6707.88 317.125  65
  12   3  -3 6322.63 289.634  52
  12  -3  -3 6628.22 295.579  35
  12  -3  -3 6698.65 285.163   8
  12   3  -3 6517.05 294.957   5
  12   3  -3 6140.58 295.015   4
  12  -3  -3 6279.27 296.272  29
  12   3  -3 6097.55 292.045  31
  11  -3  -3 18073.5 547.378   8
  11   3  -3 17571.6 560.749   5
  11   3  -3 17811.5 566.892   4
  11  -3  -3 17687.9 564.449  29
 -11   3   3 18687.7 595.142  65
  10  -3  -3 8521.08 311.489   8
  10   3  -3 8541.28 327.988   5
  10   3  -3 8047.30 321.214   4
  10  -3  -3 7739.74 316.776  29
 -10   3   3 9107.70 355.381  65
   9  -3  -3 1593.99 111.134   8
   9   3  -3 1596.68 119.754   5
   9   3  -3 1497.15 115.804   4
   9  -3  -3 1258.45 107.814  29
  -9   3   3 1744.97 135.527  65
   9  -3  -3 1371.57 105.786  67
   8  -3  -3 24010.8 633.957   8
   8   3  -3 23992.5 653.837   5
   8   3  -3 22598.8 642.486   4
  -8   3   3 23949.0 674.429  65
   8  -3  -3 23141.6 632.414  67
   8  -3  -3 23114.4 645.198  29
  -7   3   3 435.467 69.6141  65
   7  -3  -3 532.178 60.5740  67
   7  -3  -3 500.334 56.0988   8
   7   3  -3 508.934 62.7725   5
   7   3  -3 539.454 63.0906   4
   7  -3  -3 451.335 51.1412  50
   6  -3  -3 43093.9 1011.79  61
  -6   3   3 42860.6 1064.05  65
   6  -3  -3 42518.5 1024.15  67
   6   3  -3 42218.7 1011.50   3
   6   3  -3 42482.2 1039.42   5
   6  -3  -3 41853.8 1021.09   8
   6   3  -3 40989.2 1022.80   4
  -6  -3   3 42257.0 1000.24  42
   5   3  -3 47816.2 1136.23   3
  -5   3   3 49128.5 1132.96   7
   5  -3  -3 46322.7 1136.70   8
   5   3  -3 48986.4 1156.30   5
   5   3  -3 47342.0 1135.92   4
   5  -3  -3 49063.8 1146.43  67
   5  -3  -3 49875.3 1142.15  61
  -5   3   3 47636.5 1178.63  65
  -5  -3   3 46609.1 1182.85  30
  -5  -3   3 48528.6 1127.33  42
   4  -3  -3 14889.2 420.510   8
   4   3  -3 15354.8 427.298   3
  -4   3   3 15580.5 424.081   7
   4   3  -3 15494.9 435.711   5
  -4   3   3 15305.6 457.065  65
   4  -3  -3 16512.7 434.451  61
  -4  -3   3 15836.5 464.270  30
  -4  -3   3 15306.6 418.565  42
  -3   3   3 7687.00 249.828   7
   3   3  -3 7928.54 256.598   3
   3   3  -3 7385.31 251.886   5
   3  -3  -3 8459.78 262.303  61
  -3  -3   3 8286.23 279.834  30
  -3  -3   3 7872.88 248.954  42
  -2   3   3 7218.74 237.081   7
   2   3  -3 7243.08 241.739   3
   2   3  -3 6868.91 230.798   5
   2  -3  -3 7464.40 244.988  61
  -2  -3   3 7364.49 255.775  30
  -2  -3   3 7609.32 238.144  42
   1   3  -3 45662.6 1084.05   3
  -1   3   3 46026.8 1081.69   7
   1   3  -3 44496.7 1067.76   5
   1  -3  -3 46469.1 1090.67  61
  -1  -3   3 46586.0 1099.68  30
  -1  -3   3 45942.6 1060.26  50
  -1  -3   3 46432.7 1077.24  42
   0   3   3 87.0774 22.8683   1
   0   3   3 41.1700 22.3772   7
   0   3  -3 5.33719 14.5208   3
   0  -3  -3 10.8024 18.3250  61
   0  -3   3 40.9452 19.1230  30
   0   3   3 12.4760 19.5935  47
   0  -3   3 19.4659 18.7213  42
   0  -3   3 8.58743 13.4899  50
   1   3   3 4394.79 162.647   1
   1   3   3 4388.76 169.608   7
  -1   3  -3 4403.90 170.875   3
   1   3   3 4685.50 176.333   5
  -1  -3  -3 4677.61 175.085  61
   1  -3   3 4466.97 175.984  30
   1  -3   3 4367.59 162.233  50
   1   3   3 4032.86 174.068  40
   1  -3   3 4243.05 160.613  49
   1   3   3 4118.08 177.793  47
   1  -3   3 4227.31 163.252  42
   2   3   3 354.131 44.3783   1
   2   3   3 338.533 43.9966   7
  -2   3  -3 361.875 42.8134   3
   2   3   3 290.299 41.4537   5
  -2  -3  -3 287.341 39.2244  61
   2  -3   3 306.955 42.1608  30
   2   3   3 215.029 42.6666  47
   2   3   3 354.670 49.5885  40
   2  -3   3 278.536 38.9397  50
   2  -3   3 309.468 39.3445  42
   2  -3   3 244.328 35.5934  49
   3   3   3 9945.05 315.469   5
   3   3   3 10387.5 316.453   1
  -3   3  -3 9948.26 304.803   3
   3   3   3 10282.4 307.462   7
  -3  -3  -3 10465.9 311.307  61
   3  -3   3 10395.4 318.899  30
   3  -3   3 10141.4 309.978  50
   3  -3   3 9749.11 308.036  49
   3   3   3 10244.0 329.695  47
   3  -3   3 10150.6 301.484  42
   3   3   3 10732.7 324.663  40
   4   3   3 805.103 71.7607   5
   4   3   3 895.406 68.6160   7
  -4   3  -3 878.676 67.2290   3
   4   3   3 940.328 78.0075   1
  -4  -3  -3 895.337 69.2851  61
   4   3   3 896.643 76.9544  40
   4  -3   3 792.107 62.7516  42
   4  -3   3 908.526 75.0944  30
   5   3   3 29086.3 738.662  52
   5   3   3 29383.0 759.993   1
   5   3   3 28499.0 747.734   5
   5  -3   3 28171.7 738.467   8
   5  -3   3 29429.4 750.443  30
   6   3   3 921.580 77.5117  52
   6  -3   3 895.049 76.8918   8
   6   3   3 885.889 84.2796   1
   6   3   3 950.325 80.7760   5
   6  -3   3 931.764 80.0863  30
   7   3   3 2280.42 134.227  52
   7  -3   3 2638.89 139.239   8
   7   3   3 2503.07 148.008   1
   7   3   3 2367.50 135.775   5
   8   3   3 5320.75 232.485  52
   8  -3   3 5703.29 234.967  30
   8  -3   3 5555.43 226.105   8
   8   3   3 5551.95 242.968   1
   9  -3   3 1059.22 95.4169  30
   9   3   3 1142.00 106.272   1
  10   3   3 1775.69 137.783   1
  10  -3   3 1819.24 131.214  30
  10  -3   3 1750.16 141.241  38
  10   3   3 1446.83 135.945  17
  10  -3   3 1668.36 130.867  25
  11   3   3 1482.35 140.714  17
  11  -3   3 1789.20 148.599  38
  11   3   3 1531.73 135.410   1
  11  -3   3 1603.23 139.866  26
  11  -3   3 1784.81 140.654  25
  12   3   3 133.937 55.6974  17
  12  -3   3 200.350 52.8557  26
  12   3   3 113.686 45.8934  23
  12  -3   3 112.107 47.6184  38
  12   3   3 125.654 47.0531   1
  13  -3   3 1168.38 127.854  26
  13   3   3 1135.12 123.983  23
  13   3   3 1022.18 115.118  48
  13  -3   3 1244.43 134.780  38
  13   3   3 1118.95 135.884  17
  13   3   3 1313.72 130.262   1
  14  -3   3 128.223 50.3941  56
  14  -3   3 199.740 63.8764  26
  14   3   3 87.6171 45.9254  23
  14   3   3 200.851 55.2340  48
  14  -3   3 174.032 59.1869  38
  14   3   3 65.8678 51.7714  18
  14   3   3 50.8396 43.5235  17
  15  -3   3 786.222 114.548  56
  15   3   3 581.184 109.588  18
  15   3   3 741.427 115.344  17
  15  -3   3 672.274 104.158  38
  15  -3   3 900.504 117.658  26
  16  -3   3 1378.31 147.730  38
  16  -3   3 1217.39 143.330  26
  16   3   3 1405.21 154.111  18
  16   3   3 1133.22 144.764  17
  17   3   3 285.385 77.7377  17
  17   3   3 222.716 73.0497  18
  17  -3   3 196.820 63.3186  26
  17  -3   3 359.552 79.9714  38
  18   3   3-17.1313 49.1094  17
  18   3   3 16.3750 51.4216  18
  18  -3   3 15.5427 37.2776  38
  18  -3   3-13.4065 40.3075  24
  18  -3   3 15.8296 47.5926  26
  19  -3   3 1444.64 144.485  26
  19  -3   3 1260.17 125.206  24
  19   3   3 1417.08 148.255  18
  19  -3   3 1448.13 141.738  38
  20   3   3 279.169 69.4244  18
  20  -3   3 289.999 69.8723  26
  20  -3   3 196.515 53.5519  24
  21   3   3 166.988 53.4891  18
  21   3   3 205.407 52.8654  21
  21  -3   3 146.274 51.0925  26
  21  -3   3 91.7677 40.8698  24
  22   3   3 147.578 43.2636  18
  22  -3   3 199.283 47.3182  26
  22   3   3 225.546 48.6191  21
  22  -3   3 143.773 40.3436  24
  23  -3   3-13.2760 21.6964  26
  23   3   3 6.32489 21.4534  21
 -23  -4   3 17.8329 25.5619  66
  23   4  -3 17.5880 27.6168  18
  23  -4  -3 7.96826 27.0287  26
 -22  -4   3 210.487 56.0309  66
  22  -4  -3 122.897 43.6950  26
  22   4  -3 199.850 54.3207  18
  21   4  -3 257.105 63.0804  23
  21  -4  -3 319.375 68.0093  26
  20   4  -3 4237.05 248.325  23
  20  -4  -3 4820.73 261.836  26
  19  -4  -3 2594.18 199.331  26
  19   4  -3 2499.42 193.045  23
  19  -4  -3 2779.93 210.828  37
  18   4  -3 813.787 117.436  23
  18  -4  -3 989.109 128.860  26
  18  -4  -3 1031.39 132.818  37
  17   4  -3 32.0093 43.5252  31
  17  -4  -3-16.6094 36.8810  26
  17   4  -3-16.3039 41.8031  23
  17  -4  -3 17.5205 38.9042  37
  16   4  -3-48.9846 44.4051  31
  16  -4  -3 30.9576 39.6877  35
  16  -4  -3 34.7582 54.5747  37
  16  -4  -3 66.2667 47.4908  26
  16   4  -3-16.2384 44.1608  23
  15  -4  -3 4436.03 250.482  15
 -15   4   3 4538.41 297.097  65
  15   4  -3 4309.40 264.678  52
  15  -4  -3 4595.68 266.917  35
  15  -4  -3 4756.75 284.070  37
  15  -4  -3 4825.48 272.289  38
  15   4  -3 4662.78 278.792  31
  14  -4  -3 39.2211 37.4811  15
  14  -4  -3 81.5407 47.7163   8
  14   4  -3 16.0299 43.5968   4
  14   4  -3 89.4251 54.0457   1
  14   4  -3 15.0940 30.6001   5
 -14   4   3-18.3727 47.1103  65
  14   4  -3 15.1983 33.7515  52
  14  -4  -3-16.0836 32.6057  37
  14  -4  -3 103.197 44.3270  38
  14  -4  -3 29.2193 32.4446  35
  14   4  -3 15.8328 37.9769  31
  13  -4  -3 86.5185 44.8498  15
  13   4  -3 71.6871 45.0556   1
  13  -4  -3 102.702 45.1048   8
  13   4  -3 60.0616 43.0778   4
  13   4  -3 72.4693 43.6102   5
 -13   4   3 104.641 52.4628  65
  13   4  -3 173.253 55.5540  52
  13  -4  -3 90.7669 47.5359  37
  13  -4  -3 69.4654 43.6612  35
  13  -4  -3 56.4641 40.5017  38
  13   4  -3 45.5783 41.3527  31
  12  -4  -3 11506.7 413.931  15
  12  -4  -3 11558.3 419.022   8
  12   4  -3 10346.0 421.597   5
  12   4  -3 10179.6 421.719   4
 -12   4   3 11171.3 462.318  65
  12   4  -3 11042.2 430.008  52
  12  -4  -3 11425.2 430.690  35
  12   4  -3 10516.4 431.832  31
  11  -4  -3 647.434 81.3266  15
 -11   4   3 492.713 89.9734  65
  11  -4  -3 453.926 78.5371  35
  11  -4  -3 426.082 76.0657  36
  11   4  -3 484.611 78.3485  32
  11   4  -3 514.733 85.7031  31
  11   4  -3 362.956 71.2639   5
  11   4  -3 485.070 80.8387   4
  11  -4  -3 538.147 78.0929   8
  10  -4  -3 2330.25 154.987  15
 -10   4   3 2647.73 192.185  65
  10  -4  -3 2385.19 164.786  35
  10  -4  -3 2493.06 169.855  36
  10  -4  -3 2781.23 168.067   8
  10   4  -3 2606.02 174.992   5
  10   4  -3 2443.42 166.626   4
  10   4  -3 2265.13 169.670  31
  10   4  -3 2160.95 159.249  32
   9   4  -3 305.851 57.8559   4
   9   4  -3 304.705 64.3308   5
   9  -4  -3 427.191 65.7048   8
  -9   4   3 512.530 84.1597  65
  -9  -4   3 282.457 68.3038  30
   8  -4  -3 2623.02 155.148   8
   8   4  -3 2567.07 163.262   5
  -8   4   3 2364.98 171.165  65
   8  -4  -3 2597.40 154.275  67
  -8  -4   3 2224.29 169.211  30
   8  -4  -3 2302.86 140.360  50
   7  -4  -3 67.5838 31.5761   8
   7   4  -3 19.4258 26.4153   5
  -7   4   3 35.5346 38.7152  65
   7  -4  -3-8.54212 18.9687  67
  -7  -4   3 45.9341 37.5341  30
   7  -4  -3-7.84923 15.9118  50
   6   4  -3 21451.0 606.831   3
   6   4  -3 22119.6 631.014   5
   6  -4  -3 22624.7 617.657   8
  -6   4   3 21885.3 665.035  65
   6  -4  -3 22182.3 615.034  67
  -6  -4   3 22354.6 657.887  30
  -6  -4   3 23071.1 601.869  42
   5  -4  -3 1585.60 107.823   8
   5   4  -3 1822.17 116.968   3
  -5   4   3 1610.79 108.153   7
   5   4  -3 1492.90 112.024   5
   5  -4  -3 1633.24 109.885  67
  -5  -4   3 1858.60 133.843  30
  -5  -4   3 1811.69 109.652  42
  -4   4   3 3622.96 166.755   7
   4   4  -3 3513.57 169.026   3
   4   4  -3 3276.14 166.656   5
   4  -4  -3 3317.36 161.290  67
  -4  -4   3 3698.61 189.365  30
  -4  -4   3 3691.68 165.007  42
  -3   4   3 9703.39 322.439   7
   3   4  -3 9734.79 329.554   3
   3   4  -3 9605.96 323.898   5
   3  -4  -3 9868.88 318.883  67
  -3  -4   3 9804.65 343.498  30
  -3  -4   3 10221.8 322.091  42
  -3   4   3 10533.0 349.038  47
  -2  -4   3 17293.6 493.198  42
  -2   4   3 18275.1 528.008  47
  -2  -4   3 17437.7 517.356  30
  -2   4   3 18315.8 505.961   7
   2   4  -3 17267.9 503.099   3
   2   4  -3 17767.9 495.927   5
  -1  -4   3 1043.86 81.0224  42
  -1   4   3 783.772 81.4501  47
  -1  -4   3 1060.97 88.8298  30
  -1   4   3 998.340 83.9668   7
   1   4  -3 771.032 75.5399   3
   0  -4   3 1816.67 105.166  50
   0   4   3 1778.88 122.864  47
   0  -4   3 1776.87 109.063  42
   0  -4   3 1983.92 121.113  30
   0   4  -3 1667.08 110.842   3
   0   4   3 1946.74 117.245   7
   1   4   3 8236.15 304.344  40
   1   4   3 8599.64 313.601  47
   1  -4   3 8758.53 285.773  50
   1  -4   3 8844.23 292.701  42
   1  -4   3 8722.34 299.602  30
   1   4   3 8456.60 293.200   7
  -1   4  -3 8554.09 296.351   3
   2   4   3 30703.5 821.703  40
   2  -4   3 30977.9 796.003  50
   2  -4   3 30829.4 793.814  42
   2   4   3 31603.0 831.845  47
   2  -4   3 32671.5 813.007  30
   2   4   3 31676.0 796.968   1
   2   4   3 32511.8 809.343   7
  -2   4  -3 30572.4 803.024   3
   2   4   3 31287.9 814.596   5
   3  -4   3 3434.10 163.378  50
   3  -4   3 3121.21 152.295  42
   3   4   3 3244.64 171.078  40
   3  -4   3 3250.23 163.715  30
   3   4   3 3416.87 164.266   7
  -3   4  -3 3329.86 161.340   3
   3   4   3 3276.95 168.005   5
   3   4   3 3389.50 163.646   1
   4  -4   3 19420.0 551.552  50
   4   4   3 20080.5 562.699  40
   4  -4   3 19614.7 534.251  42
   4  -4   3 19467.8 553.062  30
   4   4   3 19468.6 541.150   7
  -4   4  -3 18367.6 536.267   3
   4   4   3 18991.9 554.481   5
   4   4   3 19215.5 553.696   1
   5   4   3 871.854 85.1848  40
   5   4   3 863.154 86.9227   1
   5   4   3 921.788 88.4605   5
   5  -4   3 852.642 81.9469  30
   6  -4   3 112.552 38.4912   8
   6   4   3 36.8693 29.0002   5
   6   4   3 162.120 43.2618   1
   6  -4   3 78.2893 31.5932  30
   7   4   3 2953.62 170.897   5
   7   4   3 3124.95 179.738   1
   7  -4   3 3051.58 169.635   8
   7  -4   3 2920.93 166.501  30
   8  -4   3 15180.4 481.846  30
   8  -4   3 14735.9 475.068   8
   8   4   3 14851.0 483.965   5
   8   4   3 15030.7 498.550   1
   8  -4   3 14789.7 487.357  25
   8  -4   3 14504.2 497.433  38
   8   4   3 14753.8 504.940  18
   8  -4   3 15453.8 502.556  13
   8  -4   3 15887.4 502.605  14
   9  -4   3 9341.43 354.770  30
   9  -4   3 9444.84 353.171   8
   9   4   3 10183.3 382.182   1
   9  -4   3 9152.03 359.693  25
   9  -4   3 9503.25 378.431  38
   9   4   3 8639.14 372.358  18
   9  -4   3 9700.28 376.990  13
   9  -4   3 9637.32 359.347  15
  10  -4   3 1373.59 123.066  30
  10   4   3 1388.64 133.389   1
  10  -4   3 1545.57 133.449  25
  10  -4   3 1628.53 145.526  38
  10   4   3 1931.38 162.091  17
  10   4   3 1364.50 140.433  18
  10  -4   3 1521.14 138.186  13
  10  -4   3 1705.15 137.845  15
  11  -4   3 4030.29 223.677  30
  11  -4   3 4302.99 235.178  25
  11  -4   3 4116.34 245.060  38
  11   4   3 4585.71 263.718  17
  11  -4   3 3964.96 223.951  15
  11   4   3 4025.25 247.220  18
  11   4   3 4228.72 241.663   1
  12  -4   3 837.808 106.339  25
  12  -4   3 860.905 108.261  26
  12   4   3 730.965 101.938   1
  12  -4   3 598.798 95.7812  38
  12   4   3 685.265 108.358  18
  12   4   3 778.377 113.121  17
  12  -4   3 845.341 103.577  15
  13  -4   3 1676.17 161.743  38
  13   4   3 1423.73 140.716  48
  13  -4   3 1764.35 158.912  26
  13   4   3 1592.49 163.761  18
  13  -4   3 1430.47 137.909  15
  13   4   3 1842.87 173.602  17
  13   4   3 1688.04 157.614   1
  14  -4   3-13.4555 34.5007  15
  14   4   3 17.3456 47.1726  18
  14  -4   3 16.6445 45.2660  38
  14  -4   3-31.1594 46.8419  26
  15  -4   3 5387.78 305.187  38
  15   4   3 5364.46 307.651  18
  15  -4   3 5568.27 280.060  15
  15  -4   3 4659.30 278.533  26
  16  -4   3 4550.86 274.388  38
  16   4   3 4192.56 270.287  18
  16  -4   3 4291.32 262.319  26
  17  -4   3 10462.4 440.828  38
  17   4   3 10675.7 454.278  18
  17  -4   3 10202.1 432.036  26
  18  -4   3 132.412 49.9144  38
  18   4   3 15.5159 44.4918  18
  18  -4   3 57.3409 43.1134  26
  18  -4   3 12.2385 45.7562  24
  19  -4   3-13.0529 33.4680  38
  19   4   3-13.8733 37.7295  18
  19   4   3 46.7442 36.6975  19
  19  -4   3 12.9264 35.1543  26
  19  -4   3 10.8551 32.6369  24
  20   4   3 11.8707 37.2771  18
  20  -4   3-18.3735 31.1606  24
  20  -4   3-11.1590 31.9893  26
  21   4   3 144.016 44.4679  18
  21  -4   3 153.108 40.3004  24
  21  -4   3 136.930 40.6373  26
  21   4   3 101.038 35.9106  21
  22  -4   3 96.2322 31.8372  26
  22   4   3 93.3630 29.9251  22
 -22  -5   3 276.860 50.9774  66
 -22  -5   3 227.549 49.2012  36
  22   5  -3 220.509 46.5648  18
  22  -5  -3 263.102 48.7679  26
 -21  -5   3 565.959 77.3660  66
  21   5  -3 621.975 80.2349  18
  21  -5  -3 546.182 75.5045  26
  20   5  -3 1303.35 127.142  18
  20   5  -3 1639.11 135.783  23
  20  -5  -3 1277.91 123.865  26
  19   5  -3 285.407 72.2053  18
  19   5  -3 475.602 80.6659  23
  19  -5  -3 288.508 69.7212  26
  18  -5  -3 429.801 86.3816  37
  18   5  -3 477.519 85.6201  23
  18  -5  -3 527.583 92.2300  26
  17  -5  -3 2920.87 217.523  37
  17  -5  -3 2985.20 212.146  38
  17  -5  -3 3379.75 232.873  26
  17   5  -3 3255.38 221.008  23
  16   5  -3 819.149 121.958  31
  16  -5  -3 583.392 99.9664  37
  16  -5  -3 760.484 111.112  38
  16  -5  -3 663.500 96.3472  15
  16   5  -3 554.748 95.1466  23
  16  -5  -3 463.343 90.9769  26
  15   5  -3 548.165 100.352  31
  15  -5  -3 650.166 98.8187  35
  15  -5  -3 713.211 104.782  38
  15  -5  -3 601.026 102.425  37
  15  -5  -3 613.250 93.8286  15
  15   5  -3 686.772 107.253  23
  14   5  -3 51.4315 41.1330  31
  14  -5  -3 81.8693 46.9513  37
  14  -5  -3 16.2078 36.0065  38
  14  -5  -3 90.4959 47.3765  35
  14  -5  -3 82.6753 51.5139  15
  13  -5  -3 993.191 116.037  15
  13   5  -3 954.057 125.277   1
  13   5  -3 982.971 125.705   5
  13  -5  -3 1016.01 119.778   8
 -13   5   3 748.283 125.431  65
  13   5  -3 1242.51 137.609  52
  13  -5  -3 907.663 121.720  38
  13  -5  -3 799.224 112.599  35
  13  -5  -3 1057.58 130.471  37
  13   5  -3 1077.21 125.804  32
  13   5  -3 1077.85 132.988  31
  12  -5  -3 219.461 57.4299  15
  12  -5  -3 163.187 52.4100   8
  12   5  -3 109.946 51.4473   1
  12   5  -3 203.578 65.1409   5
 -12   5   3 247.528 79.1698  65
  12   5  -3 196.822 61.4713  52
  12  -5  -3 272.456 66.3688  35
  12  -5  -3 119.909 54.4540  36
 -12  -5   3 35.7974 56.3074  30
  12   5  -3 88.1314 53.3681  32
  12   5  -3 211.759 69.3423  31
  11  -5  -3 6472.51 299.817  15
 -11   5   3 6767.01 358.868  65
  11  -5  -3 7075.96 332.110  36
  11  -5  -3 7099.85 325.266  35
  11   5  -3 7200.65 331.731  32
  11   5  -3 6900.26 338.105  31
 -11  -5   3 6175.80 336.880  30
  11   5  -3 6322.66 321.389   1
  11  -5  -3 6607.94 308.892   8
  11   5  -3 5946.04 314.565   5
  10  -5  -3 93.2385 40.9527  15
  10   5  -3 71.3965 40.9674   5
  10  -5  -3 61.7028 35.4151   8
 -10   5   3 122.280 67.2046  65
  10  -5  -3 96.2591 41.3775  36
  10  -5  -3 171.389 54.7928  35
  10   5  -3 14.0359 33.7048  32
 -10  -5   3 80.1809 52.4402  30
  10   5  -3 103.255 50.0600  31
   9  -5  -3 120.263 40.9099  50
   9   5  -3 83.2935 39.8428  31
  -9  -5   3 151.519 53.2323  30
   9   5  -3 94.8856 47.6302  32
   9  -5  -3 100.807 41.2313  35
   9  -5  -3 131.009 47.5442  36
   9  -5  -3 47.0704 33.7893   8
   9   5  -3 54.0020 40.6364   5
   8  -5  -3 244.047 51.2387  50
  -8  -5   3 297.198 70.5160  30
   8   5  -3 234.040 60.3896  32
   8   5  -3 298.946 62.6260  31
   8  -5  -3 253.173 60.1497  35
   8  -5  -3 287.990 64.4800  36
   8  -5  -3 334.740 61.8087   8
   8   5  -3 279.736 60.1837   5
   7  -5  -3 767.651 90.0078   8
   7   5  -3 764.759 93.9164   5
   7  -5  -3 743.827 87.4672  67
   7  -5  -3 655.499 80.3830  50
   7  -5  -3 789.548 97.6998  36
   7  -5  -3 796.893 94.9919  35
  -7  -5   3 727.607 98.7254  30
   7   5  -3 721.819 93.7133  32
   7   5  -3 775.857 98.3593  31
   6  -5  -3 4413.58 219.759   8
   6   5  -3 4566.71 232.255   5
   6  -5  -3 4247.85 214.419  67
   6  -5  -3 5012.52 227.394  50
   6  -5  -3 4447.71 235.396  36
   6   5  -3 3987.67 224.932  32
  -6  -5   3 4475.67 242.766  30
  -5  -5   3 2197.88 138.914  42
   5  -5  -3 1961.28 133.157  67
  -5   5   3 2092.22 139.510   7
   5  -5  -3 2078.48 140.735   8
   5   5  -3 2344.50 154.154   5
  -5  -5   3 2079.21 155.381  30
  -4  -5   3 8.88797 22.7893  42
  -4   5   3-10.9883 26.3548  47
   4  -5  -3 8.69057 17.6167  67
   4   5  -3-9.88698 20.0418   5
  -4  -5   3 11.0751 31.7488  30
  -3   5   3 363.349 61.9251   7
   3   5  -3 363.517 59.0021   5
  -3  -5   3 292.573 52.6042  42
  -3   5   3 515.474 74.7646  47
  -3  -5   3 272.310 56.6504  30
  -2   5   3 46.7094 30.5495   7
  -2  -5   3 79.7236 31.1157  42
  -2   5   3 32.9845 37.3058  47
  -2  -5   3 30.2848 24.2316  30
  -1   5   3 861.392 89.1228   7
  -1  -5   3 982.536 90.3853  42
  -1   5   3 907.640 99.2101  47
  -1  -5   3 885.090 89.8601  30
   0   5   3 1812.89 129.161   7
   0  -5   3 2054.80 132.346  42
   0   5   3 1620.38 134.437  47
   0  -5   3 1810.14 130.601  30
   1   5   3 650.825 77.4374   7
   1   5   3 697.474 87.3976  40
   1  -5   3 680.298 72.9512  50
   1  -5   3 700.341 76.8380  42
   1   5   3 758.363 93.7659  47
   1  -5   3 700.948 81.0048  30
   2   5   3 2157.98 141.359   7
   2   5   3 1755.99 135.784  40
   2  -5   3 1703.49 121.293  50
   2  -5   3 2124.98 134.247  42
   2  -5   3 1826.31 130.784  30
   3   5   3 7494.64 288.778   7
   3   5   3 6572.66 287.559  40
   3  -5   3 6929.55 278.669  50
   3  -5   3 6959.06 275.111  42
   3  -5   3 6635.53 279.054  30
   4  -5   3 4866.44 230.971  50
   4   5   3 5078.71 241.354  40
   4  -5   3 5415.69 233.597  42
   4   5   3 5261.18 251.126  32
   4  -5   3 5018.89 233.513  30
   4  -5   3 4854.45 239.791  14
   4  -5   3 5016.35 245.046  13
   4   5   3 5218.39 247.376   5
   4   5   3 5417.75 239.312   7
   5   5   3 13209.5 450.283   1
   5   5   3 14488.7 472.640   5
   5   5   3 13347.5 467.243  32
   5  -5   3 13432.9 448.723  30
   5   5   3 14183.1 463.458  40
  -5  -5  -3 12372.2 468.316  36
   5  -5   3 13162.3 459.667  14
   5  -5   3 14002.7 472.857  13
   6  -5   3 5224.91 254.225   8
   6   5   3 5816.11 266.240   1
   6   5   3 5892.22 272.278   5
   6  -5   3 5247.77 256.498  25
   6   5   3 5574.73 271.392  32
   6  -5   3 5122.89 245.496  30
   6   5   3 6231.13 268.157  40
  -6  -5  -3 4929.27 264.970  36
   6  -5   3 5477.66 265.584  14
   6  -5   3 5741.49 272.356  13
   7  -5   3 1818.03 141.698   8
   7   5   3 1850.52 149.444   1
   7   5   3 2042.69 155.632   5
   7   5   3 1850.37 155.892  32
   7  -5   3 1920.60 141.755  30
   7  -5   3 1757.68 141.861  25
  -7  -5  -3 1762.96 153.450  36
   7  -5   3 1975.05 154.557  14
   7  -5   3 1859.19 150.953  13
   8  -5   3 929.089 104.623   8
   8   5   3 952.264 111.245   5
   8   5   3 1021.77 113.410   1
   8  -5   3 947.789 104.083  53
   8   5   3 922.199 109.569  32
   8  -5   3 1067.08 109.180  30
   8  -5   3 1086.03 113.879  25
   8  -5   3 886.416 108.700  38
  -8  -5  -3 958.817 117.251  36
   8  -5   3 1042.25 117.493  13
   8  -5   3 1169.02 120.232  14
   9   5   3 1127.68 124.108   1
   9   5   3 1207.46 125.444   5
   9  -5   3 1234.60 119.760  53
   9   5   3 1128.77 125.047  32
   9  -5   3 1235.61 119.122  30
   9  -5   3 1148.64 120.063  25
   9  -5   3 932.295 114.961  38
  -9  -5  -3 955.883 122.020  36
   9  -5   3 1214.06 127.565  13
   9  -5   3 1187.07 119.663  15
  10   5   3 7792.22 351.558  32
  10  -5   3 8206.53 344.411  30
  10   5   3 7829.96 357.013   1
  10  -5   3 8379.97 354.950  25
  10  -5   3 8015.55 367.348  38
 -10  -5  -3 7396.82 360.337  36
  10   5   3 7744.29 361.685  18
  10  -5   3 8298.30 364.942  13
  10  -5   3 7970.02 347.115  15
  11  -5   3 3866.89 226.037  30
  11  -5   3 4083.52 238.773  25
  11   5   3 3548.87 236.535   1
  11  -5   3 4155.63 255.643  38
  11  -5   3 3720.43 227.401  15
  11   5   3 4017.08 253.313  18
  12  -5   3 1159.79 136.797  38
  12  -5   3 1094.58 125.661  25
  12   5   3 1066.48 137.829  18
  12  -5   3 951.078 115.395  15
  13  -5   3 1551.91 158.536  38
  13  -5   3 1515.67 144.804  15
  13   5   3 1605.56 165.766  18
  14  -5   3 1371.16 151.229  38
  14  -5   3 1500.06 137.919  15
  14   5   3 1115.68 142.059  18
  15  -5   3 779.352 106.520  26
  15   5   3 1129.33 137.869  18
  15  -5   3 666.130 95.2947  15
  15  -5   3 1047.68 129.791  38
  16  -5   3-14.1133 36.1881  26
  16   5   3 16.1036 46.1645  18
  16  -5   3 93.5875 50.9824  38
  17  -5   3 472.284 80.3150  26
  17   5   3 343.174 80.5551  18
  17  -5   3 489.729 85.1273  38
  18  -5   3 41.2042 40.7053  24
  18  -5   3 11.7595 30.1540  26
  18  -5   3 25.6773 38.6021  38
  18   5   3-12.0862 36.3401  19
  18   5   3 40.0312 43.6154  18
  19  -5   3 1662.67 133.676  38
  19   5   3 1613.97 129.685  19
  19   5   3 1557.29 135.225  18
  19  -5   3 1595.66 127.437  26
  19  -5   3 1522.14 115.695  24
  20   5   3-15.9160 26.0109  19
  20   5   3 9.32014 29.2679  18
  20  -5   3-8.19162 23.4829  26
  21   5   3-12.6599 23.6606  22
 -21  -6   3 158.350 38.2117  36
  21  -6  -3 173.491 37.9121  26
 -20  -6   3-9.40648 30.7449  36
  20  -6  -3 17.9527 25.7320  26
  19  -6  -3 433.339 71.1594  38
 -19  -6   3 274.805 63.5812  36
  19   6  -3 342.423 60.3353  23
  19  -6  -3 368.466 65.5955  26
  18  -6  -3 538.675 84.0703  38
 -18  -6   3 478.138 84.1333  36
  18  -6  -3 449.501 77.5478  26
  18   6  -3 592.908 83.7045  23
  17  -6  -3-13.5897 34.8445  38
 -17  -6   3 29.7293 40.4253  36
  17  -6  -3-13.8778 43.5802  26
  17   6  -3-12.9328 31.0186  23
  16  -6  -3 2397.46 185.568  38
 -16  -6   3 2111.31 187.230  36
  16  -6  -3 2285.89 167.962  15
  16   6  -3 2302.33 176.925  23
  16  -6  -3 1854.48 167.077  26
  15  -6  -3 981.940 124.344  38
 -15  -6   3 1071.81 135.980  36
  15  -6  -3 1038.39 116.696  15
  15  -6  -3 769.552 113.040  26
  15   6  -3 938.516 118.411  23
  14   6  -3 1980.32 170.673  32
 -14  -6   3 1754.77 173.679  36
  14  -6  -3 1626.85 160.496  38
  14  -6  -3 2029.22 161.972  15
  14   6  -3 1867.83 164.668  23
 -13  -6   3 3443.05 247.794  36
  13  -6  -3 3674.03 247.072  38
  13  -6  -3 3720.18 226.177  15
  13   6  -3 3811.72 243.818  32
  13   6  -3 3840.87 256.987  31
  12  -6  -3 10151.5 430.661  36
 -12  -6   3 9538.05 436.594  36
  12  -6  -3 9514.10 394.988  15
  12   6  -3 9808.69 424.182  32
  12   6  -3 10031.8 443.584  31
  11  -6  -3 631.172 102.048  36
 -11  -6   3 728.949 115.339  36
  11  -6  -3 495.042 82.4816  15
  11   6  -3 707.824 112.043  31
  11   6  -3 726.932 112.344  32
  10  -6  -3 154.173 56.9136   8
  10   6  -3 113.355 56.9476   1
  10   6  -3 96.5969 46.2663   5
  10   6  -3 320.754 81.0118  32
  10   6  -3 195.620 67.7980  31
  10  -6  -3 186.184 62.9843  36
 -10  -6   3 202.700 70.2464  36
  10  -6  -3 117.245 47.3496  15
   9  -6  -3 5017.35 257.145  50
   9   6  -3 4761.23 273.894  31
   9   6  -3 4325.75 262.514  32
   9  -6  -3 4287.91 258.212  36
  -9  -6   3 4274.87 266.955  36
   9   6  -3 4030.45 255.905   1
   9  -6  -3 4668.67 256.553   8
   9   6  -3 4347.96 262.256   5
   8  -6  -3 8398.92 354.397  50
   8   6  -3 8524.83 380.619  32
   8   6  -3 7949.23 366.195  31
   8  -6  -3 8263.32 370.857  36
  -8  -6   3 7838.59 374.149  36
   8  -6  -3 7682.24 346.421   8
   8   6  -3 8962.66 383.305   5
   7  -6  -3 9151.51 373.019  50
   7   6  -3 9087.49 393.268  32
   7  -6  -3 9322.06 394.655  36
  -7  -6   3 9465.42 405.399  36
   7  -6  -3 9296.82 378.638   8
   7   6  -3 8970.65 386.236   5
   6  -6  -3 186.660 49.2494  50
   6   6  -3 157.202 53.4872  32
  -6  -6   3 72.2549 39.3979  36
   6  -6  -3 112.426 49.4175  36
   6  -6  -3 112.691 39.4176   8
   6   6  -3 202.962 57.5989   5
   5  -6  -3 315.403 63.4181   8
  -5   6   3 305.543 61.4512   7
   5   6  -3 325.977 68.4211   7
   5   6  -3 193.153 53.7832   5
  -5  -6   3 201.990 50.1471  62
   5  -6  -3 280.499 60.8102  50
  -5  -6   3 293.117 58.0807  42
   5  -6  -3 287.343 64.0043  35
   5  -6  -3 248.291 64.0040  36
   5   6  -3 219.204 62.3477  32
   4  -6  -3 5932.10 283.198   8
  -4   6   3 6552.67 295.368   7
   4   6  -3 6460.18 298.823   7
  -4  -6   3 6220.70 283.240  62
  -4  -6   3 6681.16 290.682  42
   4  -6  -3 6550.96 303.610  35
   4  -6  -3 6896.15 317.767  36
   4   6  -3 6455.01 303.387  32
  -3   6   3 2335.55 179.273  47
  -3  -6   3 2354.23 162.649  42
  -3  -6   3 2668.78 171.335  62
   3  -6  -3 2605.80 181.393  35
   3  -6  -3 2555.40 183.634  36
  -3   6   3 2721.95 178.897   7
   3   6  -3 2634.91 179.851   7
  -2   6   3 1014.88 116.927  47
  -2  -6   3 793.678 93.7097  42
  -2  -6   3 973.946 103.241  62
   2  -6  -3 795.288 102.327  35
   2  -6  -3 747.435 99.2247  36
   2   6  -3 700.279 95.2275   7
  -2   6   3 1015.72 108.224   7
  -1  -6   3 68.0402 30.8622  42
  -1  -6   3 22.6744 27.2168  62
   1  -6  -3 146.835 49.9065  36
   1  -6  -3 64.5974 33.1466  35
  -1   6   3 23.9848 30.7713   7
   1   6  -3 87.1487 42.2445   7
   0   6   3 179.805 57.5637  40
   0  -6   3 192.812 49.4330  42
   0  -6   3 90.7870 35.8087  62
   0  -6  -3 196.154 54.4366  35
   0  -6  -3 134.397 48.8589  36
   0   6   3 252.655 59.8397   7
   0   6  -3 222.975 58.4549   7
   1   6   3 1542.11 143.409  40
   1  -6   3 1631.25 132.192  42
   1  -6   3 1510.62 129.688  62
  -1  -6  -3 1557.59 143.176  35
  -1  -6  -3 1661.05 147.805  36
   1   6   3 1556.24 135.908   7
  -1   6  -3 1539.92 135.886   7
   2  -6   3 265.299 58.1591  14
   2   6   3 362.126 67.7229   7
  -2   6  -3 269.372 59.0425   7
   2  -6   3 317.823 58.5192  62
   2   6   3 280.197 69.7441  40
   2  -6   3 355.403 63.9614  50
   2  -6   3 271.818 55.6176  42
  -2  -6  -3 327.012 67.9217  35
  -2  -6  -3 138.709 52.1948  36
   2   6   3 322.113 65.7636  32
   3  -6   3 1478.47 133.655  14
   3   6   3 1352.39 127.759   7
  -3   6  -3 1310.94 125.534   7
   3  -6   3 1225.00 116.418  62
  -3  -6  -3 1320.77 135.775  36
   3  -6   3 1496.99 128.335  50
   3   6   3 1624.61 142.197  40
   3  -6   3 1346.11 120.564  42
   3   6   3 1306.21 130.182  32
   4   6   3 9214.55 367.048   7
   4   6   3 9470.92 380.258  40
   4   6   3 8406.90 371.240  32
  -4  -6  -3 9278.95 394.874  36
   4  -6   3 9425.24 380.139  13
   4  -6   3 8913.16 370.110  14
   5  -6   3 9983.21 402.592   8
   5   6   3 10064.1 413.391  32
   5   6   3 10798.2 408.378  40
  -5  -6  -3 10050.8 424.627  36
   5  -6   3 10679.9 414.206  14
   5  -6   3 10556.6 419.428  13
   6  -6   3 4122.14 242.337   8
   6  -6   3 4453.99 249.047  25
   6   6   3 4998.76 270.508  32
  -6  -6  -3 4783.64 272.193  36
   6  -6   3 4587.14 260.822  13
   6  -6   3 4795.71 260.573  14
   7  -6   3 9329.19 386.501   8
   7   6   3 9700.16 405.560  32
   7  -6   3 8935.17 381.403  25
  -7  -6  -3 8928.61 405.712  36
   7  -6   3 9771.51 401.272  14
   7  -6   3 8817.87 391.720  13
   8  -6   3 6721.53 320.993   8
   8   6   3 6363.82 321.655   1
   8   6   3 7404.60 347.340  32
   8  -6   3 7123.79 330.887  25
   8  -6   3 7843.59 338.574  53
  -8  -6  -3 6811.09 345.338  36
   8  -6   3 6910.30 337.543  13
   8  -6   3 6879.53 332.385  14
   9   6   3 278.325 71.5979  32
   9  -6   3 142.757 50.2991  25
   9  -6   3 262.987 64.1195  53
   9  -6   3 167.410 55.3475  38
  -9  -6  -3 149.164 60.2464  36
   9  -6   3 253.104 63.8743  15
  10   6   3 2231.17 184.237  32
  10  -6   3 2132.76 172.054  25
  10  -6   3 1988.04 162.892  53
  10  -6   3 1572.82 155.396  38
 -10  -6  -3 1771.40 172.582  36
  10  -6   3 2291.64 175.374  15
  11   6   3 2368.09 190.808  32
 -11  -6  -3 2647.21 205.455  36
  11  -6   3 2407.98 195.955  38
  11  -6   3 2766.26 193.523  15
  11  -6   3 2679.75 193.177  25
  12   6   3 192.142 63.0048  32
  12  -6   3 184.614 64.5241  25
  12  -6   3 209.692 62.1995  38
 -12  -6  -3 228.617 71.1359  36
  12  -6   3 239.082 63.9029  15
 -13  -6  -3 518.320 94.1573  36
  13  -6   3 572.591 97.4847  38
  13  -6   3 613.823 92.5082  15
  14  -6   3 567.734 96.0610  38
 -14  -6  -3 413.059 84.3138  36
  14  -6   3 711.847 96.7324  15
  14   6   3 517.012 90.0827  18
  15   6   3 1347.46 138.708  18
  15  -6   3 1269.93 123.385  15
  15  -6   3 1457.59 142.637  38
  16   6   3 262.301 68.5416  18
  16  -6   3 277.231 63.5889  38
  17  -6   3 753.200 86.4659  55
  17   6   3 660.189 88.8802  18
  17   6   3 623.105 86.9835  19
  17  -6   3 512.894 79.5253  38
  18   6   3 38.0772 32.3016  19
  18  -6   3 49.3171 33.4683  38
  19  -6   3 683.557 73.9514  38
  19   6   3 779.609 77.8595  19
 -19  -7   3 224.337 43.6925  36
  19  -7  -3 127.389 32.9658  38
  19  -7  -3 236.675 41.3089  26
  18  -7  -3 409.936 60.9342  38
 -18  -7   3 449.008 67.6183  36
  18  -7  -3 452.797 64.0759  26
  17  -7  -3 368.794 65.9317  38
 -17  -7   3 350.831 66.3689  36
  17  -7  -3 354.922 61.4568  26
  16  -7  -3 1833.70 147.426  38
 -16  -7   3 1581.52 139.673  36
  16  -7  -3 1570.48 136.263  26
  15   7  -3 36.3058 31.0384  32
 -15  -7   3 83.7360 47.3427  36
  15  -7  -3-13.5224 30.0356  38
  15  -7  -3 65.1377 39.3725  15
  15  -7  -3 50.9334 38.2908  26
  14   7  -3 623.627 94.2465  32
  14  -7  -3 526.974 87.7150  38
 -14  -7   3 422.072 84.9580  36
  14  -7  -3 480.112 78.7862  15
  14  -7  -3 560.608 89.2066  26
  13  -7  -3 278.647 70.3032  38
 -13  -7   3 238.801 70.8370  36
  13  -7  -3 185.513 51.5639  15
  13   7  -3 162.059 55.2402  32
  12  -7  -3 337.054 81.4443  38
 -12  -7   3 511.370 96.1183  36
  12  -7  -3 397.353 73.9677  15
  12   7  -3 359.084 79.2464  32
  11  -7  -3 10815.5 441.804  36
 -11  -7   3 9117.32 425.740  36
  11  -7  -3 10081.6 435.536  38
  11  -7  -3 9957.67 398.618  15
  11   7  -3 10584.0 440.532  32
  10   7  -3 1915.36 175.893  32
  10  -7  -3 2308.41 187.405  36
   9   7  -3 232.549 70.7860  32
  -9  -7   3 269.228 73.3073  36
   9  -7  -3 176.352 63.5260  36
   8   7  -3 5209.34 295.889  32
  -8  -7   3 4859.16 290.501  36
   8  -7  -3 5334.60 295.969  36
   7   7  -3 568.030 99.6046  32
   7  -7  -3 640.483 104.528  36
  -7  -7   3 685.068 107.470  36
   6  -7  -3 9636.60 393.950  62
   6  -7  -3 10438.6 436.087  36
  -6  -7   3 10022.6 431.245  36
   6   7  -3 10471.8 435.327  32
  -5  -7   3 4955.48 257.829  62
   5  -7  -3 4605.38 251.299  62
   5  -7  -3 4355.39 253.742  50
   5  -7  -3 4664.46 275.893  36
   5   7  -3 4501.05 264.658  32
   4  -7  -3 1555.16 148.724  50
  -4  -7   3 1714.13 149.498  42
  -4  -7   3 1730.41 148.561  62
   4  -7  -3 2177.08 180.305  36
   4   7  -3 1778.47 162.272   7
   3  -7  -3 4355.36 252.314  50
  -3  -7   3 4910.97 261.776  42
  -3  -7   3 5400.95 271.072  62
   3  -7  -3 4572.13 273.762  36
   3   7  -3 4957.34 275.716   7
  -3   7   3 4788.97 266.799   7
  -2   7   3 6047.24 329.410  40
   2  -7  -3 6181.15 307.543  50
  -2  -7   3 7005.08 318.106  42
  -2  -7   3 6733.68 313.884  62
   2  -7  -3 6448.59 327.214  36
  -2   7   3 6529.47 319.070   7
   2   7  -3 6418.83 320.260   7
  -1   7   3 657.037 108.375  40
  -1  -7   3 692.216 96.4304  42
  -1  -7   3 699.514 97.1362  62
   1  -7  -3 619.325 100.216  35
   1  -7  -3 628.589 106.663  36
  -1   7   3 704.050 101.119   7
   1   7  -3 801.802 107.840   7
   0   7   3 1576.62 160.587  40
   0  -7   3 1763.48 151.204  42
   0  -7   3 1870.18 155.889  62
   0  -7  -3 1879.65 170.337  36
   0  -7  -3 1957.40 168.852  35
   0   7  -3 1815.61 160.354   7
   0   7   3 2017.64 168.844   7
   1  -7   3 1798.96 155.269  42
   1   7   3 1809.81 167.218  40
   1  -7   3 1932.65 159.808  62
  -1  -7  -3 2091.06 174.856  35
  -1  -7  -3 1974.60 175.134  36
  -1   7  -3 2136.47 174.831   7
   1   7   3 1830.67 163.207   7
   2   7   3 323.389 73.0043  40
   2  -7   3 255.562 60.3004  42
   2  -7   3 453.755 78.8367  62
  -2  -7  -3 547.329 100.383  36
  -2  -7  -3 462.223 86.4923  35
  -2   7  -3 462.875 84.3651   7
  -3   7  -3 31388.0 915.667   7
   3   7   3 32169.5 928.514  40
   3  -7   3 30438.3 895.085  42
  -3  -7  -3 30681.7 929.020  35
  -3  -7  -3 32062.4 948.695  36
   3   7   3 33270.2 933.289  32
   3  -7   3 30930.3 895.424  62
  -3  -7  -3 30128.1 889.770  62
   4  -7   3 2492.75 186.987  14
  -4  -7  -3 2489.88 177.499  62
   4  -7   3 2601.27 181.522  62
  -4  -7  -3 2543.15 202.746  36
  -4  -7  -3 2284.36 190.622  35
   4   7   3 2365.60 187.847  32
   5   7   3 856.368 118.923  32
   5  -7   3 1119.94 127.342  25
  -5  -7  -3 942.706 124.870  35
  -5  -7  -3 832.213 120.461  36
   5  -7   3 905.106 117.406  13
   5  -7   3 945.007 117.349  14
   6   7   3 4175.28 259.652  32
   6  -7   3 4250.99 251.397  25
   6  -7   3 4793.54 263.681  53
  -6  -7  -3 4285.78 269.473  36
   6  -7   3 4648.96 264.384  14
   6  -7   3 4471.16 262.816  13
   7  -7   3 306.707 72.8320  25
   7  -7   3 320.311 71.3973  53
  -7  -7  -3 302.772 78.0447  36
   7   7   3 336.712 81.2095  32
   8   7   3 5999.38 320.232  32
   8  -7   3 5794.08 299.990  25
   8  -7   3 6417.51 308.770  53
  -8  -7  -3 5504.58 310.848  36
   8  -7   3 5711.61 296.385  15
   9   7   3 6290.41 321.926  32
   9  -7   3 5990.16 301.870  25
   9  -7   3 6420.16 308.985  53
  -9  -7  -3 5732.91 314.829  36
   9  -7   3 5676.68 296.615  15
  10   7   3 76.9932 46.3139  32
  10  -7   3 123.087 54.0552  53
  10  -7   3 55.5207 45.3844  25
 -10  -7  -3 64.2517 46.0637  36
  10  -7   3 27.9213 35.8171  15
  11   7   3 7568.75 348.764  32
  11  -7   3 7181.56 323.248  53
  11  -7   3 7752.88 348.563  38
  11  -7   3 7280.36 331.440  25
 -11  -7  -3 6964.18 345.717  36
  11  -7   3 7208.97 330.797  15
  12   7   3 1397.46 139.339  32
 -12  -7  -3 1428.94 144.750  36
  12  -7   3 1336.59 128.828  15
  12   7   3 1003.79 118.800  19
  12  -7   3 1339.18 134.838  38
  13   7   3 534.073 86.2231  32
  13   7   3 834.574 106.713  19
  13  -7   3 730.821 97.2476  15
  13  -7   3 844.654 106.645  38
 -13  -7  -3 556.062 86.9186  36
  14  -7   3 223.763 53.1327  15
  14   7   3 192.724 54.8156  19
  14  -7   3 268.215 57.6359  38
 -14  -7  -3 236.097 56.8377  36
  15  -7   3 3792.05 208.602  38
  15  -7   3 4234.29 204.873  15
  15   7   3 3693.87 205.868  19
  16  -7   3 302.189 55.7433  38
  16   7   3 177.206 48.8704  19
  16  -7   3 300.392 53.9996  55
  17  -7   3 131.958 34.5466  38
  17   7   3 76.5417 33.3536  19
  17  -7   3 110.718 32.0663  55
  16  -8  -3 381.803 57.1553  38
 -16  -8   3 255.556 47.5489  36
  15   8  -3-17.1964 25.8510  32
  15  -8  -3-9.47791 24.3014  38
 -15  -8   3 55.8064 34.7641  36
  14   8  -3 1215.90 110.812  32
  14  -8  -3 1439.50 122.640  38
 -14  -8   3 1087.81 109.574  36
  13   8  -3 1324.78 124.797  32
 -13  -8   3 1090.95 114.819  36
  13  -8  -3 1330.65 125.306  38
  12   8  -3-12.7920 36.6722  32
  12  -8  -3 51.8404 35.2477  38
 -12  -8   3 38.6067 40.4135  36
  11   8  -3-13.7499 37.3991  32
  11  -8  -3 68.6312 37.3347  38
 -11  -8   3 54.7574 42.9929  36
  10   8  -3 347.509 78.9978  32
 -10  -8   3 272.119 68.9780  36
  10  -8  -3 285.831 70.0410  38
  10  -8  -3 265.181 67.2336  36
   9   8  -3 328.817 76.9844  32
   9  -8  -3 320.639 72.7250  36
  -9  -8   3 367.863 80.3591  36
   8   8  -3 1412.41 145.040  32
   8  -8  -3 1143.54 132.288  36
  -8  -8   3 1321.11 138.840  36
   7   8  -3 30.4923 45.8546  32
  -7  -8   3 60.4468 41.1148  36
   7  -8  -3 76.9947 44.1600  36
   6  -8  -3 565.114 84.6219  62
   6   8  -3 498.016 90.3316  32
  -6  -8   3 470.255 86.5270  36
   6  -8  -3 439.746 87.2445  36
   5  -8  -3 440.385 77.8731  62
  -5  -8   3 355.369 72.0336  62
  -5   8   3 320.219 70.9782  33
   5  -8  -3 397.466 86.8431  36
   4  -8  -3 80.2384 46.0649  36
  -4  -8   3 135.541 49.2059  62
   4  -8  -3 123.421 49.7830  62
   3  -8  -3 2326.43 190.142  36
  -3  -8   3 2171.34 172.256  62
   3  -8  -3 2501.81 183.800  62
   2  -8  -3 1136.69 140.051  36
  -2  -8   3 1233.04 128.522  62
   2  -8  -3 946.301 115.465  62
   1  -8  -3 6684.31 338.094  36
  -1  -8   3 6368.18 310.732  62
   1  -8  -3 6037.97 306.105  62
   0  -8  -3 49.0660 51.3684  36
   0  -8  -3 28.2547 38.4313  62
   0  -8   3 56.2987 38.2880  62
  -1  -8  -3 6309.84 327.791  36
  -1  -8  -3 5467.45 287.866  62
   1  -8   3 6355.63 305.989  62
  -2  -8  -3 2034.12 178.158  36
   2  -8   3 1967.04 163.401  62
  -2  -8  -3 1757.99 154.378  62
   3  -8   3 645.221 96.1917  53
  -3  -8  -3 734.768 98.6513  62
   3  -8   3 793.171 102.209  62
   3  -8   3 605.906 98.0067  25
  -3  -8  -3 521.956 95.7229  36
  -3  -8  -3 620.329 98.0035  35
   3   8   3 712.937 102.355  33
   4  -8   3 1029.72 120.460  53
  -4  -8  -3 1093.64 118.660  62
   4  -8   3 1143.83 120.975  62
   4  -8   3 1299.38 133.050  25
  -4  -8  -3 1150.69 132.539  35
  -4  -8  -3 1120.04 135.528  36
   4   8   3 1164.24 126.983  33
   4   8   3 1300.89 138.236  32
   5  -8   3 2642.83 192.417  25
   5  -8   3 2995.91 201.588  53
  -5  -8  -3 2672.57 198.854  35
  -5  -8  -3 2961.37 214.231  36
   5   8   3 2723.45 201.388  32
   6  -8   3 1662.95 147.450  25
   6  -8   3 1528.27 143.544  53
  -6  -8  -3 1466.22 149.690  35
  -6  -8  -3 1953.45 171.456  36
   6   8   3 1752.64 158.242  32
   7   8   3 44.4019 42.4421  32
   7  -8   3 66.5064 38.1455  25
   7  -8   3 149.280 53.6351  53
  -7  -8  -3 61.2084 48.0647  36
  -7  -8  -3 146.829 61.0049  35
   7  -8   3-13.4575 38.5933  15
   8   8   3 3072.29 212.752  32
   8  -8   3 3291.53 203.780  25
   8  -8   3 3329.25 207.665  53
  -8  -8  -3 3153.12 212.664  35
  -8  -8  -3 3278.74 218.549  36
   8  -8   3 3170.09 202.355  15
   9   8   3 13.8257 35.4515  32
   9  -8   3 60.3810 43.7907  25
   9  -8   3 12.3645 29.6579  53
  -9  -8  -3 14.0016 33.5840  36
  -9  -8  -3 27.3511 39.2050  35
   9  -8   3 12.3715 33.6471  15
  10   8   3 2508.64 179.552  32
  10  -8   3 2429.08 165.951  25
  10  -8   3 2754.48 176.537  53
 -10  -8  -3 2606.40 181.395  35
 -10  -8  -3 2376.32 177.944  36
  10  -8   3 2230.11 161.857  15
  11   8   3 191.033 56.5457  32
  11  -8   3 277.339 55.3999  25
 -11  -8  -3 298.302 64.2605  36
 -11  -8  -3 298.605 65.2302  35
  11  -8   3 270.835 54.5623  53
  11  -8   3 342.578 68.1865  15
 -12  -8  -3 138.239 47.2755  36
 -12  -8  -3 75.6266 36.7109  35
  12  -8   3 115.693 41.0522  15
  12   8   3 95.9070 44.3227  32
 -13  -8  -3 456.538 67.2634  36
 -13  -8  -3 541.104 72.9627  35
  13  -8   3 600.223 72.4508  15
  13   8   3 631.310 75.1196  32
  14  -8   3 5413.80 215.593  15
 -14  -8  -3 4839.48 211.215  36
 -14  -8  -3 5003.18 218.393  35
  14  -8   3 5633.50 229.178  55
  15  -8   3 248.686 42.2860  55
  13  -9  -3 742.362 70.7047  38
 -13  -9   3 694.751 67.4320  36
  13   9  -3 857.616 77.8146  32
 -12  -9   3 960.237 85.8321  36
  12  -9  -3 1083.72 91.8164  38
  12   9  -3 926.490 88.2835  32
  11  -9  -3 400.421 60.9937  38
 -11  -9   3 388.263 60.2052  36
  11   9  -3 443.198 66.4840  32
  10  -9  -3 682.963 76.8371  53
 -10  -9   3 798.309 82.9173  63
  10   9  -3 775.105 91.1824  32
  10  -9  -3 666.972 79.8730  38
 -10  -9   3 692.919 82.6235  36
  -9  -9   3 180.235 48.8188  63
   9   9  -3 224.986 57.6047  32
   9  -9  -3 143.873 46.7616  38
   9  -9  -3 244.460 54.6596  36
  -9  -9   3 193.279 47.2013  36
  -8  -9   3 2906.04 171.440  63
   8   9  -3 2352.14 165.044  32
   8  -9  -3 2538.89 170.062  36
   8  -9  -3 2522.11 167.126  38
  -7  -9   3 274.060 59.9928  63
   7   9  -3 318.596 64.7556  32
   7  -9  -3 348.744 70.9595  36
   6  -9  -3 918.291 96.2972  62
  -6  -9   3 882.027 99.8626  63
   6  -9  -3 916.488 107.910  36
  -5  -9   3 624.977 86.6853  63
  -5  -9   3 540.313 77.1939  62
   5  -9  -3 916.528 98.4423  62
  -5   9   3 568.968 81.8194  33
   5  -9  -3 806.491 102.424  36
  -4  -9   3 2635.47 169.367  62
   4  -9  -3 2391.48 161.759  62
  -4  -9   3 2216.06 160.820  63
  -4   9   3 1835.62 148.307  33
   4  -9  -3 2189.64 169.690  36
   3  -9  -3 1029.62 108.661  62
  -3  -9   3 1352.02 123.673  62
  -3  -9   3 1250.05 119.566  63
  -3   9   3 1176.11 119.389  33
   3  -9  -3 1156.37 123.465  36
  -2  -9   3 2108.68 157.417  63
  -2  -9   3 2149.20 160.030  62
   2  -9  -3 2292.22 162.583  62
  -2   9   3 2019.39 158.363  33
   2  -9  -3 2301.97 176.622  36
  -1  -9   3 3593.95 207.630  63
   1  -9  -3 4143.08 226.482  62
  -1  -9   3 3864.47 218.026  62
  -1   9   3 3569.67 214.700  33
   1  -9  -3 3569.49 226.015  36
   0  -9  -3 169.286 47.8198  62
   0  -9   3 72.4928 37.9913  62
   0  -9  -3 55.4289 37.7360  36
   0   9   3 100.020 45.3770  33
   1  -9   3 1186.05 113.994  53
   1  -9   3 1083.77 111.904  62
  -1  -9  -3 1081.92 112.756  62
   1  -9   3 1079.05 114.002  25
  -1  -9  -3 1021.28 119.546  36
   1   9   3 927.910 108.803  33
   2  -9   3 4536.53 234.428  53
  -2  -9  -3 4263.76 228.018  62
   2  -9   3 4393.94 233.216  62
   2  -9   3 4236.10 233.106  25
  -2  -9  -3 4822.55 257.429  36
   2   9   3 4761.05 245.626  33
   3  -9   3 750.239 92.6293  53
  -3  -9  -3 573.016 80.2920  62
   3  -9   3 879.063 96.5179  62
   3  -9   3 825.121 99.8259  25
  -3  -9  -3 682.452 97.6229  36
   3   9   3 918.723 104.010  33
   4  -9   3 22.8822 31.1149  53
  -4  -9  -3-10.3539 26.5481  62
   4  -9   3-10.4984 23.3123  62
   4  -9   3-22.8248 32.7158  25
  -4  -9  -3 26.1062 35.4987  36
   4   9   3 10.9983 33.0675  33
   5   9   3-34.5610 37.6540  32
   5  -9   3 21.8778 31.3580  25
   5  -9   3 11.2075 28.7361  53
  -5  -9  -3 37.6958 36.0201  36
   5  -9   3 11.1612 31.9952  15
   6   9   3 3061.39 189.629  32
   6  -9   3 3456.95 191.424  25
   6  -9   3 3261.16 188.529  53
  -6  -9  -3 3338.06 200.578  36
   6  -9   3 2924.51 180.255  15
   7   9   3 10.9633 29.8194  32
   7  -9   3 9.66890 27.7220  25
   7  -9   3 61.5555 33.5360  53
  -7  -9  -3 56.3865 39.5968  36
   7  -9   3 30.2304 28.8911  15
   8   9   3 114.303 41.1437  32
   8  -9   3 159.757 40.3140  25
   8  -9   3 133.783 42.5190  53
  -8  -9  -3 104.184 40.1553  36
   8  -9   3 103.042 39.9164  15
   9   9   3 1636.27 125.976  32
   9  -9   3 1588.42 117.239  53
   9  -9   3 1425.88 107.487  25
   9  -9   3 1732.61 119.778  15
  -9  -9  -3 1687.69 124.772  36
  10  -9   3 251.279 45.0585  53
  10  -9   3 296.448 47.5467  15
 -10  -9  -3 207.642 47.9235  36
  11  -9   3 56.9594 23.7045  53
 -11  -9  -3 63.3830 27.1290  36
  11  -9   3 104.801 29.7280  15
   8 -10  -3 828.699 68.4888  53
  -8 -10   3 868.027 71.2240  63
   7 -10  -3 554.220 58.9098  53
  -7 -10   3 410.295 51.3345  63
   6 -10  -3 236.819 43.7984  36
   6 -10  -3 291.170 47.3257  53
  -6 -10   3 222.055 42.0607  63
   5 -10  -3 364.891 49.9051  62
  -5 -10   3 299.425 48.6944  63
   5 -10  -3 308.845 51.2345  36
  -4 -10   3 450.375 57.8216  63
   4 -10  -3 335.171 50.2158  62
   4 -10  -3 274.857 53.9105  36
  -4  10   3 352.291 52.2688  33
  -3 -10   3 5326.30 225.761  25
   3 -10  -3 5944.34 231.510  62
  -3 -10   3 5667.10 228.389  63
   3 -10  -3 5715.10 240.470  36
  -3  10   3 5578.87 228.032  33
  -2 -10   3 419.622 58.8112  25
  -2 -10   3 348.745 51.7989  63
   2 -10  -3 438.310 59.8573  62
   2 -10  -3 291.493 56.5746  36
  -2  10   3 312.592 54.9121  33
  -1 -10   3 31.7899 24.9576  25
   1 -10  -3-7.92877 23.8389  62
   1 -10  -3-8.93383 29.2005  36
  -1  10   3 40.9120 31.4700  33
   0 -10   3 1819.11 120.311  25
   0 -10  -3 1983.25 125.017  62
   0 -10  -3 1599.69 121.937  36
   0  10   3 1792.51 123.015  33
   1 -10   3 4060.21 185.285  25
  -1 -10  -3 3778.80 178.938  62
  -1 -10  -3 3860.69 193.930  36
   1  10   3 3953.32 187.139  33
   2 -10   3 320.013 51.3081  15
  -2 -10  -3 399.456 54.8083  62
   2 -10   3 342.049 52.3175  25
  -2 -10  -3 335.446 56.7243  36
   2  10   3 360.751 57.4461  33
   3 -10   3 227.793 43.4510  15
   3 -10   3 224.045 41.9111  53
  -3 -10  -3 200.914 38.2337  62
   3 -10   3 247.368 45.1195  25
  -3 -10  -3 306.745 53.8971  36
   3  10   3 214.391 43.7372  33
   4 -10   3 26.3919 23.9287  25
   4 -10   3 34.8956 20.9879  15
  -4 -10  -3 23.5152 23.5708  36
   4 -10   3 6.85037 17.5701  53
   5 -10   3 78.2024 26.2038  25
  -5 -10  -3 50.9042 27.2296  36
   5 -10   3 78.8134 26.0036  53
   5 -10   3 97.6281 27.0871  15
  -6 -10  -3 753.340 70.3953  36
   6 -10   3 797.762 69.5070  53
   6 -10   3 836.711 70.7614  15
  25   0  -4-17.2480 27.0825  16
  25   0  -4 17.8400 26.8195  17
  25   0  -4 40.4770 28.4231  28
  24   0  -4 1008.10 108.203  17
  24   0  -4 1264.30 118.076  16
  24   0  -4 1182.41 111.964  28
  23   0  -4 288.515 71.6745  17
  23   0  -4 186.346 58.0267  16
  23   0  -4 168.071 51.2669  28
  22   0  -4 172.092 60.2382  17
  22   0  -4 136.410 59.9585  16
  22   0  -4 103.783 52.1321  28
  21   0  -4 1567.45 159.297  16
  21   0  -4 2026.31 177.355  28
  20   0  -4 6644.32 353.741  16
  20   0  -4 7632.96 369.951  28
 -20   0   4 7620.81 365.624  66
  19   0  -4 33.7211 55.1190  34
 -19   0   4 66.0508 51.8654  66
  18   0  -4 364.421 81.2955  34
 -18   0   4 422.186 88.7148  66
  17   0  -4 2205.03 184.513  34
  17   0  -4 2354.87 189.954   4
  17   0  -4 2315.06 191.313  39
  16   0  -4 6626.32 330.062  34
  16   0  -4 6831.65 329.022   4
  16   0  -4 7180.98 338.469  39
  15   0  -4 14218.0 498.257  29
  15   0  -4 13980.1 506.589  34
  15   0  -4 14142.5 502.229   4
  15   0  -4 13277.0 497.451  39
  14   0  -4 1570.71 132.336  29
  14   0  -4 1238.40 122.997  39
 -14   0   4 1631.03 135.203   6
  14   0  -4 1559.06 134.881   4
  13   0  -4 18273.8 576.616  39
  13   0  -4 19062.1 580.330   4
 -13   0   4 17824.7 566.472   6
  13   0  -4 18159.0 566.438  29
 -12   0   4 3344.93 185.334   6
  12   0  -4 3571.32 191.880   4
  12   0  -4 3374.07 183.452  29
  11   0  -4 371.691 59.3227   4
 -11   0   4 420.048 64.5390   6
  11   0  -4 424.428 62.4288  29
  10   0  -4 371.772 57.1934   4
 -10   0   4 266.410 55.0204   6
  10   0  -4 360.155 54.7172  29
  -9   0   4 22062.5 561.874  46
  -9   0   4 21023.4 585.970   6
   9   0  -4 21321.1 579.158  29
  -8   0   4 8829.99 265.416  46
  -8   0   4 7830.34 273.550   6
  -7   0   4 18884.8 477.449  46
  -7   0   4 17758.4 472.979  45
  -7   0   4 17872.6 488.675   6
  -6   0   4 53657.3 1220.13  46
  -6   0   4 52551.2 1219.27  45
  -6   0   4 52278.4 1232.76   6
  -6   0   4 53381.1 1198.22   2
  -5   0   4 23451.5 581.502  46
  -5   0   4 23638.7 569.393  43
  -5   0   4 24041.5 582.868  45
  -5   0   4 24101.8 591.959   6
  -5   0   4 23441.7 567.572   2
  -4   0   4 999999. 20833.0  46
  -4   0   4 970118. 20820.9  43
  -4   0   4 943579. 20826.7  45
  -4   0   4 996829. 20836.9   6
  -4   0   4 945171. 20818.7   2
  -3   0   4 2945.85 114.144  46
  -3   0   4 2925.16 110.450  43
  -3   0   4 3032.93 115.726   6
  -3   0   4 2947.44 111.047   2
  -2   0   4 60106.8 1372.18  43
  -2   0   4 61823.4 1369.04  41
  -2   0   4 58996.9 1369.57  46
  -2   0   4 63570.0 1370.57   6
  -2   0   4 62336.9 1373.16   2
  -2   0   4 60428.7 1355.60  30
  -1   0   4 5601.93 167.872  41
  -1   0   4 5749.68 175.049  43
  -1   0   4 5905.80 166.937   6
  -1   0   4 5592.05 171.531   1
  -1   0   4 5836.09 175.881   2
  -1   0   4 5336.50 153.573  30
   0   0   4 8280.79 232.353  43
   0   0   4 8179.90 225.066  41
   0   0   4 8169.04 219.623  48
   0   0   4 8782.25 227.944  44
   0   0   4 8225.86 231.115   1
   0   0   4 8368.44 232.141   2
   0   0   4 7811.08 208.577  30
   1   0   4 342.683 30.1006  44
   1   0   4 342.804 35.3359  49
   1   0   4 311.433 29.3748  48
   1   0   4 359.282 34.1616  43
   1   0   4 317.056 33.3101   1
   1   0   4 312.302 32.7761   2
   1   0   4 298.692 24.8932  30
   2   0   4 163211. 3650.67  44
   2   0   4 173439. 3680.98  49
   2   0   4 164267. 3665.30  43
   2   0   4 171012. 3666.35  48
   2   0   4 168008. 3665.31   2
   2   0   4 173899. 3675.76   1
   2   0   4 167248. 3649.75  30
   3   0   4 934.700 64.0994  49
   3   0   4 877.673 57.7155  48
   3   0   4 945.105 56.3606  43
   3   0   4 1096.53 59.2323   2
   3   0   4 976.541 62.3004   1
   3   0   4 866.008 51.3744  30
   4   0   4 40083.3 951.446  48
   4   0   4 41493.9 930.790   2
   4   0   4 40611.3 950.280   1
   4   0   4 39769.0 932.577  30
   5   0   4 5708.04 199.017  51
   5   0   4 5783.50 200.358  48
   5   0   4 5792.43 197.151   1
   5   0   4 5668.15 187.741  30
   6   0   4 63204.1 1442.09  51
   6   0   4 61596.5 1442.12  48
   6   0   4 62058.1 1435.12   1
   7   0   4 12779.2 390.481  48
   7   0   4 13671.0 393.151  51
   7   0   4 13316.9 382.243   1
   8   0   4 32415.7 827.665  51
   8   0   4 32745.2 827.347  48
   8   0   4 32055.1 809.763   1
   9   0   4 8.09531 16.4122  51
   9   0   4 24.3655 20.8267  48
  10   0   4 7336.53 290.906  51
  10   0   4 8099.05 301.275  48
  11   0   4 1894.07 136.957  51
  11   0   4 1892.15 136.472  48
  12   0   4 6082.98 307.677  57
  12   0   4 7057.70 319.124  56
  12   0   4 6832.61 308.862  26
  12   0   4 6520.86 288.651  24
  12   0   4 6396.71 286.312  51
  12   0   4 6749.19 289.802  48
  12   0   4 6542.56 302.178  38
  12   0   4 6503.20 300.520  16
  12   0   4 6646.07 308.656  28
  13   0   4 1231.79 137.554  57
  13   0   4 1278.90 134.202  56
  13   0   4 1221.33 119.609  24
  13   0   4 1009.35 115.469  26
  13   0   4 1331.58 123.889  51
  13   0   4 1138.90 116.774  48
  13   0   4 999.261 116.809  16
  13   0   4 1073.79 125.571  28
  14   0   4 716.570 108.580  56
  14   0   4 535.988 86.9715  24
  14   0   4 477.860 87.3732  26
  14   0   4 445.958 78.7396  48
  14   0   4 508.757 81.2522  51
  14   0   4 438.755 84.5672  16
  14   0   4 573.283 95.8936  28
  15   0   4 7509.11 376.228  56
  15   0   4 7897.34 354.248  48
  15   0   4 8289.79 376.957  16
  15   0   4 8171.79 382.158  28
  15   0   4 7997.33 373.134  26
  15   0   4 8153.31 357.760  24
  16   0   4 3203.59 230.530  16
  16   0   4 3138.11 232.393  28
  16   0   4 3481.84 224.088  24
  16   0   4 3237.57 229.476  26
  17   0   4 1620.13 163.369  16
  17   0   4 1792.37 171.588  26
  17   0   4 1630.64 166.582  21
  17   0   4 1725.75 160.080  24
  18   0   4 2311.53 189.669  16
  18   0   4 2092.75 173.683  24
  18   0   4 2238.20 193.935  26
  18   0   4 2187.57 185.275  21
  19   0   4 14427.7 531.274  16
  19   0   4 14584.7 529.899  21
  19   0   4 13463.2 500.845  24
  19   0   4 13318.4 517.855  26
  19   0   4 13795.1 535.604  27
  20   0   4 288.340 75.4450  27
  20   0   4 113.011 54.4612  26
  20   0   4 181.634 55.3370  21
  21   0   4 840.289 102.830  21
  21   0   4 876.113 110.501  27
  22   0   4 242.147 59.1720  27
  22   0   4 160.383 47.3957  21
  23   0   4 700.592 73.4472  21
  23   0   4 779.854 82.8318  27
  25  -1  -4 1420.19 109.450  28
  25  -1  -4 1314.24 105.220  17
  25   1  -4 1151.24 102.598  17
  25  -1  -4 1508.96 112.724  16
 -24  -1   4 31.6452 33.1246  66
  24  -1  -4-11.0114 33.1065  16
  24   1  -4 11.1195 39.0395  17
  24  -1  -4 43.7973 39.7027  17
  24   1  -4-51.6122 40.7881  16
  24  -1  -4 21.9864 31.5136  28
  23  -1  -4 79.6552 46.6375  17
  23  -1  -4-13.2614 45.0089  16
  23   1  -4 163.272 54.6249  16
  23   1  -4 107.301 50.1570  17
 -23  -1   4 102.635 47.9782  66
  23  -1  -4 79.7425 43.4686  28
  22   1  -4 30.6965 39.3557  17
  22   1  -4 14.4415 43.4217  16
 -22  -1   4 29.4014 46.1662  66
  22  -1  -4 15.2230 39.0347  28
  21   1  -4 3778.05 250.329  17
  21   1  -4 3485.21 238.030  16
  21  -1  -4 3413.70 239.963  16
  21  -1  -4 3748.63 248.112  28
 -21  -1   4 3904.11 252.220  66
 -20  -1   4 1399.70 156.412  66
  20  -1  -4 1567.62 156.316  34
  20   1  -4 1684.41 166.155  16
  19  -1  -4 3967.97 254.210  34
  19   1  -4 4214.81 265.554  16
  18  -1  -4 8577.59 392.295  34
  18   1  -4 8659.24 399.228  16
  17   1  -4 16.2726 32.9935  39
  17  -1  -4 47.1595 37.7100  39
  17  -1  -4 48.7769 39.0028  29
  17  -1  -4 62.0855 46.6720  34
  17   1  -4 16.2656 41.7118  34
  17   1  -4 32.1401 38.5498   4
  16  -1  -4 9329.57 396.700  39
  16   1  -4 8997.34 398.358  39
  16  -1  -4 9644.79 407.361  29
  16   1  -4 8818.05 395.894  34
  16  -1  -4 9148.12 396.493  34
  16   1  -4 9982.55 413.105   4
  16  -1  -4 9134.38 388.042   4
 -16   1   4 9072.19 392.123   6
  15  -1  -4 242.586 61.2986  39
  15   1  -4 323.475 68.8469  39
  15  -1  -4 225.683 57.4109  29
  15   1  -4 311.940 70.5869  34
  15  -1  -4 217.367 60.5488  34
  15   1  -4 182.448 57.1254   4
  15  -1  -4 340.222 69.3559   4
 -15   1   4 158.536 53.8026   6
  14  -1  -4 24.5088 27.2138  39
  14   1  -4 25.6820 23.2846  39
  14  -1  -4-12.9218 26.1960  29
  14   1  -4 25.9507 28.8145  34
  14  -1  -4 99.5156 40.6600  34
  14  -1  -4 12.0512 26.7625   4
  14   1  -4 25.7306 34.9900   4
 -14   1   4 24.2108 41.0617   6
  13   1  -4 23.3628 35.1348   4
  13  -1  -4 66.2887 38.8014   4
 -13   1   4 55.2016 40.0449   6
  13  -1  -4 35.1827 31.9088  29
  13  -1  -4 55.1198 29.9963  39
  12  -1  -4 13786.2 451.544   4
  12   1  -4 13626.9 453.098   4
 -12  -1   4 13471.7 439.776   6
 -12   1   4 13055.1 440.415   6
  12  -1  -4 13277.8 448.765  29
  12  -1  -4 12690.4 438.430  39
  11   1  -4 17127.9 512.736   4
 -11  -1   4 17637.8 508.515   6
 -11   1   4 16025.9 497.580   6
  11  -1  -4 16564.3 507.964  29
  11   1  -4 15852.6 481.146  52
 -11  -1   4 16253.5 471.878  45
  11  -1  -4 15757.3 492.495  39
 -10  -1   4 887.503 87.7961   6
 -10   1   4 947.636 86.6447   6
  10  -1  -4 760.303 82.0582  29
 -10  -1   4 969.598 79.6780  45
 -10  -1   4 987.129 80.1790  46
   9  -1  -4 4990.75 184.708  67
  -9  -1   4 4950.54 205.583   6
   9   1  -4 5039.04 210.309   4
  -9   1   4 5200.19 209.775   6
   9  -1  -4 4770.40 207.373  29
  -9  -1   4 4876.97 191.561  45
  -8   1   4 4113.59 177.933   6
  -8  -1   4 4444.10 183.195   6
   8   1  -4 4243.63 180.379   4
   8  -1  -4 4039.95 158.485  67
  -8   1   4 4087.02 165.533  44
  -8  -1   4 3854.33 163.782  45
   7   1  -4 431.749 51.0896   4
  -7   1   4 470.022 52.8465   6
   7  -1  -4 409.218 44.7038   8
  -7  -1   4 465.748 54.9375   6
   7  -1  -4 511.589 46.6764  67
  -7   1   4 535.953 51.9147  44
  -7  -1   4 539.309 52.2990  45
   6  -1  -4 4979.82 167.483   8
  -6  -1   4 4574.63 179.295   6
  -6   1   4 4988.60 180.310   6
   6   1  -4 4860.36 179.306   4
  -6   1   4 4952.79 161.469   2
  -6  -1   4 4832.18 173.852  45
  -6   1   4 5140.35 178.640  44
  -6  -1   4 4812.64 160.311  43
   5  -1  -4 63858.3 1425.84   8
  -5   1   4 64080.5 1448.99   6
  -5  -1   4 61995.9 1451.25   6
  -5   1   4 63863.9 1430.43   2
  -5   1   4 63894.1 1448.07  44
  -5  -1   4 63295.9 1442.34  45
   4  -1  -4 399010. 8707.57   8
  -4  -1   4 413570. 8741.78   6
  -4   1   4 412547. 8731.35   6
  -4  -1   4 400087. 8724.79   2
  -4   1   4 400089. 8722.85   2
  -4  -1   4 399551. 8728.85  45
  -4   1   4 408990. 8738.11  44
  -3   1   4 59217.7 1308.88  65
   3  -1  -4 58176.1 1288.87   8
  -3   1   4 59115.1 1310.33   6
  -3   1   4 59121.3 1299.62   1
  -3  -1   4 58810.6 1317.54   2
  -3   1   4 58810.4 1314.53   2
  -3  -1   4 55968.3 1327.93  30
  -3   1   4 53929.8 1295.74  40
  -3   1   4 59577.6 1324.46  44
  -3  -1   4 60229.8 1314.66  45
  -2   1   4 12911.6 329.615  65
  -2   1   4 13106.3 348.441  44
  -2  -1   4 13131.5 335.787  45
  -2   1   4 12964.0 325.258  41
  -2  -1   4 13199.1 342.982  41
  -2   1   4 12780.6 330.605  40
  -2  -1   4 12847.2 347.751  30
  -2   1   4 13160.6 342.711   2
  -2   1   4 13350.5 330.691   6
  -2   1   4 13146.4 331.743   1
  -2  -1   4 13102.1 344.125   2
  -1   1   4 30429.1 691.782  41
  -1  -1   4 30776.7 711.233  41
  -1  -1   4 31312.1 700.956  45
  -1   1   4 29697.3 717.270  44
  -1   1   4 29858.9 676.894  48
  -1   1   4 30163.1 703.640  40
  -1  -1   4 29857.2 703.119  46
  -1  -1   4 30355.6 713.424  30
  -1   1   4 30796.5 714.900   2
  -1   1   4 29845.8 689.783   6
  -1  -1   4 29353.7 713.729   2
  -1   1   4 30240.5 704.551   1
   0  -1   4 1197.47 64.8011  41
   0   1   4 1385.34 68.5793  40
   0   1   4 1119.76 55.3789  41
   0   1   4 1299.11 54.7494  48
   0  -1   4 1321.23 61.0092  46
   0  -1   4 1217.48 57.1057  45
   0  -1   4 1279.11 66.7553  30
   0   1   4 1380.94 70.7408   2
   0  -1   4 1240.11 68.3911   2
   0   1   4 1230.62 65.8294   1
   1  -1   4 83983.4 1892.20  46
   1  -1   4 89125.2 1886.24  45
   1   1   4 85361.2 1906.15  49
   1  -1   4 86887.1 1914.86  41
   1   1   4 86290.3 1897.43  48
   1  -1   4 85057.2 1912.32  30
   1  -1   4 86352.4 1918.01   2
   1   1   4 87171.3 1920.09   1
   1   1   4 85432.9 1916.31   2
   2  -1   4 3436.57 136.090  49
   2  -1   4 3304.70 127.251  48
   2   1   4 3266.52 122.910  49
   2   1   4 3287.97 120.877  47
   2   1   4 3430.66 119.840  48
   2  -1   4 3417.93 125.305  30
   2   1   4 3264.35 128.322   1
   2  -1   4 3305.41 125.575   1
   2  -1   4 3537.83 128.120   2
   2   1   4 3427.47 124.715   2
   3  -1   4 233102. 4980.46  49
   3   1   4 229644. 4953.40  48
   3  -1   4 225673. 4961.08  48
   3   1   4 227443. 4944.26  47
   3  -1   4 225109. 4954.93  30
   3   1   4 229081. 4966.60   1
   3  -1   4 225555. 4955.70   1
   3   1   4 228286. 4948.37   2
   4  -1   4 300.406 41.4664  49
   4  -1   4 214.574 29.1480  43
   4   1   4 265.655 34.1699  48
   4  -1   4 254.657 34.2773  48
   4  -1   4 277.379 35.0287  30
   4   1   4 250.469 31.3196   2
   4   1   4 257.084 36.6690   1
   4  -1   4 253.720 34.8330   1
   5  -1   4 4025.40 158.395  48
   5   1   4 3996.53 152.006  51
   5   1   4 3951.69 156.005  48
   5  -1   4 3842.36 151.894  30
   5  -1   4 3960.99 148.764   1
   5   1   4 3851.84 158.077   1
   6  -1   4 24835.0 619.131  48
   6   1   4 23015.9 605.087  51
   6   1   4 23651.5 614.068  48
   6  -1   4 23890.5 607.844  30
   6   1   4 23514.7 616.379   1
   7  -1   4 5109.82 204.258  48
   7   1   4 5506.37 203.879  51
   7   1   4 5196.40 206.574  48
   7  -1   4 5234.97 214.403  29
   7  -1   4 5020.91 199.003  30
   7   1   4 5330.22 207.027   1
   8   1   4 105.150 29.1746  51
   8  -1   4 44.9305 25.4616  51
   8   1   4 59.8244 26.3147  48
   8  -1   4 87.2566 27.2358  48
   8  -1   4 88.3238 28.2797  30
   8  -1   4 108.959 34.0253  29
   8   1   4 121.580 35.5540   1
   9   1   4 3267.96 164.420  51
   9  -1   4 3306.01 169.079  51
   9  -1   4 3159.99 164.741  48
   9   1   4 3177.60 166.729  48
   9  -1   4 3184.85 175.932  29
   9   1   4 3214.65 163.153   1
  10   1   4 59.7507 31.0424   1
  10  -1   4 125.970 37.4539  48
  10  -1   4 103.036 32.9721  51
  10   1   4 115.986 32.4387  51
  10   1   4 197.214 43.4739  48
  11   1   4 3589.15 190.156  51
  11  -1   4 3236.14 186.613  51
  11  -1   4 3182.52 181.213  48
  11   1   4 3620.58 196.796  48
  12  -1   4 2378.47 183.054  57
  12   1   4 2428.84 182.607  57
  12  -1   4 2452.78 181.912  56
  12  -1   4 2171.76 168.082  26
  12   1   4 2532.23 167.740  24
  12   1   4 2165.28 166.108  26
  12  -1   4 2216.58 158.345  51
  12  -1   4 2524.29 178.722  38
  12   1   4 2558.48 164.076  51
  12   1   4 2667.75 172.942  48
  12  -1   4 2315.75 157.467  48
  12   1   4 2374.55 174.360  28
  12  -1   4 2393.83 176.097  28
  12   1   4 2244.38 171.065  17
  12   1   4 2663.63 185.659  16
  13  -1   4 45.3550 47.5046  56
  13  -1   4 93.7825 47.0233  57
  13   1   4 14.3627 26.0933  56
  13   1   4 86.1804 44.6731  24
  13   1   4 27.8830 37.9510  26
  13  -1   4 83.7339 41.9915  26
  13   1   4 84.7686 34.7545  51
  13   1   4 113.021 41.0790  48
  13  -1   4 83.1103 37.3211  48
  13  -1   4 71.1248 38.7211  28
  13   1   4 72.3483 39.3860  28
  13   1   4 111.751 47.4097  17
  13   1   4 114.573 51.9578  16
  14   1   4 561.465 94.7365  28
  14  -1   4 507.313 90.2359  28
  14  -1   4 701.213 104.345  56
  14  -1   4 633.845 100.353  21
  14   1   4 770.788 103.099  24
  14  -1   4 566.567 88.7905  24
  14  -1   4 707.558 103.902  26
  14   1   4 569.163 95.9858  26
  14   1   4 604.391 86.9296  51
  14   1   4 760.867 99.4423  48
  14  -1   4 549.368 82.1732  48
  14  -1   4 625.116 97.2832  38
  14   1   4 648.636 101.842  16
  14   1   4 691.123 103.698  17
  15  -1   4 7170.88 355.076  56
  15   1   4 6355.29 309.539  51
  15   1   4 6230.34 311.118  48
  15  -1   4 5962.56 314.364  38
  15   1   4 6071.58 321.967  17
  15   1   4 5948.31 322.421  16
  15  -1   4 6506.94 333.546  28
  15  -1   4 5949.37 313.488  21
  15  -1   4 6772.35 335.682  26
  15   1   4 6601.62 329.780  26
  15   1   4 6492.88 314.209  24
  15  -1   4 6151.16 304.701  24
  16   1   4 559.372 97.2831  17
  16   1   4 510.679 100.614  16
  16  -1   4 493.812 97.0291  28
  16  -1   4 433.958 85.6964  24
  16  -1   4 498.080 93.4328  26
  16   1   4 660.354 106.163  24
  16   1   4 654.686 106.532  26
  16  -1   4 411.311 87.9277  21
  17   1   4 977.910 125.045  17
  17   1   4 861.431 123.142  16
  17  -1   4 535.880 102.948  28
  17  -1   4 760.277 108.989  24
  17   1   4 1203.12 135.031  24
  17   1   4 971.803 126.941  26
  17   1   4 454.002 101.525  27
  17  -1   4 588.252 104.704  26
  17  -1   4 1326.85 142.987  21
  18   1   4 4250.88 265.037  17
  18   1   4 4056.22 257.494  26
  18  -1   4 4451.08 270.888  26
  18  -1   4 4477.52 266.261  21
  18  -1   4 4769.87 265.393  24
  18   1   4 4745.46 286.178  27
  19   1   4 3836.80 244.289  17
  19   1   4 4185.16 254.626  21
  19  -1   4 4458.62 263.450  26
  19   1   4 4876.52 277.724  27
  19  -1   4 3602.12 234.892  21
  19  -1   4 4224.88 242.537  24
  20   1   4 3688.89 224.766  17
  20  -1   4 3116.50 216.186  27
  20  -1   4 3578.65 223.675  26
  20   1   4 2880.80 209.817  27
  20  -1   4 3615.68 220.764  21
  20   1   4 3115.70 209.613  21
  20  -1   4 3538.92 208.235  24
  21  -1   4 128.632 53.4886  27
  21  -1   4 80.3896 41.7101  21
  21   1   4 181.448 54.8798  21
  21   1   4 63.5866 47.5922  27
  21  -1   4 134.667 50.9128  26
  22   1   4 300.984 60.4556  27
  22  -1   4 233.342 58.7034  27
  22  -1   4 213.081 48.5091  21
  22   1   4 219.114 49.7099  21
  23   1   4 537.603 66.9159  27
  23   1   4 522.807 64.4033  21
  23  -1   4 590.696 70.9510  27
 -25  -2   4 106.604 33.1653  66
  25  -2  -4 92.5767 33.6000  28
  25   2  -4 117.839 38.4059  17
  25  -2  -4 52.8102 28.2698  16
  25   2  -4 107.928 35.1828  18
  25  -2  -4 109.862 33.5802  17
 -24  -2   4 1357.20 117.417  66
  24  -2  -4 1340.90 117.889  16
  24  -2  -4 1405.61 118.741  17
  24   2  -4 1586.90 125.152  17
  24  -2  -4 1541.67 126.366  28
  23   2  -4 12.2536 35.1275  17
  23  -2  -4 11.9839 32.5914  17
  23  -2  -4-12.4041 37.2942  16
 -23  -2   4 12.4795 39.1894  66
  23  -2  -4 50.5093 44.3339  28
  22   2  -4 314.238 77.0219  17
  22  -2  -4 461.569 85.1186  16
 -22  -2   4 389.285 84.0731  66
  22  -2  -4 352.095 77.9607  28
 -21  -2   4 1336.81 146.475  66
  21  -2  -4 1301.98 145.981  28
  21   2  -4 1381.86 149.705  17
  21   2  -4 1420.90 139.100  23
  20   2  -4 465.358 88.5844  23
  20   2  -4 288.070 78.7695  17
  20  -2  -4 439.478 86.4406  37
  19   2  -4 6892.68 338.832  23
  19   2  -4 6813.51 354.420  17
  19  -2  -4 6739.97 345.770  37
  18   2  -4 1092.18 129.251  23
  18  -2  -4 1120.01 130.407  34
  18  -2  -4 1101.66 135.801  37
  18   2  -4 884.934 125.862  17
  17   2  -4 3061.03 215.194  23
  17  -2  -4 3335.55 234.975  29
  17   2  -4 3062.27 221.655  39
  17  -2  -4 2766.68 206.272  34
  17  -2  -4 2960.67 217.686  37
 -17   2   4 2619.35 207.553   6
  17   2  -4 2987.76 222.840   4
  16   2  -4 101.828 45.6920  23
  16   2  -4 61.6476 36.9778  39
  16  -2  -4 16.2311 38.9420  29
  16  -2  -4 63.1379 40.4841  37
  16  -2  -4 14.5213 29.4524  34
 -16   2   4 74.7707 48.8877   6
  16   2  -4 48.0450 48.1606   4
  15   2  -4 6126.99 308.271  39
  15  -2  -4 6238.68 319.092  29
  15  -2  -4 6708.41 314.017  34
  15  -2  -4 6753.83 329.390  37
  15   2  -4 6649.22 321.823  34
  15  -2  -4 6152.09 308.965  35
  15   2  -4 6440.13 321.985   4
 -15   2   4 6140.26 306.237   6
  14   2  -4 1672.64 138.643  52
  14   2  -4 1519.87 140.024  39
  14  -2  -4 1689.27 151.185  29
  14  -2  -4 1946.50 157.019  35
  14   2  -4 1630.08 146.810  34
  14  -2  -4 1488.38 136.465  34
  14   2  -4 1555.84 143.356   4
 -14   2   4 1595.83 140.999   6
  14   2  -4 1749.25 144.791   5
  13   2  -4 6036.81 273.312  52
  13   2  -4 6214.11 283.190  31
  13  -2  -4 5977.93 288.318  29
  13  -2  -4 5828.08 279.278  35
  13   2  -4 5534.18 275.522  34
  13  -2  -4 5912.02 275.903  34
  13   2  -4 5448.59 274.598   4
 -13   2   4 6302.25 285.582   6
  12   2  -4 27697.3 794.435   4
 -12   2   4 28920.7 792.398   6
  12  -2  -4 27240.8 795.317  29
  12   2  -4 28191.4 778.936  52
  11   2  -4 17520.7 546.661   4
  11  -2  -4 18300.4 527.015   8
  11  -2  -4 17377.3 549.999  29
 -11  -2   4 17600.9 517.074  45
  10  -2  -4 9998.37 326.442  67
  10   2  -4 10085.9 352.144   4
  10  -2  -4 10109.6 332.078   8
 -10  -2   4 9520.05 333.662   6
  10  -2  -4 9281.48 345.803  29
 -10  -2   4 9647.63 326.509  45
   9  -2  -4 903.447 77.5756  67
   9   2  -4 884.005 84.9397   4
   9  -2  -4 843.961 74.8568   8
  -9  -2   4 940.118 84.5707   6
   9  -2  -4 816.785 84.0970  29
  -9  -2   4 862.430 75.8192  45
   8   2  -4 1108.87 88.1637   4
   8  -2  -4 1198.15 84.6818   8
  -8  -2   4 1045.77 86.0881   6
   8  -2  -4 1144.94 83.0782  67
   7   2  -4 6386.72 233.379   4
   7  -2  -4 6669.08 226.345   8
   7  -2  -4 6825.00 230.829  67
  -7   2   4 6343.26 226.671  44
   6   2  -4 13190.1 374.943   4
  -6   2   4 13125.4 360.881   2
   6  -2  -4 13476.8 365.853   8
   6   2  -4 12835.7 359.772   3
   6  -2  -4 13242.0 362.375  61
  -6   2   4 12840.1 372.873  44
   5   2  -4 536.586 49.9533   4
  -5   2   4 443.285 45.2009   2
   5  -2  -4 551.385 47.9689   8
   5   2  -4 590.437 50.7887   3
   5  -2  -4 412.747 44.3944  61
  -5   2   4 587.069 59.5694  65
  -5   2   4 556.841 54.5795  44
  -4   2   4 112.232 31.7904  65
   4  -2  -4 118.456 26.1465  61
   4   2  -4 50.3657 16.8833   4
   4  -2  -4 22.1113 14.9850   8
   4   2  -4 90.1627 22.7832   3
  -4  -2   4 18.9488 23.6365  30
   3  -2  -4 12537.8 344.019  61
  -3   2   4 11866.3 347.000  65
   3   2  -4 12565.6 342.244   3
   3  -2  -4 11806.9 320.744   8
  -3  -2   4 12365.4 362.918  30
  -3  -2   4 12655.8 338.937  41
   2  -2  -4 24139.3 591.402  61
   2   2  -4 23805.9 587.860   3
  -2   2   4 23053.0 562.636   1
  -2  -2   4 24218.5 605.721  30
  -2  -2   4 23265.8 581.230  41
   1  -2  -4 778.601 59.3950  61
   1   2  -4 745.826 57.4999   3
  -1   2   4 787.899 51.8079   1
  -1  -2   4 776.899 61.6086  30
  -1  -2   4 714.160 52.6336  41
  -1   2   4 767.763 59.6288  40
   0  -2  -4 19410.7 500.002  61
   0   2   4 19979.5 490.547   1
   0   2  -4 19474.6 498.332   3
   0  -2   4 19711.9 506.833  30
   0   2   4 19709.4 504.971  40
   0  -2   4 19012.4 488.528  41
  -1  -2  -4 2805.82 119.523  61
   1   2   4 2696.30 114.368   1
  -1   2  -4 2589.96 113.956   3
   1  -2   4 2333.23 113.388  30
   1  -2   4 2657.01 120.818  49
   1   2   4 2581.31 119.155  47
   1   2   4 2783.07 121.326  40
  -2  -2  -4 40583.7 949.905  61
   2   2   4 39877.7 952.425   1
  -2   2  -4 40324.9 947.747   3
   2  -2   4 40506.4 957.286  30
   2  -2   4 40483.3 962.759  49
   2   2   4 41910.6 963.251  40
   2   2   4 38581.9 956.820  47
  -3  -2  -4 122.185 25.8230  61
   3  -2   4 120.446 29.5897  49
   3   2   4 128.784 30.0763  47
  -3   2  -4 153.760 28.0648   3
   3   2   4 131.106 30.2409   1
   3  -2   4 133.118 28.0356  30
   4  -2   4 47446.6 1141.38  49
   4  -2   4 47171.5 1120.66  48
   4   2   4 46232.9 1123.65  47
   4   2   4 48010.3 1107.95   2
   4   2   4 48406.3 1134.34   1
   4   2   4 48193.2 1113.45   5
   4  -2   4 48153.9 1125.83  30
   5  -2   4 13487.6 381.496  48
   5   2   4 12604.1 387.010   1
   5  -2   4 13272.2 382.581  30
   6  -2   4 107265. 2429.12  48
   6   2   4 109777. 2444.55   1
   6  -2   4 105850. 2433.98  29
   6  -2   4 107828. 2429.86  30
   7  -2   4 9899.22 319.503  48
   7   2   4 9827.28 331.355   1
   7  -2   4 9318.26 314.336  30
   7  -2   4 9701.90 327.969  29
   8   2   4 1537.78 107.590  48
   8  -2   4 1297.06 98.4405  48
   8   2   4 1372.10 105.771   1
   8  -2   4 1400.83 108.993  29
   8  -2   4 1348.03 100.520  30
   9   2   4 44.7485 26.9470  48
   9   2   4 91.5486 34.2484   1
   9  -2   4 97.4553 37.5095  29
   9  -2   4 25.6078 24.5125  30
  10   2   4 1488.81 120.084  48
  10  -2   4 1283.04 108.402  48
  10  -2   4 1494.65 124.324  29
  10   2   4 1323.99 114.447   1
  11   2   4 42.9394 30.7992   1
  11  -2   4 72.7488 34.7807  29
  11  -2   4 53.2645 31.9628  57
  11  -2   4 52.9042 31.7469  56
  11   2   4 86.4722 43.8387  24
  11   2   4 48.6813 31.2307  26
  11   2   4 22.8156 29.2773  23
  11  -2   4 96.1248 40.7750  26
  11  -2   4 163.579 50.8129  21
  11   2   4 55.2650 28.3684  48
  11  -2   4 60.9563 29.1511  48
  11  -2   4 62.8260 36.0424  38
  11   2   4 64.7544 43.9459  17
  11   2   4 51.8860 35.2994  16
  12  -2   4 1871.02 157.982  38
  12   2   4 1645.85 138.127  48
  12  -2   4 2054.37 159.873  21
  12   2   4 1785.25 154.215  26
  12  -2   4 1713.19 149.480  26
  12   2   4 2061.43 152.667  24
  12  -2   4 1690.07 156.074  57
  12  -2   4 1586.60 149.550  56
  12   2   4 1989.13 165.372  17
  12   2   4 1840.04 159.825  16
  13  -2   4 56.4609 40.4656  28
  13  -2   4 62.3601 48.9584  56
  13   2   4 64.2594 43.5938  24
  13   2   4 128.058 57.6851  26
  13  -2   4-28.5973 40.9914  26
  13  -2   4 13.6408 39.1057  21
  13   2   4 39.5246 26.7092  48
  13  -2   4 14.6936 29.7875  38
  13   2   4 14.6299 39.7888  18
  13   2   4 91.8304 57.2065  16
  13   2   4 45.6692 39.0343  17
  14  -2   4 865.518 120.912  56
  14   2   4 907.857 121.654  27
  14  -2   4 1058.12 124.601  21
  14  -2   4 1133.29 129.208  26
  14  -2   4 1231.62 138.129  38
  14   2   4 1211.29 127.102  48
  14  -2   4 984.453 121.005  28
  14   2   4 1053.55 129.913  18
  14   2   4 963.933 128.519  16
  14   2   4 1167.13 136.540  17
  15  -2   4 11766.0 493.427  56
  15   2   4 11850.2 484.912  27
  15  -2   4 12029.8 476.861  21
  15  -2   4 11974.5 483.759  26
  15  -2   4 11318.1 475.335  38
  15   2   4 12510.9 476.526  48
  15  -2   4 11873.0 479.719  28
  15   2   4 12732.0 493.804  18
  15   2   4 12757.7 503.491  17
  16  -2   4 6810.34 359.916  56
  16  -2   4 7068.39 353.660  38
  16  -2   4 6939.70 349.266  28
  16   2   4 7915.31 377.771  17
  16   2   4 7160.94 354.541  18
  16  -2   4 7180.12 354.520  26
  16   2   4 6727.38 348.799  27
  16  -2   4 6814.94 338.694  21
  16  -2   4 7103.11 335.145  24
  17  -2   4 840.719 117.498  28
  17  -2   4 587.019 98.9833  38
  17   2   4 631.390 101.523  18
  17   2   4 501.053 101.201  17
  17  -2   4 766.990 109.450  21
  17  -2   4 548.035 98.5021  26
  17   2   4 620.205 103.947  27
  17  -2   4 649.618 103.103  24
  18   2   4 83.2019 52.2886  17
  18   2   4 123.621 59.4606  18
  18  -2   4 125.348 60.5786  24
  18  -2   4 48.3071 48.4491  26
  18  -2   4 88.3854 48.1841  21
  18   2   4 80.7375 52.8110  27
  19   2   4 1249.70 141.415  17
  19  -2   4 1444.84 145.321  26
  19   2   4 1196.65 136.615  27
  19  -2   4 1333.00 133.630  21
  19  -2   4 1454.83 147.993  27
  19  -2   4 1411.87 137.441  24
  20   2   4 437.186 80.8442  27
  20  -2   4 300.616 65.8017  24
  20  -2   4 309.031 74.3944  27
  20  -2   4 229.497 66.2464  26
  20   2   4 341.083 71.6709  21
  21  -2   4 245.874 57.5964  24
  21  -2   4 427.412 73.6994  26
  21  -2   4 355.161 70.0875  27
  21   2   4 483.103 77.2711  21
  22  -2   4 320.722 57.3936  27
  22   2   4 308.647 54.4317  21
  22  -2   4 382.051 63.6140  26
  23   2   4 180.927 38.6135  21
 -24  -3   4 417.177 64.1713  66
  24  -3  -4 608.988 72.2397  28
  24   3  -4 516.609 69.6832  18
  24  -3  -4 403.944 61.1060  16
 -23  -3   4-11.1800 32.0490  66
  23  -3  -4 31.9898 30.5678  16
  23   3  -4 20.3328 34.4830  17
  23  -3  -4-21.7406 31.1613  28
 -22  -3   4 79.3206 43.2341  66
  22   3  -4 73.8442 38.6756  17
  22  -3  -4 64.1933 40.3429  16
  22  -3  -4 52.1561 45.8019  28
 -21  -3   4 387.683 81.6925  66
  21   3  -4 550.167 92.7362  17
  21  -3  -4 371.704 79.2003  28
  21  -3  -4 510.265 82.7557  26
  21   3  -4 500.929 84.7089  23
  20  -3  -4 3751.69 247.136  37
  20   3  -4 3723.53 236.795  23
  20  -3  -4 3964.27 239.668  26
  19  -3  -4 5050.68 295.591  37
  19  -3  -4 4546.97 268.190  26
  19   3  -4 4493.59 269.298  23
  18  -3  -4 281.008 73.2717  37
  18   3  -4 274.412 72.0035  23
  18  -3  -4 429.568 89.1628  26
  17  -3  -4 2442.38 203.909  37
  17   3  -4 2057.20 180.152  23
  17  -3  -4 2287.32 187.828  26
 -16   3   4 9444.48 438.829  65
  16  -3  -4 9415.36 410.336  26
  16   3  -4 9032.89 403.598  23
  16   3  -4 9918.51 414.651  52
  16   3  -4 9614.56 413.111  31
  16  -3  -4 9098.24 419.795  29
  16  -3  -4 9622.87 417.565  35
  16  -3  -4 10034.7 436.683  37
 -16   3   4 9394.60 413.489   6
  16   3  -4 9375.69 424.344   4
  15   3  -4 31.9515 43.4542   4
 -15   3   4 14.9591 44.9830   6
  15   3  -4 29.2333 41.9087   5
 -15   3   4 52.6701 50.3354  65
  15   3  -4 29.1375 32.3600  52
  15  -3  -4 148.624 55.5565  35
  15  -3  -4 48.3196 41.3053  37
  15  -3  -4 48.2826 41.2736  29
  15   3  -4 15.0470 36.0981  31
  14  -3  -4 1169.04 117.449  15
 -14   3   4 1094.70 125.679   6
  14   3  -4 1160.55 125.870   5
  14   3  -4 1086.88 127.461   4
 -14   3   4 1071.15 130.745  65
  14   3  -4 1237.82 127.594  52
  14  -3  -4 1105.43 124.675  35
  14   3  -4 1123.55 126.198  31
  14  -3  -4 1067.52 125.012  29
  13  -3  -4 176.734 51.2162  15
  13  -3  -4 195.887 50.2566   8
  13   3  -4 205.939 58.5145   4
  13   3  -4 224.332 57.5104   5
 -13   3   4 260.637 69.6079  65
  13   3  -4 154.549 49.6965  52
  13  -3  -4 169.526 58.0522  35
  13   3  -4 176.997 53.9494  31
  13  -3  -4 167.043 55.1515  29
  12  -3  -4 26451.4 752.530  15
 -12   3   4 28054.8 823.327  65
 -12  -3   4 26167.0 748.099  45
  12  -3  -4 28550.6 770.563   8
  12   3  -4 25899.6 779.541   5
  12   3  -4 27167.1 789.209   4
  12  -3  -4 27244.4 787.513  35
  12   3  -4 26241.4 789.317  31
  12  -3  -4 27009.0 794.937  29
  11  -3  -4 1390.12 114.064   8
  11   3  -4 1432.27 126.000   5
  11   3  -4 1485.42 128.115   4
 -11   3   4 1448.97 134.948  65
  11  -3  -4 1427.22 126.717  29
 -11  -3   4 1625.45 122.194  45
  10  -3  -4 3507.21 179.850   8
  10   3  -4 3354.58 190.772   5
  10   3  -4 3296.24 186.359   4
  10  -3  -4 3164.65 187.185  29
 -10   3   4 3597.29 207.889  65
  10  -3  -4 3484.91 182.266  67
   9  -3  -4 5641.56 230.232   8
   9   3  -4 5704.91 248.438   5
   9   3  -4 5467.20 240.766   4
   9  -3  -4 5180.83 239.624  29
  -9   3   4 5493.42 258.344  65
   9  -3  -4 5378.05 230.559  67
  -8   3   4 3453.41 192.036  65
   8  -3  -4 3863.02 179.024  67
   8  -3  -4 3504.25 169.204   8
   8   3  -4 3795.25 186.620   5
   8   3  -4 3301.67 172.838   4
   7  -3  -4 18209.0 512.775  67
  -7   3   4 18119.1 544.956  65
   7  -3  -4 17847.6 501.836   8
   7   3  -4 17889.3 523.342   5
   7   3  -4 17915.7 509.141   4
   6  -3  -4 1177.26 83.5285   8
   6   3  -4 1166.33 85.1317   3
   6   3  -4 1246.61 94.4714   5
   6  -3  -4 1299.99 88.7823  61
  -6   3   4 1203.58 102.967  65
   6  -3  -4 1261.54 91.1709  67
  -6  -3   4 1154.09 107.912  30
  -6  -3   4 1238.22 82.4630  42
   5  -3  -4 6013.71 210.571   8
   5   3  -4 6046.94 218.138   3
   5   3  -4 5731.17 222.293   5
  -5   3   4 5877.33 239.490  65
   5  -3  -4 5393.51 209.932  61
  -5  -3   4 5829.70 244.729  30
  -5  -3   4 5669.86 206.205  42
   4  -3  -4-5.14490 16.1596   8
   4   3  -4 12.3941 19.4630   5
  -4   3   4-15.2437 31.6641  65
   4  -3  -4 42.7117 20.6986  61
  -4  -3   4 7.95531 28.8482  30
  -4  -3   4 16.2420 15.5235  42
   3   3  -4 25630.2 658.223   3
   3   3  -4 25586.3 652.166   5
   3  -3  -4 26132.1 660.306  61
  -3  -3   4 25107.2 681.263  30
  -3  -3   4 25248.3 646.057  42
   2   3  -4 31202.2 772.314   3
   2   3  -4 30153.2 754.299   5
   2  -3  -4 31815.2 777.680  61
  -2  -3   4 30527.1 789.012  30
  -2  -3   4 30849.1 763.744  42
   1   3  -4 94.7129 26.9095   3
   1  -3  -4 90.4066 26.2833  61
  -1  -3   4 146.123 36.1846  30
  -1  -3   4 80.6630 23.4691  42
   0   3  -4 153.323 31.7431   3
   0   3   4 136.489 27.7844   1
   0  -3  -4 90.3882 25.1806  61
   0  -3   4 109.791 33.2303  30
   0   3   4 149.313 37.7808  40
   0  -3   4 128.609 25.1310  50
   0  -3   4 129.411 28.6320  42
   0   3   4 150.613 36.8164  47
   1   3   4 40627.7 964.346   1
  -1   3  -4 40262.1 976.579   3
  -1  -3  -4 40730.4 979.587  61
   1  -3   4 41550.7 989.106  30
   1   3   4 40244.8 989.027  40
   1  -3   4 39698.3 970.833  49
   1   3   4 41447.4 997.661  47
   1  -3   4 39041.3 965.306  42
  -2   3  -4 52.9845 22.0067   3
   2   3   4 17.4871 21.7895   1
  -2  -3  -4 48.4081 23.2747  61
   2  -3   4 6.48938 21.2131  30
   2  -3   4 10.9186 16.4172  42
   2   3   4 6.72046 25.8491  40
   2  -3   4-6.03968 18.1618  49
   2   3   4 56.3404 25.5388  47
   3   3   4 150443. 3367.96   1
  -3   3  -4 150284. 3355.91   3
  -3  -3  -4 151531. 3361.34  61
   3  -3   4 151502. 3371.10  30
   3  -3   4 151027. 3350.32  42
   3  -3   4 147578. 3367.26  49
   3   3   4 159888. 3380.84  40
   3   3   4 149520. 3380.91  47
   4   3   4 1042.22 85.2587   1
  -4   3  -4 843.800 70.7159   3
   4   3   4 890.555 76.7730   5
  -4  -3  -4 1096.89 79.5791  61
   4  -3   4 932.067 80.5878  30
   4   3   4 1012.34 84.5407  40
   5   3   4 25839.8 687.936   1
   5   3   4 24843.4 668.643   5
   5  -3   4 25923.4 681.051  30
   6   3   4 9447.64 337.470   1
   6   3   4 10012.3 328.357   5
   6  -3   4 10281.9 339.581  30
   7   3   4 165.199 45.9118   1
   7  -3   4 435.080 61.4059  30
   8   3   4 2923.62 171.778   1
   8  -3   4 2908.85 164.015  30
   9  -3   4 5716.24 247.056  30
   9  -3   4 5547.14 251.313  25
   9   3   4 5460.32 253.012   1
   9  -3   4 4962.60 252.228  38
   9   3   4 4852.70 256.440  17
   9   3   4 5290.18 262.701  18
  10   3   4 10597.9 390.591   1
  10   3   4 9659.39 395.510  58
  10  -3   4 9511.57 370.751  25
  10   3   4 9455.94 364.018  48
  10  -3   4 9263.46 383.752  38
  10  -3   4 9861.46 366.026  30
  10   3   4 10309.6 405.862  17
  10   3   4 10167.7 401.139  18
  11   3   4 1185.19 128.715  58
  11  -3   4 1125.50 123.745  56
  11  -3   4 1013.26 112.630  26
  11   3   4 1170.37 114.350  48
  11  -3   4 1176.05 125.584  38
  11   3   4 1060.28 122.516  18
  11   3   4 939.623 118.842  17
  11   3   4 1179.56 120.913   1
  12   3   4 31.0717 42.2544  17
  12   3   4-30.3050 38.8556  18
  12  -3   4 29.8997 33.2014  56
  12  -3   4 68.7165 37.3802  26
  12   3   4 12.8377 26.0291  48
  12  -3   4 117.579 46.1574  38
  12   3   4 26.3289 31.5793   1
  13   3   4 16.5177 44.9280  17
  13   3   4-16.0603 46.0465  18
  13  -3   4 79.5815 43.2928  56
  13  -3   4 58.9062 44.2839  26
  13   3   4 55.2365 33.1302  48
  13  -3   4 15.6114 37.4516  38
  13   3   4 55.3541 37.6434   1
  14   3   4 7603.30 348.655  48
  14  -3   4 7756.28 368.097  38
  14  -3   4 7066.79 359.460  56
  14   3   4 7411.19 366.245  18
  14   3   4 6991.11 362.524  17
  14  -3   4 7149.53 348.282  26
  15  -3   4-17.2005 41.2542  56
  15  -3   4 32.1674 41.2390  26
  15  -3   4-16.7415 40.1533  38
  15   3   4-17.1621 44.0041  18
  15   3   4-17.7822 48.3596  17
  16  -3   4 1305.62 146.815  38
  16  -3   4 1445.76 152.922  26
  16  -3   4 1193.24 141.426  56
  16   3   4 1440.12 157.305  18
  16   3   4 1390.97 155.213  17
  17  -3   4 6072.07 319.942  38
  17   3   4 5985.02 323.241  18
  17  -3   4 5864.33 315.661  26
  17  -3   4 6123.53 301.882  24
  18  -3   4 30.3901 41.3267  38
  18   3   4 62.2997 48.9118  18
  18  -3   4 26.3574 50.6879  24
  18  -3   4-15.1259 43.3634  26
  19   3   4 196.326 61.1461  18
  19  -3   4 298.456 68.6057  24
  19  -3   4 179.753 60.2957  26
  20   3   4 4302.61 233.046  18
  20  -3   4 4205.69 232.602  26
  20   3   4 4274.79 228.548  21
  20  -3   4 4514.62 222.234  24
  21   3   4 643.797 82.1762  18
  21  -3   4 777.565 89.7573  26
  21   3   4 890.443 89.3012  22
  21   3   4 821.903 88.9881  21
  21  -3   4 690.129 80.7880  24
  22   3   4 228.324 45.1510  21
  22  -3   4 321.582 53.9833  26
 -23  -4   4 783.958 85.4134  66
  23   4  -4 905.246 90.1366  18
  23  -4  -4 816.099 79.8344  26
 -22  -4   4 352.706 68.1371  66
  22   4  -4 353.687 67.5858  18
  22  -4  -4 338.230 63.4141  16
  22  -4  -4 291.157 60.1015  26
  21  -4  -4 109.852 48.2891  28
  21   4  -4 121.787 45.5821  23
  21  -4  -4 72.3984 39.5110  26
 -21  -4   4 180.419 57.2810  66
  20  -4  -4 1820.87 157.787  28
  20  -4  -4 1916.88 162.019  26
  20   4  -4 1755.02 153.898  23
  20  -4  -4 1894.80 167.172  37
  19   4  -4 4282.15 256.819  23
  19  -4  -4 4266.61 255.762  26
  19  -4  -4 4011.33 257.714  37
  18   4  -4 420.840 85.3670  31
  18   4  -4 556.657 99.3487  23
  18  -4  -4 480.352 93.4788  26
  18  -4  -4 430.579 98.0166  37
  17   4  -4 3288.40 230.474  31
  17   4  -4 3322.87 232.872  23
  17  -4  -4 3830.96 249.515  26
  17  -4  -4 3619.16 250.864  37
  16   4  -4 16.6597 42.7235  31
  16  -4  -4 69.8768 52.5287  37
  16  -4  -4 47.5307 45.4254  35
  16   4  -4 32.5282 44.2386  23
  15  -4  -4 6595.47 316.839  15
 -15   4   4 6479.82 364.127  65
  15   4  -4 7598.83 356.081  52
  15  -4  -4 7862.30 361.238  35
  15  -4  -4 7276.19 364.041  37
  15   4  -4 6954.37 351.742  31
  15  -4  -4 6553.81 342.565  29
  14  -4  -4 616.520 89.1781  15
  14   4  -4 491.809 90.3116   4
  14  -4  -4 352.384 74.3233   8
  14   4  -4 346.694 76.6681   1
  14   4  -4 373.454 77.8395   5
 -14   4   4 370.891 91.0236  65
  14   4  -4 459.461 84.9801  52
  14  -4  -4 552.986 94.8804  37
  14  -4  -4 464.757 90.6460  35
  14  -4  -4 442.288 85.2420  29
  14   4  -4 516.649 95.3234  31
  13  -4  -4 315.906 67.2372  15
  13   4  -4 148.568 55.8185   4
  13  -4  -4 383.915 73.5887   8
  13   4  -4 298.623 70.5598   5
 -13   4   4 423.479 90.6610  65
  13   4  -4 277.090 65.0139  52
  13  -4  -4 200.003 58.1928  35
  13  -4  -4 222.813 61.9668  29
  13   4  -4 294.479 71.8652  31
  12  -4  -4 956.490 103.821  15
 -12   4   4 966.369 127.218  65
 -12  -4   4 987.721 108.129  45
  12  -4  -4 972.060 115.434  35
 -12  -4   4 1025.84 130.455  30
  12   4  -4 1073.36 123.964  31
  12  -4  -4 983.605 114.284  29
  12  -4  -4 1020.35 110.838   8
  12   4  -4 864.844 111.071   5
  12   4  -4 1017.76 118.183   4
 -11   4   4 20724.5 693.905  65
  11  -4  -4 21687.0 662.174  35
  11  -4  -4 22342.4 669.273  36
 -11  -4   4 18866.7 683.008  30
  11   4  -4 21737.5 677.476  31
  11   4  -4 20524.2 650.139  32
  11  -4  -4 20068.9 651.491  29
  11  -4  -4 21425.3 637.746   8
  11   4  -4 20101.2 656.696   5
 -10   4   4 5372.51 287.054  65
  10  -4  -4 5665.77 259.564  67
  10  -4  -4 5494.91 265.249  35
  10  -4  -4 5491.05 267.760  36
 -10  -4   4 5564.90 297.538  30
  10  -4  -4 5242.56 260.201  29
  10   4  -4 5289.41 270.459  31
  10   4  -4 5030.96 259.203  32
  10  -4  -4 6203.22 263.445   8
  10   4  -4 4963.83 259.447   5
   9  -4  -4 244.825 51.6692  67
  -9   4   4 303.007 69.6508  65
   9  -4  -4 313.224 60.1499  36
   9   4  -4 192.567 52.5030  31
  -9  -4   4 263.879 70.2319  30
   9  -4  -4 145.695 42.4488   8
   9   4  -4 116.417 43.7280   5
   8  -4  -4 38.0996 28.6379  67
  -8   4   4 90.5922 53.7624  65
   8  -4  -4-9.02407 23.1386   8
   8   4  -4-10.8058 25.9175   5
  -8  -4   4 12.8833 40.4572  30
  -7   4   4 36234.2 1018.95  65
   7  -4  -4 36732.8 970.657  67
   7  -4  -4 38803.9 967.241   8
   7   4  -4 39061.0 994.196   5
  -7  -4   4 36818.1 1019.41  30
   7  -4  -4 38601.9 956.488  50
   6  -4  -4 1187.62 97.0240  67
  -6   4   4 1354.70 123.420  65
   6  -4  -4 1072.84 91.0006   8
   6   4  -4 1138.72 95.0643   3
   6   4  -4 998.177 94.6777   5
  -6  -4   4 1114.00 111.536  30
  -6  -4   4 1295.51 95.1175  42
   5  -4  -4 13108.1 407.755  67
   5  -4  -4 13144.8 402.031   8
   5   4  -4 12910.5 408.371   3
   5   4  -4 12598.0 412.857   5
  -5  -4   4 12663.5 439.181  30
  -5  -4   4 13090.7 397.862  42
   4  -4  -4 13634.9 415.038  67
   4  -4  -4 13838.3 422.709  61
   4  -4  -4 12941.0 401.983   8
  -4   4   4 13592.5 415.332   7
   4   4  -4 13529.5 421.268   3
   4   4  -4 13264.2 419.238   5
  -4  -4   4 14059.0 451.221  30
  -4  -4   4 13646.5 410.811  42
   3  -4  -4 10655.6 349.559  61
   3   4  -4 9748.88 338.873   3
  -3   4   4 10699.0 344.479   7
   3   4  -4 10304.1 337.811   5
  -3  -4   4 10100.5 360.461  30
  -3  -4   4 10202.4 333.982  42
   2  -4  -4 499.224 62.8444  61
  -2   4   4 622.101 67.8893   7
   2   4  -4 460.395 60.0010   3
  -2  -4   4 439.578 62.2765  30
  -2   4   4 557.892 71.7546  47
  -2  -4   4 670.522 66.6164  42
   1  -4  -4 2483.32 142.021  61
  -1   4   4 2440.20 138.291   7
   1   4  -4 2699.79 147.464   3
  -1  -4   4 2590.70 150.889  30
  -1   4   4 2692.70 157.184  47
  -1  -4   4 2503.09 138.175  42
   0  -4  -4 26111.7 697.635  61
   0   4   4 27065.7 697.216   7
   0   4  -4 25081.4 693.268   3
   0  -4   4 26870.2 710.209  30
   0   4   4 24584.7 702.509  40
   0   4   4 25804.7 720.104  47
   0  -4   4 26623.9 688.563  42
  -1  -4  -4 7532.60 280.292  61
  -1   4  -4 7678.78 281.212   3
   1   4   4 7640.68 278.139   7
   1  -4   4 7797.62 285.742  30
   1   4   4 7767.04 293.639  40
   1  -4   4 7336.32 261.528  50
   1   4   4 7468.65 293.719  47
   1  -4   4 7897.26 275.982  42
  -2  -4  -4 4913.79 209.088  61
   2   4   4 4472.18 214.486  47
   2  -4   4 4488.52 193.794  42
   2   4   4 4713.56 214.637  40
   2  -4   4 4630.45 207.169  30
   2   4   4 4558.87 200.787   7
  -2   4  -4 4463.56 201.224   3
   3   4   4 3444.80 178.140  40
   3  -4   4 3610.06 168.312  42
   3  -4   4 3197.95 170.831  30
   3   4   4 3597.26 172.913   1
  -3   4  -4 3186.79 165.618   3
   4  -4   4 51.0579 23.8521  42
   4  -4   4 26.0202 24.8749  30
   4   4   4 8.56661 24.5689   1
   5   4   4 2004.03 133.794  40
   5  -4   4 1671.00 121.490  30
   5   4   4 1723.18 124.884   1
   5   4   4 1702.51 125.963   5
   5  -4   4 1706.99 118.115   8
   6  -4   4 8389.70 313.181  30
   6   4   4 7816.96 314.486   1
   6   4   4 7735.62 305.715   5
   7   4   4 69.6331 40.3860   5
   7   4   4 131.020 49.5352   1
   7  -4   4 94.0827 37.9672  25
   7   4   4 86.7713 40.5978  32
   7  -4   4 129.774 41.5257  30
   7   4   4 70.5762 42.7070  18
   7  -4   4 161.898 46.9730  14
   7  -4   4 88.5237 44.9121  13
   8   4   4 15106.6 518.999  18
   8  -4   4 15711.2 508.381  14
   8  -4   4 15127.3 506.518  13
   8   4   4 15159.0 517.812  58
   8  -4   4 14270.6 490.511  54
   8  -4   4 15066.7 490.761  53
   8   4   4 14868.8 503.289   1
   8  -4   4 15461.4 501.288  25
   8  -4   4 14359.0 502.345  38
   8   4   4 14536.3 496.398  32
   8  -4   4 15034.1 491.166  30
   9  -4   4 586.905 81.2015  30
   9   4   4 686.571 95.8897  58
   9  -4   4 754.222 93.6348  54
   9   4   4 703.756 92.9724   1
   9  -4   4 712.270 95.5566  13
   9   4   4 546.976 92.2263  18
   9  -4   4 790.700 98.4532  14
   9  -4   4 598.057 88.5876  38
   9  -4   4 735.321 92.3604  25
  10  -4   4 2702.40 184.823  13
  10   4   4 2537.89 191.696  18
  10   4   4 2740.87 202.413  58
  10  -4   4 2907.75 190.680  25
  10   4   4 2854.54 194.725   1
  10  -4   4 3064.80 205.284  38
  10  -4   4 3038.53 187.633  30
  11  -4   4 11776.8 443.630  25
  11  -4   4 10743.2 447.777  38
  11  -4   4 10841.7 423.161  30
  11   4   4 11733.3 469.122  18
  11  -4   4 11961.4 445.172  13
  11   4   4 11472.2 446.680   1
  12  -4   4 142.041 59.0469  38
  12   4   4 131.768 61.6186  18
  12   4   4 103.559 48.4249   1
  13   4   4 496.554 98.6986  18
  13  -4   4 460.176 92.4063  38
  14   4   4-17.4891 52.5833  18
  14  -4   4-16.8093 45.7150  38
  14  -4   4-15.3649 36.8530  26
  15  -4   4 4051.79 261.594  38
  15   4   4 4158.56 270.289  18
  15  -4   4 3997.20 250.215  26
  16  -4   4 3158.89 225.382  38
  16   4   4 3093.20 226.596  18
  16  -4   4 2996.24 213.536  26
  17  -4   4 725.660 106.671  38
  17   4   4 689.340 109.725  18
  17  -4   4 636.906 99.2733  26
  18  -4   4 56.1745 42.2459  38
  18   4   4 43.8164 43.9342  18
  18   4   4 37.5339 40.9164  19
  18  -4   4 119.767 48.2736  26
  18  -4   4 83.0476 45.6499  24
  19   4   4 217.257 61.5667  18
  19  -4   4 293.882 65.9366  26
  19  -4   4 289.736 60.3332  24
  20   4   4 1064.88 110.609  18
  20  -4   4 1331.42 107.391  24
  20  -4   4 1247.81 110.108  26
  21  -4   4 345.202 51.9058  24
  21   4   4 468.893 60.4885  22
  21  -4   4 538.855 65.1653  26
 -22  -5   4 495.896 63.1382  66
 -22  -5   4 441.007 64.4780  36
  22   5  -4 638.113 71.3621  18
  22  -5  -4 662.066 71.7010  26
 -21  -5   4 1509.19 121.453  66
  21   5  -4 1450.12 121.192  18
  21  -5  -4 1632.42 126.974  26
  21   5  -4 1444.89 119.574  23
 -20  -5   4-11.4664 34.4743  66
  20   5  -4-11.6586 33.4211  23
  20  -5  -4 47.7912 43.3233  26
  19  -5  -4 1016.87 119.374  37
  19  -5  -4 858.484 110.594  26
  19   5  -4 1257.85 127.783  23
  18  -5  -4-30.8502 36.9957  37
  18   5  -4 29.0122 47.4129  23
  18  -5  -4 14.9672 35.8974  26
  17  -5  -4 130.542 57.3726  37
  17   5  -4 200.315 62.5438  23
  17  -5  -4 111.529 54.1287  26
  17   5  -4 144.781 61.9462  31
  16  -5  -4 7500.73 366.681  37
  16  -5  -4 7628.97 355.363  38
  16  -5  -4 6765.77 340.031  35
  16  -5  -4 7110.49 355.719  26
  16   5  -4 7347.51 354.374  23
  16   5  -4 7661.28 372.214  31
  15   5  -4 865.142 121.885  31
  15  -5  -4 746.913 100.199  15
  15  -5  -4 1001.57 122.829  38
  15  -5  -4 757.816 117.718  37
  15  -5  -4 1012.59 125.285  35
  14   5  -4 692.272 111.941  31
  14  -5  -4 679.132 106.170  37
  14  -5  -4 777.293 110.181  35
  14  -5  -4 702.820 105.483  38
  14  -5  -4 658.492 94.7628  15
  13  -5  -4 1675.36 145.212  15
 -13   5   4 1253.14 162.654  65
  13   5  -4 1305.73 143.087  52
  13  -5  -4 1527.00 152.718  35
  13  -5  -4 1714.73 161.241  37
  13   5  -4 1856.20 164.649  32
  13   5  -4 1547.11 164.274  31
  12  -5  -4 20589.0 657.002   8
  12   5  -4 19378.7 673.636   5
  12  -5  -4 20612.7 675.571  35
  12  -5  -4 20842.8 682.499  36
  12   5  -4 20613.0 674.375  32
  12   5  -4 20589.2 695.275  31
 -12  -5   4 19057.9 702.551  30
 -12   5   4 20694.6 731.624  65
  11  -5  -4 1817.72 152.147   8
  11   5  -4 1527.26 150.244   5
  11  -5  -4 1701.75 156.487  35
  11  -5  -4 1721.58 154.472  36
  11   5  -4 1747.11 161.174  32
  11   5  -4 1683.29 161.583  31
 -11  -5   4 1549.15 165.648  30
 -11   5   4 1706.52 175.221  65
  10  -5  -4 331.125 68.2631   8
  10   5  -4 522.656 88.7766   5
  10  -5  -4 531.076 85.4963  36
  10  -5  -4 438.894 77.2077  35
 -10  -5   4 475.595 92.1165  30
  10   5  -4 360.092 75.5838  32
  10   5  -4 432.315 82.7274  31
 -10   5   4 497.029 96.9978  65
   9   5  -4 4444.53 258.435  32
   9   5  -4 5010.00 269.751  31
  -9  -5   4 4766.08 279.106  30
   9  -5  -4 5309.51 270.269  36
   9  -5  -4 5774.83 279.349  35
   9  -5  -4 4967.92 249.828   8
   9   5  -4 5570.35 278.947   5
   8  -5  -4 10013.3 371.583   8
   8   5  -4 9595.26 388.433   5
   8  -5  -4 10006.8 378.304  67
   8  -5  -4 10362.3 369.569  50
   8  -5  -4 9429.94 382.385  35
   8  -5  -4 9440.90 387.023  36
   8   5  -4 9409.32 391.877  32
   8   5  -4 9750.08 391.841  31
  -8  -5   4 9403.49 406.916  30
   7  -5  -4 2180.33 149.740   8
   7   5  -4 1831.03 147.905   5
   7  -5  -4 2102.38 147.631  67
   7  -5  -4 1851.63 136.703  50
   7  -5  -4 1955.20 152.938  35
   7  -5  -4 2066.55 157.855  36
  -7  -5   4 2185.60 171.175  30
   7   5  -4 1835.83 153.698  32
   6  -5  -4 1312.50 113.281   8
   6   5  -4 1408.29 124.162   5
   6  -5  -4 1433.58 117.840  67
  -6   5   4 1214.43 119.845  47
  -6  -5   4 1281.79 106.936  42
   6  -5  -4 1279.18 120.816  35
   6  -5  -4 1179.81 118.082  36
   6   5  -4 1448.68 131.856  32
  -6  -5   4 1284.09 129.715  30
   5   5  -4 1124.86 107.307   3
   5   5  -4 1022.24 102.890   5
   5  -5  -4 1391.73 111.917  67
  -5   5   4 1091.08 113.068  47
  -5  -5   4 1467.71 113.249  42
   5  -5  -4 1117.47 113.125  36
   5  -5  -4 1155.48 113.480  35
   5   5  -4 1089.17 112.089  32
  -5  -5   4 1020.69 109.203  30
  -4  -5   4 242.608 48.8266  42
  -4   5   4 237.597 55.1203  47
   4  -5  -4 241.202 49.9820  67
  -4   5   4 224.411 51.7952   7
   4   5  -4 240.803 55.5473   3
  -4  -5   4 164.272 47.8090  30
  -3  -5   4 83.8232 31.6212  42
  -3   5   4 70.8540 41.4835  47
   3  -5  -4 62.0001 25.4283  67
  -3  -5   4 56.3654 32.3457  30
  -3   5   4 68.3700 33.1579   7
   3   5  -4 52.0753 31.3443   3
  -2   5   4 3291.45 197.484  47
  -2  -5   4 3218.70 177.165  42
  -2  -5   4 3370.91 192.835  30
  -2   5   4 3444.36 187.834   7
   2   5  -4 3444.17 191.815   3
  -1  -5   4 55.8050 29.2195  42
  -1   5   4 34.0924 37.1533  40
  -1   5   4-11.8387 28.4070  47
  -1  -5   4 42.2715 23.4815  30
  -1   5   4 78.4632 37.7310   7
   1   5  -4 61.7372 33.6420   3
   0   5   4 2224.23 159.980  40
   0   5   4 2273.16 163.640  47
   0  -5   4 2318.28 147.822  42
   0  -5   4 2491.89 159.342  30
   0   5   4 2381.22 152.427   7
   0   5  -4 2448.12 156.633   3
   1   5   4 12566.8 438.547  40
   1   5   4 12403.2 448.677  47
   1  -5   4 11895.8 409.722  42
   1  -5   4 12670.8 430.306  30
   1   5   4 13106.2 428.536   7
  -1   5  -4 12457.8 427.557   3
   2   5   4 135.242 50.0827  40
   2  -5   4 82.1799 29.8988  50
   2  -5   4 84.2113 33.9758  42
   2  -5   4 41.3543 32.5154  30
   2   5   4 128.973 43.1686   7
  -2   5  -4 81.4998 30.6819   3
  -3   5  -4 4123.43 209.876   3
   3   5   4 3626.02 206.569  32
   3  -5   4 3763.93 203.227  30
  -3  -5  -4 3988.72 220.129  36
   3  -5   4 3810.36 210.490  13
   3   5   4 4143.96 216.692  40
   3  -5   4 4269.27 204.349  42
   4  -5   4 10.7016 21.6938  30
   4   5   4 11.6578 25.8873  32
   4   5   4-11.2616 30.6272  40
   4  -5   4 37.6064 24.1070  42
  -4  -5  -4 12.1520 31.1588  36
   4  -5   4 11.6411 29.8489  13
   4  -5   4 11.3656 23.0396  14
   5   5   4 7156.34 313.765  32
   5  -5   4 6891.15 294.388  30
   5  -5   4 6384.96 292.628  25
   5   5   4 7351.59 306.844  40
   5  -5   4 6955.84 294.390   8
   5   5   4 6737.17 293.853   1
   5  -5   4 7279.90 314.796  13
   5  -5   4 6506.46 298.999  14
   6  -5   4 7646.19 323.318  53
   6   5   4 8510.68 348.948  32
   6  -5   4 7911.66 325.675  30
   6  -5   4 7910.94 331.594  25
   6   5   4 7792.69 328.474   1
   6  -5   4 7859.91 340.436  13
   6  -5   4 7584.19 331.957  14
   7  -5   4 11159.0 408.950  53
   7   5   4 10860.3 421.477  32
   7  -5   4 10495.7 398.934  30
   7  -5   4 10502.8 406.437  25
   7  -5   4 10074.1 411.132  13
   7  -5   4 10564.2 414.087  14
   7   5   4 11168.5 417.127   1
   8   5   4 243.743 60.4163   1
   8  -5   4 211.789 54.4720  53
   8   5   4 326.735 71.1322  32
   8  -5   4 356.381 66.1612  30
   8  -5   4 220.823 57.9780  25
   8  -5   4 230.079 59.1248  38
   8  -5   4 277.049 67.8726  13
   8  -5   4 406.109 76.8547  14
   9   5   4 9036.19 383.541   1
   9  -5   4 9172.15 371.524  53
   9   5   4 9136.26 382.820  32
   9  -5   4 8514.25 360.667  30
   9  -5   4 9314.14 381.696  25
   9  -5   4 8573.30 378.629  38
   9   5   4 8788.28 389.349  18
   9  -5   4 9196.10 388.907  13
   9  -5   4 8408.09 359.114  15
  10   5   4 28596.7 877.370   1
  10   5   4 30796.0 885.653  32
  10  -5   4 28178.3 852.396  30
  10  -5   4 31347.9 866.685  53
  10  -5   4 29896.4 877.930  25
  10   5   4 28799.8 891.585  18
  10  -5   4 30602.4 893.844  13
  10  -5   4 29418.5 857.175  15
  10  -5   4 29860.3 892.631  38
  11  -5   4 302.192 67.8732  25
  11  -5   4 187.486 58.3261  15
  11   5   4 198.366 71.9514  18
  11  -5   4 63.5360 47.8845  38
  12  -5   4 379.895 80.8662  25
  12  -5   4 277.944 72.9388  38
  12   5   4 289.207 81.8982  18
  12  -5   4 352.281 74.0209  15
  13  -5   4 479.939 91.9748  38
  13  -5   4 646.443 93.6826  15
  13   5   4 481.970 94.3244  18
  14   5   4 11446.4 480.162  18
  14  -5   4 11471.5 437.597  15
  14  -5   4 11779.2 477.970  38
  15   5   4 1187.63 140.832  18
  15  -5   4 1539.38 156.278  38
  16  -5   4 4785.82 255.301  55
  16   5   4 5084.24 281.803  18
  16  -5   4 4526.44 265.812  38
  17  -5   4 13.5925 32.6138  38
  17   5   4 141.035 62.6405  18
  17   5   4 51.3376 43.5427  19
  18  -5   4 4153.80 229.114  38
  18   5   4 4655.24 235.604  19
  18   5   4 4439.82 239.955  18
  18  -5   4 4650.92 222.217  24
  19   5   4 198.083 47.0987  19
  19  -5   4 218.385 47.1599  24
  20   5   4 830.007 76.7093  19
  20   5   4 949.723 84.8101  22
  20  -5   4 896.389 75.7090  24
 -21  -6   4 762.592 75.8733  36
  21  -6  -4 709.176 70.5274  26
 -20  -6   4 631.110 79.1412  36
  20  -6  -4 610.846 75.3642  26
  20   6  -4 617.165 73.9060  23
  19  -6  -4 140.829 46.2188  26
  19   6  -4 153.017 46.3945  23
 -18  -6   4 912.306 110.315  36
  18  -6  -4 1230.61 117.198  38
  18   6  -4 952.014 104.888  23
  18  -6  -4 885.960 104.579  26
  17  -6  -4 1086.26 116.744  38
 -17  -6   4 654.986 101.418  36
  17   6  -4 927.749 110.220  23
  17  -6  -4 957.409 114.794  26
  16  -6  -4 174.784 57.6075  38
 -16  -6   4 126.041 57.1834  36
  16  -6  -4 59.8972 49.0066  26
  16   6  -4 126.992 58.6694  23
  15   6  -4 2434.51 185.283  32
  15  -6  -4 2950.62 200.292  35
  15  -6  -4 2504.31 196.064  38
 -15  -6   4 2375.34 196.013  36
  15  -6  -4 2609.77 181.266  15
  15   6  -4 2628.10 194.976  23
  14  -6  -4 921.581 116.585  35
  14  -6  -4 1133.71 134.087  38
 -14  -6   4 975.837 127.180  36
  14  -6  -4 1096.13 118.122  15
  14   6  -4 1139.56 131.203  32
  14   6  -4 1176.34 140.946  31
  13   6  -4 47.6800 49.9257  32
  13   6  -4 69.0426 54.2181  31
  13  -6  -4 99.1487 56.0645  38
  13  -6  -4 60.7862 47.7384  35
 -13  -6   4 34.6165 49.6334  36
  12   6  -4 830.373 116.019  32
  12   6  -4 720.692 114.950  31
  12  -6  -4 1141.21 134.993  36
  12  -6  -4 933.281 119.329  35
 -12  -6   4 1102.33 139.301  36
  11   6  -4 6894.48 345.371  32
  11   6  -4 7123.90 352.103  31
 -11  -6   4 5907.00 330.179  36
  11  -6  -4 7122.17 341.685  35
  11  -6  -4 7072.26 345.860  36
  10   6  -4 1335.46 146.414  32
  10   6  -4 1234.43 139.971  31
  10  -6  -4 1105.00 123.739   8
  10  -6  -4 1301.51 140.444  36
  10  -6  -4 1277.89 136.240  35
 -10  -6   4 1399.25 152.388  36
   9   6  -4 961.682 124.459  32
   9   6  -4 839.615 117.471  31
   9  -6  -4 720.727 108.126  36
   9  -6  -4 885.497 113.222  35
  -9  -6   4 748.074 116.678  36
   9   6  -4 683.934 102.060   5
   8  -6  -4 4101.04 231.224  50
   8   6  -4 3717.25 242.182  32
   8  -6  -4 4125.29 244.928  35
   8  -6  -4 3828.88 241.703  36
   8   6  -4 3930.98 243.768   5
   7  -6  -4 16407.2 551.934  50
   7   6  -4 17045.3 589.702  32
   7  -6  -4 16891.9 582.521  36
   7  -6  -4 16734.6 574.651  35
   7   6  -4 15957.8 567.090   5
   6  -6  -4 112.663 39.3982  50
   6   6  -4 189.803 57.7515  32
  -6  -6   4 87.2476 39.6331  30
   6  -6  -4 142.835 54.9973  36
   6  -6  -4 111.463 47.3318  35
   6   6  -4 142.443 48.4716   7
   5  -6  -4 24.7239 25.0621  50
  -5  -6   4 11.6625 18.3173  42
  -5  -6   4 11.5820 23.4814  62
   5  -6  -4 27.9693 33.5439  36
   5  -6  -4 27.4306 39.3195  35
  -5  -6   4 69.8666 42.0141  30
   5   6  -4 28.0283 38.1147  32
  -4   6   4 8498.06 375.288  47
  -4  -6   4 9032.83 354.043  42
  -4  -6   4 9109.88 355.443  62
   4  -6  -4 8505.41 368.610  35
   4  -6  -4 8622.80 371.415  36
   4   6  -4 8312.28 361.954  32
  -4  -6   4 8615.34 368.155  30
  -3   6   4 6571.50 318.484  47
  -3  -6   4 5966.33 282.666  42
  -3  -6   4 6132.99 283.909  62
   3  -6  -4 6612.14 309.910  35
   3  -6  -4 6474.25 309.954  36
  -3  -6   4 6369.04 301.712  30
  -2   6   4 43.1760 47.0414  40
  -2  -6   4 23.4617 26.0511  42
  -2   6   4-14.6949 29.7893  47
  -2  -6   4 11.7021 30.0066  62
   2  -6  -4 81.1463 44.2058  35
   2  -6  -4-13.5397 30.0673  36
  -2  -6   4 89.3266 40.0744  30
  -1  -6   4 258.163 57.4795  42
  -1   6   4 326.302 72.9042  40
  -1   6   4 103.961 50.5951  47
  -1  -6   4 292.885 60.2618  62
   1  -6  -4 162.421 53.6902  36
   1  -6  -4 258.910 63.1644  35
  -1  -6   4 238.570 60.4151  30
   0   6   4 364.190 74.9112  40
   0  -6   4 516.362 77.5553  42
   0  -6   4 633.105 85.7843  62
   0  -6  -4 628.967 93.4518  36
   0  -6  -4 565.403 89.1268  35
   0  -6   4 555.039 82.1926  30
   1  -6   4 551.302 78.9389  42
   1   6   4 498.631 86.8071  40
   1  -6   4 539.462 80.3423  62
  -1  -6  -4 497.899 83.9176  36
  -1  -6  -4 519.031 87.8980  35
   1  -6   4 529.084 81.2107  30
   2  -6   4 12690.3 459.805  14
   2  -6   4 12099.4 453.230  13
   2   6   4 12845.0 468.569  40
   2  -6   4 12994.7 449.381  42
   2  -6   4 11754.9 436.441  62
  -2  -6  -4 11979.6 465.565  36
  -2  -6  -4 12387.1 474.812  35
   2   6   4 12789.6 461.457  32
   2  -6   4 11856.8 442.205  30
   3  -6   4 358.192 70.3558  13
   3  -6   4 289.643 63.4104  14
   3   6   4 217.577 59.3946  40
   3  -6   4 327.233 62.9363  42
   3  -6   4 291.960 58.2657  62
  -3  -6  -4 172.263 55.5049  36
   3  -6   4 321.358 67.4686  30
   3   6   4 215.043 59.9602  32
   4   6   4 21777.6 695.942  32
   4  -6   4 21786.9 677.198  30
   4   6   4 23266.9 700.179  40
  -4  -6  -4 21723.5 705.155  36
   4  -6   4 21748.7 691.848  14
   4  -6   4 22351.1 701.741  13
   5  -6   4 873.119 106.909   8
   5   6   4 880.603 111.102  32
   5  -6   4 862.080 103.874  30
   5  -6   4 1005.42 114.069  53
   5  -6   4 934.915 113.480  25
   5   6   4 781.774 103.234  40
  -5  -6  -4 900.561 114.584  36
   5  -6   4 841.485 112.808  13
   5  -6   4 878.462 108.902  14
   6  -6   4 698.802 95.1995  30
   6   6   4 818.087 112.333  32
   6  -6   4 722.022 99.5985  25
   6  -6   4 842.107 105.692  53
  -6  -6  -4 738.513 108.317  36
   6  -6   4 790.066 106.991  14
   6  -6   4 648.348 102.107  13
   7   6   4 6347.93 317.353  32
   7  -6   4 5499.82 292.549  25
   7  -6   4 6425.93 306.508  53
  -7  -6  -4 5786.94 310.120  36
   7  -6   4 5702.19 299.216  14
   7  -6   4 6415.73 319.062  13
   8   6   4 2073.63 178.940  32
   8  -6   4 2245.80 176.813  25
   8  -6   4 2310.05 175.044  53
  -8  -6  -4 1899.74 174.901  36
   8  -6   4 2422.80 186.799  14
   8  -6   4 1955.78 172.130  13
   9   6   4 482.721 90.8864  32
   9  -6   4 424.729 81.7271  53
   9  -6   4 410.536 82.4851  25
  -9  -6  -4 369.852 83.0095  36
   9  -6   4 488.598 93.0841  13
   9  -6   4 517.344 87.4168  15
  10  -6   4 16922.6 576.097  53
  10  -6   4 16756.9 584.362  25
  10  -6   4 16678.3 593.577  38
  10   6   4 17029.5 596.911  32
  10  -6   4 16635.5 575.519  15
  11  -6   4 27626.9 817.660  53
  11  -6   4 27777.3 849.879  38
  11   6   4 27148.8 834.908  32
  11  -6   4 26669.1 814.413  15
  11  -6   4 28074.7 837.470  25
  12   6   4 100.930 52.3087  32
  12  -6   4 85.6530 48.4490  25
  12  -6   4 46.9086 40.1257  38
  12   6   4 63.7985 54.1244  18
  12  -6   4 108.157 50.5587  15
  13   6   4 1635.26 157.443  18
  13  -6   4 1470.66 138.283  15
  13  -6   4 1496.40 151.366  38
  14  -6   4-14.5707 29.5359  38
  14  -6   4-12.0351 30.8586  15
  14   6   4 43.6459 47.5523  19
  14   6   4-29.7020 46.6363  18
  15  -6   4 1536.12 140.786  55
  15   6   4 1813.62 154.343  19
  15  -6   4 1777.72 140.196  15
  15  -6   4 1570.50 144.952  38
  16  -6   4 11.1142 31.8627  55
  16  -6   4 12.1970 31.2754  38
  16   6   4 36.0338 37.7204  19
  17  -6   4 1535.24 125.073  38
  17  -6   4 1344.30 111.431  55
  17   6   4 1353.45 120.780  19
  18   6   4 25.3156 30.5999  19
  18  -6   4 43.7766 27.4955  38
  18  -6   4-6.97642 28.2842  24
 -19  -7   4 612.274 67.0166  36
  19  -7  -4 694.820 69.4473  26
  18  -7  -4 109.893 36.0195  38
 -18  -7   4 106.264 39.3967  36
  18  -7  -4 112.415 35.1353  26
 -17  -7   4 963.851 102.951  36
  17  -7  -4 811.358 92.7383  38
  17  -7  -4 921.441 98.3300  26
  16  -7  -4 2353.01 165.997  38
 -16  -7   4 2301.82 167.514  36
  16  -7  -4 2178.01 158.468  26
  15  -7  -4 13.2738 38.0526  38
 -15  -7   4 13.4558 36.5949  36
  15   7  -4 12.1391 33.0145  32
  15  -7  -4 25.6903 36.8240  26
  14   7  -4 380.401 77.3857  32
 -14  -7   4 435.575 85.7261  36
  14  -7  -4 389.284 77.7951  38
  13   7  -4 973.603 121.653  32
  13  -7  -4 886.850 117.319  38
 -13  -7   4 674.168 105.443  36
  12   7  -4 2845.23 211.025  32
 -12  -7   4 3030.56 216.291  36
  12  -7  -4 3181.02 220.570  38
  11   7  -4 97.4119 57.0417  32
  11  -7  -4 78.5382 49.3733  36
 -11  -7   4 145.186 65.4348  36
  10   7  -4 6918.03 346.540  32
  10  -7  -4 7397.14 351.574  36
   9   7  -4 666.561 108.480  32
  -9  -7   4 499.709 95.3841  36
   9  -7  -4 466.761 91.8276  36
   8   7  -4 66.2089 51.9880  32
   8  -7  -4 75.3483 45.3191  35
   8  -7  -4 16.1060 38.6420  36
   7   7  -4 3522.21 240.199  32
   7  -7  -4 3645.64 235.825  35
   7  -7  -4 4024.22 250.542  36
  -6  -7   4 64.8299 40.7189  62
   6   7  -4 31.8071 45.5920  32
   6  -7  -4-15.1246 36.2776  35
   6  -7  -4 16.0076 41.0460  36
  -5  -7   4 1840.30 156.134  62
   5  -7  -4 1829.34 164.814  35
   5  -7  -4 1846.04 171.169  36
   5   7  -4 2017.10 173.951  32
  -4  -7   4 886.822 107.986  42
   4  -7  -4 968.052 116.124  50
   4  -7  -4 1030.93 124.920  35
   4  -7  -4 1139.42 134.118  36
  -4  -7   4 1262.58 127.316  62
  -3  -7   4 13003.3 475.234  42
   3  -7  -4 11471.9 462.183  50
  -3   7   4 11839.7 492.704  40
  -3  -7   4 13052.3 472.973  62
   3  -7  -4 12706.0 491.104  35
   3  -7  -4 13111.8 501.065  36
   3   7  -4 12477.9 486.029   7
  -2  -7   4 6739.12 319.811  42
  -2   7   4 6255.62 336.385  40
  -2  -7   4 7217.37 327.005  62
   2  -7  -4 6867.67 341.341  36
   2  -7  -4 6966.06 338.678  35
   2   7  -4 7461.77 349.416   7
  -1   7   4 427.651 88.5433  40
  -1  -7   4 290.371 66.7676  42
  -1  -7   4 505.940 85.3254  62
   1  -7  -4 347.540 78.8096  36
   1  -7  -4 369.484 80.5358  35
   1   7  -4 287.678 71.7300   7
   0  -7   4 924.634 111.442  42
   0   7   4 1033.65 129.899  40
   0  -7   4 983.718 113.109  62
   0  -7  -4 808.522 114.775  36
   0  -7  -4 810.385 115.504  35
   0   7  -4 842.101 112.395   7
   1  -7   4 9125.63 380.906  42
   1   7   4 9169.11 403.346  40
   1  -7   4 9266.94 382.505  62
  -1  -7  -4 8551.84 391.874  35
  -1  -7  -4 9233.29 405.248  36
  -1   7  -4 8416.30 381.797   7
   2  -7   4 7344.26 349.347  14
   2  -7   4 7625.73 347.011  42
  -2  -7  -4 8579.51 387.310  35
  -2  -7  -4 8464.17 385.555  36
   2   7   4 8642.99 371.369  32
   2  -7   4 7866.52 348.699  62
   3  -7   4 20393.9 659.330  14
   3  -7   4 19319.6 631.912  62
  -3  -7  -4 18784.3 664.099  35
  -3  -7  -4 20192.6 678.252  36
   3   7   4 19622.5 655.414  32
   4  -7   4 44.4194 37.9819  14
   4  -7   4 44.7064 40.5439  13
   4  -7   4 57.3065 43.0898  53
   4  -7   4 91.4378 41.0364  62
   4  -7   4 73.7283 50.0289  25
  -4  -7  -4 16.2762 46.6728  36
  -4  -7  -4 65.9049 47.2460  35
   4   7   4 46.1668 46.2826  32
   4   7   4 54.0959 40.6776  33
   5   7   4 848.929 117.392  32
   5  -7   4 1053.02 124.015  25
   5  -7   4 856.776 111.057  53
  -5  -7  -4 966.468 127.487  36
  -5  -7  -4 800.960 119.726  35
   5  -7   4 946.100 118.704  14
   5  -7   4 898.694 116.328  13
   6   7   4 9354.86 408.682  32
   6  -7   4 8741.23 389.685  25
   6  -7   4 9653.24 400.007  53
  -6  -7  -4 8765.39 401.941  36
   6  -7   4 9070.75 399.388  13
   6  -7   4 8952.27 396.737  14
   7   7   4 480.147 90.6031  32
   7  -7   4 606.209 96.8090  25
   7  -7   4 920.535 114.861  53
  -7  -7  -4 782.454 113.468  36
   7  -7   4 734.355 107.912  13
   8   7   4 6626.35 333.982  32
   8  -7   4 6812.43 325.568  25
   8  -7   4 7019.95 326.885  53
  -8  -7  -4 6080.32 323.496  36
   8  -7   4 6081.18 307.480  15
   9   7   4 6220.31 316.707  32
   9  -7   4 5476.88 289.843  25
   9  -7   4 6563.81 308.212  53
  -9  -7  -4 5449.13 299.619  36
   9  -7   4 5479.37 286.669  15
  10   7   4 1227.78 136.225  32
  10  -7   4 1230.69 129.284  25
  10  -7   4 1105.07 122.533  53
 -10  -7  -4 1467.95 147.331  36
  10  -7   4 1166.35 123.130  15
  11   7   4 593.286 96.0504  32
  11  -7   4 660.394 93.2181  53
  11  -7   4 658.236 94.3116  25
 -11  -7  -4 677.583 100.161  36
  11  -7   4 674.889 91.2973  15
  11   7   4 788.440 105.147  19
  12   7   4 7408.63 332.025  32
  12   7   4 7355.44 333.123  19
  12  -7   4 7766.13 325.928  15
  12  -7   4 7813.03 337.650  38
  13   7   4 544.432 82.7070  32
  13  -7   4 529.835 77.2995  15
  13   7   4 607.223 88.3874  19
  13  -7   4 376.654 69.6097  38
  14  -7   4 2712.47 172.490  38
  14   7   4 2752.73 177.802  19
  14  -7   4 2364.83 152.966  15
  15   7   4 556.126 79.3692  19
  15  -7   4 429.518 66.6865  38
  16  -7   4 1063.97 94.9845  38
  16   7   4 1273.05 104.666  19
  16  -7   4 1218.97 98.0235  55
 -17  -7  -4 160.429 35.4647  35
  17   7   4 125.850 34.1029  19
 -16  -8   4 361.992 54.8432  36
  16  -8  -4 536.226 65.1746  38
  16   8  -4 385.047 52.7142  32
  15  -8  -4 1431.99 113.033  38
 -15  -8   4 1226.96 104.158  36
  15   8  -4 1247.55 104.157  32
  14  -8  -4 74.5367 38.6187  38
 -14  -8   4 20.0823 30.1998  36
  14   8  -4 30.3459 33.0712  32
  13  -8  -4 11.8260 32.1613  38
 -13  -8   4-11.1718 30.3821  36
  13   8  -4 22.9674 36.0618  32
  12  -8  -4 614.985 89.9801  38
 -12  -8   4 448.554 77.8176  36
  12   8  -4 619.490 92.4334  32
  11  -8  -4 5808.96 285.866  38
 -11  -8   4 4808.34 260.757  36
  11   8  -4 5366.17 276.079  32
  10  -8  -4 514.816 86.2682  36
  10  -8  -4 553.883 88.9621  38
  10   8  -4 470.892 86.5234  32
 -10  -8   4 539.111 80.2798  63
   9  -8  -4 464.310 85.8664  36
   9   8  -4 501.394 87.2500  32
   8  -8  -4 8201.22 369.186  36
   8   8  -4 7908.04 365.143  32
   7  -8  -4 1652.99 157.211  36
   7   8  -4 1622.95 155.694  32
   6  -8  -4 4168.79 256.935  36
  -6   8   4 4076.01 231.185  33
   6   8  -4 3581.84 233.530  32
  -6  -8   4 3844.16 223.600  62
   6  -8  -4 4135.20 231.616  62
   5  -8  -4 78.9156 45.2446  36
  -5   8   4 40.0091 41.8795  33
   5  -8  -4-13.3386 31.9913  62
  -5  -8   4-13.1587 29.2189  62
   4  -8  -4 334.288 84.4836  36
  -4   8   4 468.173 83.1462  33
   4  -8  -4 287.715 64.9796  62
  -4  -8   4 365.662 73.0263  62
   3  -8  -4 240.129 69.7935  36
  -3   8   4 267.695 67.7854  33
   3  -8  -4 320.847 68.3000  62
  -3  -8   4 179.470 56.2118  62
   2  -8  -4 7781.52 356.581  35
   2  -8  -4 7358.57 358.220  36
  -2   8   4 7066.83 338.413  33
   2  -8  -4 6970.59 331.363  62
  -2  -8   4 8013.17 348.995  62
   1  -8  -4 60.3506 43.2701  35
   1  -8  -4 96.5958 52.6360  36
  -1   8   4 115.305 61.2969  33
   1  -8  -4 84.6557 42.4400  62
  -1  -8   4 13.8108 28.0246  63
  -1  -8   4 98.1009 45.8239  62
   0  -8  -4 930.736 122.196  36
   0  -8  -4 730.668 105.755  35
   0   8   4 778.430 110.060  33
   0  -8   4 875.958 108.729  63
   0  -8  -4 898.073 111.653  62
   0  -8   4 908.094 111.175  62
   1  -8   4 924.062 109.575  53
  -1  -8  -4 889.126 117.819  35
  -1  -8  -4 1073.85 132.145  36
   1   8   4 672.244 102.226  33
   1  -8   4 1023.19 119.117  62
  -1  -8  -4 872.436 106.746  62
   2  -8   4 1298.49 130.783  53
   2  -8   4 1588.46 143.789  62
  -2  -8  -4 1449.00 138.088  62
  -2  -8  -4 1501.19 151.627  36
  -2  -8  -4 1386.28 148.461  35
   2   8   4 1618.67 150.457  33
   3  -8   4 1576.90 141.399  53
   3  -8   4 1162.02 122.461  62
  -3  -8  -4 1390.45 133.868  62
   3  -8   4 1254.17 133.109  25
  -3  -8  -4 1512.00 150.081  35
  -3  -8  -4 1269.37 140.137  36
   3   8   4 1179.54 128.760  33
   3   8   4 1413.57 141.281  32
   4  -8   4 166.261 53.3689  14
   4  -8   4 194.323 57.7366  53
   4  -8   4 139.719 47.5666  62
  -4  -8  -4 75.2580 39.4992  62
   4  -8   4 156.568 57.7789  25
  -4  -8  -4 156.279 61.8230  36
  -4  -8  -4 168.995 59.1609  35
   4   8   4 145.282 56.2349  33
   4   8   4 117.347 51.5844  32
   5  -8   4 181.690 53.8585  25
   5   8   4 118.071 53.6231  32
  -5  -8  -4 122.932 50.3388  36
  -5  -8  -4 121.861 61.8463  35
   5  -8   4 290.043 67.5088  53
   6  -8   4 490.315 86.4658  25
   6   8   4 616.395 99.4696  32
  -6  -8  -4 686.658 103.825  36
  -6  -8  -4 554.055 94.8904  35
   6  -8   4 638.310 93.8021  53
   7  -8   4 4107.22 234.094  53
   7   8   4 3744.13 235.463  32
   7  -8   4 4154.76 233.498  25
  -7  -8  -4 3980.47 240.079  36
  -7  -8  -4 4410.12 251.929  35
   7  -8   4 3546.68 217.762  15
   8  -8   4 1494.60 136.215  53
   8   8   4 1502.94 142.491  32
   8  -8   4 1379.18 129.529  25
  -8  -8  -4 1377.89 137.551  35
  -8  -8  -4 1328.74 134.181  36
   8  -8   4 1298.72 125.892  15
   9  -8   4 35.7980 35.8764  53
   9   8   4-39.6384 41.4915  32
   9  -8   4-11.8037 28.3102  25
  -9  -8  -4 38.4327 46.4529  36
  -9  -8  -4 80.0923 45.2770  35
   9  -8   4-11.6600 29.8964  15
  10  -8   4 615.633 82.2246  53
  10   8   4 663.359 96.2227  32
  10  -8   4 731.988 89.7381  25
 -10  -8  -4 693.518 90.2998  36
 -10  -8  -4 586.065 88.0044  35
  10  -8   4 744.675 89.2135  15
  11   8   4 1324.81 122.695  32
 -11  -8  -4 1389.83 120.340  36
 -11  -8  -4 1209.01 117.590  35
  11  -8   4 1704.12 127.942  15
  11  -8   4 1858.43 132.683  53
 -12  -8  -4 477.922 72.6430  35
  12  -8   4 432.689 63.9839  15
 -13  -8  -4 26.3518 26.4133  35
  13  -8   4 29.5483 24.1486  15
  13  -8   4 8.57720 23.3303  55
 -14  -8  -4 877.362 81.2315  35
  14  -8   4 1048.75 86.3651  55
  13  -9  -4 468.053 56.1899  38
  13   9  -4 439.779 56.0489  32
  12  -9  -4 2222.71 134.240  38
  12   9  -4 2305.50 138.287  32
  11  -9  -4 246.890 49.5876  38
  11   9  -4 276.889 54.6009  32
  10  -9  -4 16.1424 23.1390  53
 -10  -9   4 16.5407 21.2071  63
  10   9  -4 9.73260 29.2631  32
  10  -9  -4 9.60020 23.0270  38
  -9  -9   4 499.543 68.7234  63
   9   9  -4 402.758 67.4624  32
   9  -9  -4 462.921 72.5691  36
   9  -9  -4 347.701 60.7537  38
  -8  -9   4 2292.69 154.101  63
   8   9  -4 2307.84 158.671  32
   8  -9  -4 2322.06 157.633  38
   8  -9  -4 2751.66 173.823  36
  -7  -9   4 288.797 58.4187  63
   7  -9  -4 341.796 61.8408  38
   7  -9  -4 153.782 50.5765  36
  -6  -9   4 2235.91 157.475  63
   6  -9  -4 2456.16 156.003  62
   6  -9  -4 1897.04 152.567  36
  -5  -9   4 11.5058 32.9846  63
   5  -9  -4 10.7047 23.7718  62
  -5   9   4 32.2275 37.7173  33
   5  -9  -4 12.7041 39.8954  36
  -4  -9   4 11.6818 28.0234  63
   4  -9  -4 22.4138 32.1311  62
  -4   9   4 45.2505 42.2863  33
   4  -9  -4 38.9961 33.3334  36
  -3  -9   4 137.939 46.6911  62
  -3  -9   4 163.917 49.8673  63
   3  -9  -4 127.090 44.5298  62
  -3   9   4 129.071 53.2629  33
   3  -9  -4 118.897 52.2816  36
  -2  -9   4 187.359 49.9092  62
  -2  -9   4 104.330 42.1755  63
   2  -9  -4 188.250 48.9980  62
  -2   9   4 180.121 54.5366  33
   2  -9  -4 173.364 54.1735  36
  -1  -9   4 1031.00 108.242  63
   1  -9  -4 1181.44 116.666  62
  -1  -9   4 1083.75 111.331  62
   1  -9  -4 1057.60 120.526  36
  -1   9   4 1056.22 112.997  33
   0  -9   4 936.547 103.276  62
   0  -9  -4 925.506 102.801  62
   0  -9  -4 908.129 111.008  36
   0   9   4 629.788 91.5466  33
   0  -9   4 751.067 95.4354  25
   1  -9   4 838.726 98.6988  62
  -1  -9  -4 904.625 101.080  62
   1  -9   4 719.819 92.6449  25
  -1  -9  -4 767.796 99.7613  36
   1   9   4 859.134 102.388  33
   2  -9   4 2719.88 174.253  53
  -2  -9  -4 2917.00 178.193  62
   2  -9   4 2441.20 171.519  25
  -2  -9  -4 2700.55 185.071  36
   2   9   4 2782.01 181.224  33
   3  -9   4 1545.42 127.643  53
  -3  -9  -4 1227.21 113.165  62
   3  -9   4 1483.20 128.513  25
  -3  -9  -4 1420.13 135.322  36
   3   9   4 1285.42 119.552  33
   4  -9   4 410.955 71.5262  25
   4  -9   4 360.163 63.7223  53
  -4  -9  -4 232.286 56.9270  36
   4   9   4 322.053 62.8461  33
   5  -9   4 1845.46 138.191  53
  -5  -9  -4 1527.91 128.835  35
  -5  -9  -4 1638.79 136.638  36
   5  -9   4 1821.95 136.954  15
   5  -9   4 1709.16 132.774  25
   6  -9   4 195.071 49.5042  53
  -6  -9  -4 275.517 60.1526  36
  -6  -9  -4 208.470 53.6875  35
   6  -9   4 271.127 54.8485  15
   6  -9   4 240.521 53.2111  25
   7  -9   4 1140.20 104.008  53
  -7  -9  -4 1056.64 102.588  35
  -7  -9  -4 1194.85 110.377  36
   7  -9   4 1171.31 104.207  15
   7  -9   4 1230.12 106.386  25
   8  -9   4 714.634 81.1806  53
  -8  -9  -4 807.077 87.0588  36
  -8  -9  -4 784.136 83.8898  35
   8  -9   4 816.889 83.9025  15
   8  -9   4 901.382 86.5176  25
   9  -9   4 1067.51 92.8339  53
   9  -9   4 985.172 86.3133  25
  -9  -9  -4 932.273 87.7612  35
  -9  -9  -4 1083.67 94.5478  36
   9  -9   4 987.273 87.7537  15
  10  -9   4 13.8506 20.8219  53
 -10  -9  -4-7.00166 21.0514  36
 -10  -9  -4 7.05842 23.0708  35
  10  -9   4 20.4481 19.5397  55
  10  -9   4 6.70568 20.1616  15
   7 -10  -4 113.889 28.8829  53
  -7 -10   4 145.966 32.7321  63
   6 -10  -4 1361.40 98.0911  36
  -6 -10   4 1106.80 85.7164  63
   5 -10  -4 175.458 41.1553  36
  -5 -10   4 256.942 43.8424  25
   5 -10  -4 161.814 33.6749  62
  -5 -10   4 284.091 45.5147  63
  -4 -10   4 50.7973 25.4810  25
  -4 -10   4-7.10764 17.0518  63
   4 -10  -4 33.9687 21.3378  62
   4 -10  -4 7.98453 22.8923  36
  -4  10   4 41.2511 28.5634  33
  -3 -10   4 171.787 40.1819  25
   3 -10  -4 151.038 34.6459  62
  -3 -10   4 113.958 33.6990  63
   3 -10  -4 156.458 40.3242  36
  -3  10   4 161.228 38.8673  33
  -2 -10   4 5951.88 237.476  25
  -2 -10   4 5991.83 230.988  63
   2 -10  -4 6065.27 235.923  62
   2 -10  -4 6302.02 252.390  36
  -2  10   4 6084.25 239.381  33
  -1 -10   4 669.827 73.5542  25
   1 -10  -4 710.004 72.9083  62
   1 -10  -4 682.427 78.1787  36
  -1  10   4 711.527 75.0167  33
   0 -10   4 1002.01 87.0066  25
   0 -10  -4 1031.80 86.2645  62
   0 -10  -4 976.447 90.0194  36
   0  10   4 884.482 84.7977  33
   1 -10   4-7.35939 20.0141  25
  -1 -10  -4-7.10118 23.2100  62
  -1 -10  -4 16.3686 22.2574  36
   1  10   4 7.47412 25.3511  33
   2 -10   4 1114.80 90.1177  15
  -2 -10  -4 1317.50 92.8417  62
   2 -10   4 1268.58 95.8910  25
  -2 -10  -4 1076.22 93.9868  36
   2  10   4 1188.84 92.0321  33
   3 -10   4 1030.74 84.6537  15
  -3 -10  -4 1019.22 78.6292  62
   3 -10   4 959.713 78.8241  53
   3  10   4 972.598 80.7163  33
  -3 -10  -4 1141.34 93.2985  36
   3 -10   4 1235.77 90.2188  25
   4 -10   4 267.667 42.1248  53
   4 -10   4 345.887 48.1230  15
  -4 -10  -4 139.798 34.4609  36
   4 -10   4 218.449 39.4938  25
  -5 -10  -4 152.945 34.3401  36
   5 -10   4 141.446 32.2296  53
   5 -10   4 176.167 34.2492  15
  25   0  -5 8.37260 26.3004  16
  25   0  -5 80.0683 38.6829  17
  24   0  -5-11.3899 37.2289  17
  24   0  -5 32.4285 30.9886  16
  24   0  -5 31.2356 31.3055  28
  23   0  -5-13.6401 37.0959  17
  23   0  -5-12.6789 36.3469  28
  22   0  -5 14.8279 40.3336  16
  22   0  -5 72.8579 47.6342  28
 -21   0   5-31.4547 45.0847  66
  21   0  -5 16.1743 48.6291  16
  21   0  -5 15.9745 40.9588  28
 -20   0   5-16.5536 45.0182  66
  20   0  -5 16.9568 53.2488  16
  20   0  -5 16.7603 45.5804  34
  19   0  -5-17.0033 40.7810  34
 -19   0   5 16.8345 50.6140  66
  18   0  -5 33.4690 45.5185  34
 -18   0   5 49.8281 49.9447  66
  17   0  -5-32.4042 38.8602  39
 -17   0   5-16.0077 41.0446  66
  17   0  -5-32.1320 41.1942  34
  17   0  -5 15.7928 42.9501   4
  16   0  -5-30.3408 30.7523  39
 -16   0   5-15.1468 49.5080  66
  16   0  -5 60.4944 47.4929  34
  16   0  -5-14.8898 44.7681   4
  15   0  -5 42.0131 49.1680  34
  15   0  -5 13.8384 30.7281   4
 -15   0   5-13.4081 38.4361   6
  15   0  -5-14.0001 33.5779  39
  14   0  -5 12.1362 26.9491  29
  14   0  -5 25.6753 34.9129  34
  14   0  -5 12.7995 28.4218  39
  14   0  -5-12.7229 28.2517   4
 -14   0   5 12.4136 38.9824   6
  13   0  -5-11.5917 27.8023   4
 -13   0   5 34.1832 40.0052   6
  13   0  -5 22.0472 31.6014  29
  12   0  -5-21.1316 31.7671   4
 -12   0   5-10.3879 33.9528   6
  12   0  -5 19.9462 28.5897  29
  11   0  -5-9.51358 25.8727   4
 -11   0   5-18.8690 33.1237   6
  11   0  -5 8.93779 26.8721  29
 -10   0   5-13.4801 23.6638  46
 -10   0   5 8.54128 31.9243   6
  10   0  -5 31.8609 26.0342  29
  -9   0   5 6.28974 20.5583  46
  -9   0   5 7.71489 30.4849   6
  -8   0   5 5.84724 19.1120  46
  -8   0   5 6.95688 28.9003   6
  -7   0   5 5.44694 18.4808  46
  -7   0   5 81.4617 30.5935   6
  -6   0   5-5.08696 17.8677  46
  -6   0   5 28.9890 18.0119   2
  -5   0   5 4.74061 17.7202  46
  -5   0   5 4.13472 14.5184  43
  -5   0   5 16.5163 20.5029   2
  -5   0   5 45.7147 27.2418   6
  -4   0   5-4.43037 17.0410  46
  -4   0   5 12.3639 15.4059  43
  -4   0   5 50.1817 26.8021   6
  -4   0   5 12.3295 15.8084   2
  -3   0   5-16.5385 18.7406  46
  -3   0   5 19.2474 15.9915  41
  -3   0   5 28.8172 16.2670  43
  -3   0   5 32.7248 19.2684   2
  -3   0   5 8.13279 18.4313   6
  -3   0   5-6.23144 13.5457  30
  -2   0   5-3.64963 12.8174  41
  -2   0   5 16.3108 16.1157   2
  -2   0   5 10.8838 16.4469   6
  -2   0   5 15.5406 11.9765  30
  -1   0   5 3.85596 15.2368  44
  -1   0   5-3.54413 14.0046  41
  -1   0   5 24.8139 17.1805  43
  -1   0   5-3.93902 15.1498   1
  -1   0   5 8.15063 15.2324   2
  -1   0   5 9.30291 9.42915  30
   0   0   5 57.0687 17.4142  41
   0   0   5 10.8680 16.0905  44
   0   0   5 8.31565 15.9933  43
   0   0   5 6.26898 8.52861  48
   0   0   5 16.3356 16.9673   2
   0   0   5 24.4584 16.1097   1
   0   0   5 4.65458 9.19998  30
   1   0   5 10.4129 11.3462  44
   1   0   5 9.01371 14.1538  49
   1   0   5 12.5519 15.1723  43
   1   0   5 3.49412 9.50413  48
   1   0   5 8.20073 16.2032   2
   1   0   5 55.4012 20.0747   1
   1   0   5 2.53479 8.59955  30
   2   0   5 3.32622 12.7949  44
   2   0   5 14.6676 13.2986  49
   2   0   5 4.21056 16.1956  43
   2   0   5 55.0657 16.3412  48
   2   0   5-4.11956 15.3993   2
   2   0   5 9.03864 14.7733   1
   2   0   5 11.4402 9.35110  30
   3   0   5 5.41144 14.7169  49
   3   0   5-8.87589 14.5057  48
   3   0   5-4.13488 15.4551   2
   3   0   5-4.83557 16.4019   1
   3   0   5 3.32193 9.52333  30
   4   0   5 10.0263 16.3865  48
   4   0   5 20.8337 20.5814   1
   4   0   5 3.85804 13.0874  30
   5   0   5-5.67049 15.4211  48
   5   0   5-11.2905 19.8199   1
   5   0   5 13.3895 14.0155  30
   6   0   5-6.11858 22.8691   1
   6   0   5 19.2000 16.4098  48
   7   0   5 13.2750 19.9561   1
   7   0   5-7.17449 17.2074  48
   8   0   5 7.19630 22.5997   1
   8   0   5 16.0370 19.2334  48
   9   0   5-8.93081 16.1929  48
  10   0   5 9.90442 20.0776  48
  11   0   5 10.8788 22.0538  48
  11   0   5-10.7158 32.2193  24
  11   0   5 99.1181 38.9081  26
  11   0   5-13.7730 41.4104  57
  11   0   5 26.0810 28.9579  56
  11   0   5 25.5625 30.6562  28
  12   0   5-11.9113 21.5960  48
  12   0   5 40.6632 36.8619  26
  12   0   5-23.4928 41.2407  24
  12   0   5 14.2705 31.6879  56
  12   0   5 15.0506 38.5900  57
  12   0   5-13.9781 33.5255  28
  13   0   5 25.8299 30.9761  48
  13   0   5 14.6813 35.2124  26
  13   0   5-12.7412 34.6510  24
  13   0   5 30.9422 34.3542  56
  13   0   5-16.2918 36.1766  57
  13   0   5 15.1411 36.3153  28
  14   0   5-13.7648 21.6134  48
  14   0   5-15.6789 40.2014  26
  14   0   5-27.2615 44.5523  24
  14   0   5 16.5604 30.0251  56
  15   0   5 28.9710 32.1650  48
  15   0   5 31.6844 40.6195  21
  15   0   5 14.3195 43.0526  24
  15   0   5 16.4480 44.7309  26
  15   0   5-17.4164 44.6556  56
  15   0   5-15.6436 40.1103  16
  16   0   5-16.0461 45.9984  16
  16   0   5-14.7087 46.1889  24
  16   0   5 84.2734 59.1752  26
  16   0   5 16.2792 46.6666  21
  17   0   5-15.9862 40.9889  16
  17   0   5-14.6839 47.9941  24
  17   0   5-17.5155 57.2493  27
  17   0   5 83.9639 50.4887  26
  17   0   5 16.2659 41.7060  21
  18   0   5-85.0764 46.3496  24
  18   0   5-16.9387 55.3675  27
  18   0   5 16.1767 46.3773  26
  18   0   5-31.4616 47.3001  21
  19   0   5 15.7801 51.5791  27
  19   0   5 14.9882 40.7636  26
  19   0   5-58.6213 51.4556  21
  19   0   5-13.1798 46.2754  24
  20   0   5-14.0965 40.4213  27
  20   0   5-65.4089 47.4450  21
  21   0   5 24.0082 39.2350  27
  21   0   5-11.1157 33.4199  21
  22   0   5 17.7338 28.9812  21
  22   0   5-9.62573 39.9868  27
  23   0   5-21.0253 33.6211  27
  25  -1  -5 16.6503 28.2378  28
  25  -1  -5-8.48806 25.5200  17
  25   1  -5 25.2909 28.5945  17
  25  -1  -5-8.41005 24.1087  16
 -24  -1   5 53.3370 37.4523  66
  24   1  -5-10.9173 34.2831  17
  24  -1  -5 11.0213 31.5943  17
  24  -1  -5-10.8635 36.8476  16
  24  -1  -5-10.8458 35.4491  28
 -23  -1   5 51.7145 40.6113  66
  23   1  -5 26.3406 41.3700  17
  23   1  -5 96.7331 42.4643  16
  23  -1  -5 26.1760 37.5318  16
  23  -1  -5 39.3910 37.6531  28
 -22  -1   5 517.898 92.5529  66
  22  -1  -5 449.100 86.4624  16
  22   1  -5 542.889 95.2874  17
  22   1  -5 530.154 90.0385  16
  22  -1  -5 421.705 84.8096  28
 -21  -1   5 32.3516 48.6488  66
  21  -1  -5 30.6796 39.3501  34
  21   1  -5 148.630 65.2662  17
  21   1  -5 76.7447 48.2149  16
  21  -1  -5 49.5439 51.8743  28
 -20  -1   5 204.040 77.1712  66
  20   1  -5 178.241 67.4302  16
  20  -1  -5 178.757 69.2106  34
 -19  -1   5 190.059 68.3367  66
  19  -1  -5 165.963 70.6279  34
  19   1  -5 82.4925 58.0001  16
  18  -1  -5 508.736 96.8608  34
  18   1  -5 373.337 88.8609  34
  17   1  -5 576.994 98.7015  39
  17  -1  -5 534.669 92.0356  39
  17  -1  -5 586.879 96.4944  29
  17  -1  -5 411.794 84.5422  34
  17   1  -5 637.332 105.411  34
  17   1  -5 522.496 95.5048   4
  17  -1  -5 707.831 103.178   4
 -17   1   5 500.455 95.8294   6
  16  -1  -5 14.7482 29.8956  39
  16   1  -5 93.0055 44.4360  39
  16  -1  -5 61.4719 44.0550  29
  16   1  -5 30.8393 36.9831  34
  16  -1  -5-14.9790 35.9262  34
  16   1  -5-15.4246 34.2509   4
  16  -1  -5-14.5934 39.6878   4
 -16   1   5-14.8345 46.5843   6
  15  -1  -5 27.2429 30.2523  39
  15   1  -5 28.7685 36.8862  39
  15  -1  -5 71.5622 38.9279  29
  15   1  -5 57.2884 41.0608  34
  15  -1  -5 111.586 48.9748  34
  15   1  -5-14.3507 41.1429   4
  15  -1  -5-13.6268 34.9445   4
 -15   1   5 13.8259 39.6384   6
  14  -1  -5 1180.85 117.703  39
  14  -1  -5 895.781 108.574  29
  14  -1  -5 1102.83 119.043  34
  14   1  -5 1143.54 121.909  34
  14   1  -5 949.826 114.488   4
  14  -1  -5 1026.26 113.677   4
 -14  -1   5 1160.90 119.442   6
 -14   1   5 1132.56 121.496   6
  13  -1  -5 247.579 55.3241  39
  13  -1  -5 313.486 64.0661  29
  13   1  -5 264.439 62.9343   4
  13  -1  -5 382.787 70.0552   4
 -13  -1   5 327.906 67.5308   6
 -13   1   5 338.068 69.6043   6
  13   1  -5 298.911 61.6598  34
  13  -1  -5 275.380 63.6063  35
  13  -1  -5 339.787 63.1759  34
  12   1  -5 16207.1 508.697   4
 -12  -1   5 14837.3 491.580   6
 -12   1   5 14844.3 491.570   6
  12  -1  -5 15212.1 499.203  29
  11   1  -5 87358.1 2025.22   4
 -11  -1   5 84611.3 2013.18   6
 -11   1   5 89215.2 2015.96   6
  11  -1  -5 83953.7 2018.43  29
 -11  -1   5 83341.6 1982.38  45
 -11  -1   5 85906.9 1985.17  46
  10   1  -5 2082.09 136.049   4
 -10  -1   5 2174.59 138.087   6
 -10   1   5 2236.07 141.778   6
  10  -1  -5 1925.08 131.016  29
 -10  -1   5 2073.82 124.375  45
 -10  -1   5 2164.67 126.779  46
   9   1  -5 4085.29 189.116   4
  -9  -1   5 4143.28 191.516   6
  -9   1   5 3968.26 186.916   6
   9  -1  -5 4074.54 165.726  67
  -9  -1   5 4292.73 181.331  45
  -9   1   5 4313.91 181.358  44
  -9  -1   5 4163.75 180.079  46
   8   1  -5 25576.6 659.824   4
  -8  -1   5 24214.4 657.692   6
  -8   1   5 25096.8 658.669   6
   8  -1  -5 24270.5 622.903  67
  -8  -1   5 24350.6 640.762  45
  -8   1   5 24986.2 643.616  44
  -8  -1   5 25087.7 644.341  46
  -7  -1   5 868.127 77.2832   6
  -7   1   5 1158.00 84.1722   6
   7   1  -5 1054.23 79.9279   4
  -7  -1   5 971.320 74.9412  45
  -7   1   5 1193.77 81.8174  44
  -7  -1   5 1055.65 77.7820  46
   6  -1  -5 14615.8 380.595   8
  -6  -1   5 14481.5 412.301   6
  -6   1   5 14017.3 400.855   6
  -6  -1   5 13797.1 384.071   2
  -6   1   5 14623.9 386.001   2
  -6  -1   5 14236.5 397.606  45
  -6   1   5 14069.3 403.966  44
  -6  -1   5 14339.7 385.438  43
  -6  -1   5 14565.5 400.774  46
  -5  -1   5 3941.42 163.840   6
  -5   1   5 4050.29 157.289   6
  -5  -1   5 4055.87 152.336   2
  -5   1   5 4059.19 151.772   2
  -5  -1   5 3655.80 150.456  45
  -5   1   5 3903.10 159.090  44
  -5  -1   5 4178.48 153.561  43
  -5  -1   5 4171.92 159.832  46
  -4   1   5 3536.72 133.370  65
  -4  -1   5 3740.91 143.238  45
  -4   1   5 3597.82 148.308  44
  -4  -1   5 3731.27 141.920  43
  -4  -1   5 3734.89 145.767  46
  -4  -1   5 3373.90 148.216  30
  -4  -1   5 3670.31 149.829   6
  -4   1   5 3685.94 141.432   6
  -4  -1   5 3545.07 141.245   2
  -4   1   5 3760.33 142.207   2
  -3  -1   5 10260.0 293.284  45
  -3   1   5 10459.6 307.724  44
  -3   1   5 10343.1 282.323  41
  -3  -1   5 10466.1 300.822  41
  -3  -1   5 10927.1 301.447  43
  -3   1   5 10453.4 278.527  40
  -3  -1   5 10202.5 295.930  46
  -3  -1   5 10265.9 303.006  30
  -3   1   5 10486.6 290.873   6
  -3   1   5 10935.8 289.520   1
  -3  -1   5 10200.3 298.873   2
  -3   1   5 10501.5 299.019   2
  -2  -1   5 486.838 43.7189  46
  -2  -1   5 390.042 38.0191  45
  -2   1   5 467.918 37.8795  41
  -2  -1   5 473.248 44.0041  41
  -2   1   5 375.361 43.1783  44
  -2   1   5 464.988 39.3456  40
  -2  -1   5 425.722 42.9354  30
  -2   1   5 513.306 41.5753   6
  -2   1   5 430.942 40.0951   1
  -2  -1   5 442.936 45.0832   2
  -2   1   5 445.634 45.4751   2
  -1  -1   5 373.308 37.1981  46
  -1  -1   5 383.307 35.4675  45
  -1   1   5 341.971 31.7083  41
  -1  -1   5 313.884 35.9478  41
  -1   1   5 252.636 35.5429  44
  -1  -1   5 339.547 36.2470  30
  -1  -1   5 308.673 38.0456   2
  -1   1   5 313.804 35.9905   1
  -1   1   5 329.834 38.3012   2
   0  -1   5 2040.94 89.7484  46
   0  -1   5 2214.60 100.352  41
   0  -1   5 2158.61 87.6195  45
   0  -1   5 2269.26 104.369  43
   0   1   5 2182.63 84.3631  48
   0  -1   5 2230.33 97.6649  30
   0  -1   5 2190.05 103.719   2
   0   1   5 2073.81 98.5644   1
   0   1   5 2290.07 104.223   2
   1   1   5 19986.4 490.325  48
[truncated: 673,831 more chars]
