# Supplementary material for: Synthesis, crystal structure, and Hirshfeld surface analysis of 1,3-di­hydro-2H-benzimidazol-2-iminium 3-carb­oxy-4-hy­droxy­benzene­sulfonate
Source: Acta Crystallogr E Crystallogr Commun. 2024 Sep 6;80(Pt 10):999–1002. doi: 10.1107/S2056989024008557 (PMC11451492; doi:10.1107/S2056989024008557)
Supplement: Supplementary file 2 [file e-80-00999-Isup3.hkl]

data_I                                                                          
_shelx_title ' exp_1551_9_yapon_markaz_a.res in P2(1)/c'                        
_shelx_refln_list_code          4                                               
_shelx_F_calc_maximum      479.80                                               
_exptl_crystal_F_000      1456.00                                               
_reflns_d_resolution_high  0.8130                                               
                                                                                
loop_                                                                           
 _space_group_symop_operation_xyz                                               
 'x, y, z'                                                                      
 '-x, y+1/2, -z+1/2'                                                            
 '-x, -y, -z'                                                                   
 'x, -y-1/2, z-1/2'                                                             
                                                                                
_cell_length_a    21.0321                                                       
_cell_length_b     8.6135                                                       
_cell_length_c    16.6944                                                       
_cell_angle_alpha  90.000                                                       
_cell_angle_beta  102.555                                                       
_cell_angle_gamma  90.000                                                       
                                                                                
_shelx_F_squared_multiplier     1.000                                           
                                                                                
loop_                                                                           
 _refln_index_h                                                                 
 _refln_index_k                                                                 
 _refln_index_l                                                                 
 _refln_F_squared_calc                                                          
 _refln_F_squared_meas                                                          
 _refln_F_squared_sigma                                                         
 _refln_observed_status                                                         
   2   0   0          3.23          1.99         0.59 o                         
   3   0   0        251.09        252.91         3.80 o                         
   4   0   0      21134.18      19917.83       163.87 o                         
   5   0   0      14960.97      14455.84       130.00 o                         
   6   0   0      18640.77      18305.90       180.46 o                         
   7   0   0       5647.15       5259.28        56.43 o                         
   8   0   0        182.48         82.41         4.24 o                         
   9   0   0         13.14         42.14         4.01 o                         
  10   0   0        304.39        283.71        10.78 o                         
  11   0   0         48.91         41.43         4.51 o                         
  12   0   0         36.77         44.99         5.03 o                         
  13   0   0       1658.18       1777.61        58.57 o                         
  14   0   0       2621.18       2891.12        66.02 o                         
  15   0   0       1099.00       1084.19        25.23 o                         
  16   0   0        233.30        280.67        12.51 o                         
  17   0   0       1768.91       1799.06        32.79 o                         
  18   0   0          0.54          4.93         3.66 o                         
  19   0   0        432.67        479.67        17.66 o                         
  20   0   0        125.96        142.89        15.97 o                         
  21   0   0        256.72        254.64        14.73 o                         
  22   0   0       2046.25       2151.76        48.26 o                         
  23   0   0         42.78         46.74         7.46 o                         
  24   0   0         56.99         56.98         7.03 o                         
  25   0   0        438.26        433.66        23.08 o                         
   1   1   0      11602.11      11449.75        78.89 o                         
   2   1   0       1624.75       1528.56        10.79 o                         
   3   1   0       1106.09       1056.49         8.20 o                         
   4   1   0       4629.47       4205.54        25.74 o                         
   5   1   0      18381.25      17871.55       138.79 o                         
   6   1   0       7560.51       7129.93        52.21 o                         
   7   1   0       2859.25       2693.96        22.61 o                         
   8   1   0       2366.70       2706.52        22.23 o                         
   9   1   0       1384.10       1212.26        13.21 o                         
  10   1   0        609.08        582.38        11.52 o                         
  11   1   0        661.43        739.88        20.97 o                         
  12   1   0         57.04         53.24         4.17 o                         
  13   1   0         12.66         12.46         2.46 o                         
  14   1   0        285.84        272.84         7.30 o                         
  15   1   0        649.84        678.69        12.23 o                         
  16   1   0          0.91          3.43         1.51 o                         
  17   1   0         46.47         43.60         3.53 o                         
  18   1   0        292.83        295.58        11.63 o                         
  19   1   0         11.00          8.05         3.04 o                         
  20   1   0         15.81         12.88         3.20 o                         
  21   1   0        530.02        561.53        19.71 o                         
  22   1   0        498.25        530.74        17.44 o                         
  23   1   0        573.60        606.01        15.33 o                         
  24   1   0        101.38         93.97         8.08 o                         
  25   1   0        339.49        341.33        20.20 o                         
   0   2   0      53666.18      52469.82       657.81 o                         
   1   2   0        757.14        724.05         7.93 o                         
   2   2   0       2440.19       2489.47        27.75 o                         
   3   2   0        283.53        246.79         5.39 o                         
   4   2   0       6419.04       6069.92        44.56 o                         
   5   2   0       2769.86       2585.26        22.30 o                         
   6   2   0        243.83        175.16         6.41 o                         
   7   2   0       2068.35       2132.29        21.54 o                         
   8   2   0        635.31        588.52         8.67 o                         
   9   2   0        830.77        732.88        11.10 o                         
  10   2   0       1533.80       1636.28        19.59 o                         
  11   2   0         16.46         19.41         2.25 o                         
  12   2   0       1021.14       1103.15        18.96 o                         
  13   2   0         16.62          9.73         1.70 o                         
  14   2   0        265.83        265.49        10.52 o                         
  15   2   0        810.65        914.34        16.90 o                         
  16   2   0        233.89        251.47         8.27 o                         
  17   2   0        824.98        837.20        17.89 o                         
  18   2   0         79.67         75.64         6.25 o                         
  19   2   0        700.99        753.88        20.41 o                         
  20   2   0         27.46         36.82         5.01 o                         
  21   2   0        282.28        273.73        11.46 o                         
  22   2   0        232.13        233.46        11.11 o                         
  23   2   0          2.99          5.87         2.37 o                         
  24   2   0          1.95         -0.33         2.39 o                         
   1   3   0       1378.98       1344.49        16.42 o                         
   2   3   0        134.76        104.93         3.84 o                         
   3   3   0       6644.04       5973.30        58.56 o                         
   4   3   0       2180.86       2172.56        21.52 o                         
   5   3   0        185.67        131.10         3.97 o                         
   6   3   0        643.52        670.25        11.46 o                         
   7   3   0       1320.48       1456.41        18.50 o                         
   8   3   0        871.01        746.88        13.46 o                         
   9   3   0       1106.15       1070.90        15.16 o                         
  10   3   0       1390.22       1370.00        19.87 o                         
  11   3   0        340.32        338.34         9.75 o                         
  12   3   0        373.17        331.84         7.91 o                         
  13   3   0        153.29        176.25         5.54 o                         
  14   3   0       1383.34       1335.47        18.83 o                         
  15   3   0        167.90        165.55         7.71 o                         
  16   3   0       1412.67       1498.66        23.70 o                         
  17   3   0          1.20         -1.16         3.37 o                         
  18   3   0        759.96        787.05        20.79 o                         
  19   3   0        123.70        115.52        10.90 o                         
  20   3   0        272.59        269.17        12.91 o                         
  21   3   0       1040.44       1075.54        25.60 o                         
  22   3   0        179.32        179.44        10.18 o                         
  23   3   0         69.34         65.38         6.54 o                         
  24   3   0         28.22         24.23         3.43 o                         
   0   4   0      26998.41      30543.88       477.65 o                         
   1   4   0         26.78         24.36         2.60 o                         
   2   4   0       3058.21       3334.16        45.39 o                         
   3   4   0        314.62        261.60         7.42 o                         
   4   4   0        367.86        315.62         8.51 o                         
   5   4   0        365.70        289.06         8.40 o                         
   6   4   0         33.28         46.65         4.20 o                         
   7   4   0        179.06        176.90         9.86 o                         
   8   4   0       3219.13       3193.83        38.92 o                         
   9   4   0       2970.79       2999.06        41.76 o                         
  10   4   0          0.78          4.54         2.00 o                         
  11   4   0       1009.31       1024.49        16.94 o                         
  12   4   0        445.99        414.01         9.93 o                         
  13   4   0       4647.22       4621.94        41.76 o                         
  14   4   0        105.94        113.41         5.26 o                         
  15   4   0        253.62        253.95        12.45 o                         
  16   4   0        398.08        409.76        15.62 o                         
  17   4   0        354.55        367.70        16.12 o                         
  18   4   0        164.55        179.00         9.73 o                         
  19   4   0        119.36        125.72         8.76 o                         
  20   4   0          0.39          0.05         4.88 o                         
  21   4   0          1.61          3.49         5.92 o                         
  22   4   0          1.00          3.16         5.65 o                         
  23   4   0         43.56         50.74         6.08 o                         
   1   5   0          7.29         25.34         3.98 o                         
   2   5   0        745.46        828.38        21.35 o                         
   3   5   0         11.65          9.73         2.31 o                         
   4   5   0       1054.34       1163.40        23.06 o                         
   5   5   0        159.32        121.85         7.85 o                         
   6   5   0        945.40        950.52        17.75 o                         
   7   5   0       1549.56       1589.88        20.28 o                         
   8   5   0       4562.51       4747.57        51.25 o                         
   9   5   0        857.76        835.97        16.42 o                         
  10   5   0       2418.06       2421.05        29.04 o                         
  11   5   0        243.52        248.36         8.46 o                         
  12   5   0       2084.26       2077.23        30.14 o                         
  13   5   0        825.11        826.85        22.93 o                         
  14   5   0       4670.25       4884.66        73.74 o                         
  15   5   0        741.14        785.01        20.81 o                         
  16   5   0        430.34        432.37        14.62 o                         
  17   5   0        161.92        163.98        11.44 o                         
  18   5   0       1025.24       1081.90        30.06 o                         
  19   5   0        143.57        158.15        10.47 o                         
  20   5   0         15.03         15.88         3.34 o                         
  21   5   0         42.84         47.75         5.15 o                         
  22   5   0         96.77        117.47         9.39 o                         
   0   6   0        103.97        136.95         9.19 o                         
   1   6   0        361.09        365.03         9.73 o                         
   2   6   0         10.40          8.17         1.82 o                         
   3   6   0        836.64        810.74        13.58 o                         
   4   6   0          4.39          4.29         1.32 o                         
   5   6   0       1224.00       1157.04        19.67 o                         
   6   6   0        455.75        474.35        13.22 o                         
   7   6   0        932.73        934.22        19.37 o                         
   8   6   0       1565.54       1507.66        26.31 o                         
   9   6   0        585.31        588.60        14.30 o                         
  10   6   0        403.28        390.72        11.65 o                         
  11   6   0          0.05         -0.38         3.47 o                         
  12   6   0        257.24        242.38        13.50 o                         
  13   6   0       3039.10       3086.97        47.24 o                         
  14   6   0          9.74         14.09         3.93 o                         
  15   6   0       1176.73       1307.50        36.62 o                         
  16   6   0         20.09         19.85         4.15 o                         
  17   6   0       1147.36       1158.06        33.54 o                         
  18   6   0         13.29         19.29         5.50 o                         
  19   6   0         21.02         22.42         4.07 o                         
  20   6   0         12.23         14.46         3.75 o                         
   1   7   0       1382.07       1275.56        20.85 o                         
   2   7   0       1235.23       1185.17        18.26 o                         
   3   7   0         58.75         66.78         4.18 o                         
   4   7   0        399.22        412.82         9.55 o                         
   5   7   0        996.33       1024.94        20.88 o                         
   6   7   0        238.38        267.45        14.90 o                         
   7   7   0       2111.59       2181.93        48.72 o                         
   8   7   0        817.44        903.04        24.68 o                         
   9   7   0        196.98        218.69        11.77 o                         
  10   7   0       1335.66       1313.67        30.57 o                         
  11   7   0         79.98         73.55         8.52 o                         
  12   7   0        337.14        328.46        16.62 o                         
  13   7   0         99.82        108.28         8.08 o                         
  14   7   0        246.14        270.33        12.06 o                         
  15   7   0        389.48        417.01        25.80 o                         
  16   7   0         27.21         32.53         6.44 o                         
  17   7   0         77.56         87.62        14.73 o                         
  18   7   0        232.92        198.25        11.56 o                         
   0   8   0         98.78         80.44        10.24 o                         
   1   8   0         57.00         47.26         5.78 o                         
   2   8   0          4.58         12.43         3.79 o                         
   3   8   0        234.66        218.61        11.30 o                         
   4   8   0       2225.78       2278.96        41.96 o                         
   5   8   0        714.68        713.50        18.46 o                         
   6   8   0        539.01        461.11        24.40 o                         
   7   8   0        388.36        384.52        15.00 o                         
   8   8   0          2.99          4.69         4.25 o                         
   9   8   0         82.51         72.75         5.88 o                         
  10   8   0          0.00          1.74         2.66 o                         
  11   8   0        127.02        143.31         8.10 o                         
  12   8   0        127.27        130.08        11.41 o                         
  13   8   0        271.97        265.75        12.27 o                         
  14   8   0          1.70          3.68         2.58 o                         
  15   8   0         91.92         94.73         6.68 o                         
  16   8   0        426.93        408.82        23.85 o                         
   1   9   0        280.15        333.17        20.59 o                         
   2   9   0        231.55        274.43        11.91 o                         
   3   9   0          2.14          8.82         3.15 o                         
   4   9   0         57.02         58.70         6.76 o                         
   5   9   0         88.96         89.05         5.86 o                         
   6   9   0        194.19        177.62         9.25 o                         
   7   9   0          6.21          4.17         2.56 o                         
   8   9   0        171.07        170.25         9.83 o                         
   9   9   0         91.66         93.70         9.01 o                         
  10   9   0         38.81         42.50         4.25 o                         
  11   9   0         19.94         17.84         2.84 o                         
  12   9   0          9.97          9.98         4.02 o                         
  13   9   0          6.71          5.21         2.15 o                         
   0  10   0        592.81        603.28        25.31 o                         
   1  10   0         10.32          8.74         2.05 o                         
   2  10   0          1.05          2.08         1.61 o                         
   3  10   0         10.70         17.19         2.37 o                         
   4  10   0        867.16        956.67        15.08 o                         
   5  10   0          3.47          2.43         1.90 o                         
   6  10   0          7.56         12.24         2.33 o                         
   7  10   0        197.32        180.70         6.92 o                         
   8  10   0         56.02         59.33         9.92 o                         
 -25   1   1         27.75         30.16         9.65 o                         
 -24   1   1         56.46         50.11         7.25 o                         
 -23   1   1         93.78         85.89         6.09 o                         
 -22   1   1          2.79          5.10         2.72 o                         
 -21   1   1         77.99         74.71         6.13 o                         
 -20   1   1         70.32         77.63         6.85 o                         
 -19   1   1         57.28         60.18         5.59 o                         
 -18   1   1        107.67         92.75         6.64 o                         
 -17   1   1         29.81         30.95         3.10 o                         
 -16   1   1         37.11         35.77         3.28 o                         
 -15   1   1        606.29        616.76        13.81 o                         
 -14   1   1         73.86         77.18         3.90 o                         
 -13   1   1        192.67        199.62         8.26 o                         
 -12   1   1         18.50         13.98         2.10 o                         
 -11   1   1        540.35        573.61        10.93 o                         
 -10   1   1        635.76        651.52        11.19 o                         
  -9   1   1        737.76        769.10        11.31 o                         
  -8   1   1         11.03         12.59         1.51 o                         
  -7   1   1       1866.56       1960.84        22.55 o                         
  -6   1   1        941.59       1014.91        13.18 o                         
  -5   1   1       7575.53       7246.34        49.45 o                         
  -4   1   1       2332.23       2314.66        14.93 o                         
  -3   1   1        307.82        271.89         2.73 o                         
  -2   1   1        517.09        465.28         4.36 o                         
  -1   1   1       1938.56       1888.87        15.92 o                         
   0   1   1        135.25        142.43         2.42 o                         
   1   1   1      27289.87      26122.35       150.95 o                         
   2   1   1        620.53        596.96         4.33 o                         
   3   1   1        261.65        209.14         2.13 o                         
   4   1   1        468.40        444.16         3.86 o                         
   5   1   1       2249.83       2072.70        15.72 o                         
   6   1   1         28.50         33.49         1.42 o                         
   7   1   1        854.28        888.44         9.38 o                         
   8   1   1         40.64         51.39         2.56 o                         
   9   1   1        606.38        645.94        10.79 o                         
  10   1   1       1239.65       1234.89        15.91 o                         
  11   1   1        656.14        720.31        13.74 o                         
  12   1   1        268.45        298.99        10.94 o                         
  13   1   1          3.70          1.82         1.34 o                         
  14   1   1        337.21        376.16         8.43 o                         
  15   1   1        152.64        159.18         5.40 o                         
  16   1   1        269.28        278.84         7.79 o                         
  17   1   1        433.01        440.31         9.54 o                         
  18   1   1         58.02         57.13         5.04 o                         
  19   1   1         31.89         29.84         3.91 o                         
  20   1   1        120.97        118.67         7.08 o                         
  21   1   1        482.99        468.52        13.41 o                         
  22   1   1          0.75          3.44         2.66 o                         
  23   1   1        280.11        293.64        10.16 o                         
  24   1   1         21.72         16.18         3.51 o                         
 -24   2   1          0.01         -0.26         1.90 o                         
 -23   2   1         21.09         25.22         3.29 o                         
 -22   2   1         18.65         13.98         4.00 o                         
 -21   2   1         40.66         54.78         6.02 o                         
 -20   2   1        285.80        298.71        12.50 o                         
 -19   2   1          9.55          5.19         3.08 o                         
 -18   2   1          0.26          2.40         3.05 o                         
 -17   2   1          1.06          0.45         2.13 o                         
 -16   2   1        606.39        638.58        15.23 o                         
 -15   2   1         14.47         11.28         2.40 o                         
 -14   2   1        414.56        403.74         9.73 o                         
 -13   2   1       1346.87       1363.32        22.12 o                         
 -12   2   1         15.09         17.85         2.94 o                         
 -11   2   1       1849.97       1822.11        23.46 o                         
 -10   2   1          5.12          4.74         1.55 o                         
  -9   2   1        209.85        229.70         6.14 o                         
  -8   2   1        100.95         92.15         5.60 o                         
  -7   2   1       8753.54       8726.04        76.98 o                         
  -6   2   1        451.49        416.98         6.62 o                         
  -5   2   1         47.65         51.47         1.98 o                         
  -4   2   1         61.63         66.46         2.51 o                         
  -3   2   1        236.83        212.08         4.21 o                         
  -2   2   1       5041.49       4769.83        39.65 o                         
  -1   2   1        684.91        686.23         6.96 o                         
   0   2   1       1177.24       1020.86         8.78 o                         
   1   2   1        830.68        796.85         7.34 o                         
   2   2   1       3339.79       2951.30        20.85 o                         
   3   2   1        715.50        690.05         7.81 o                         
   4   2   1       1625.03       1557.96        13.13 o                         
   5   2   1        367.77        342.22         4.88 o                         
   6   2   1       6241.28       6202.54        46.82 o                         
   7   2   1       1233.75       1241.50        13.75 o                         
   8   2   1        540.69        452.61         7.50 o                         
   9   2   1         58.24         56.01         2.96 o                         
  10   2   1        135.24        165.88         5.58 o                         
  11   2   1        524.23        529.54        11.81 o                         
  12   2   1       1080.38       1165.07        26.28 o                         
  13   2   1         33.18         15.89         1.92 o                         
  14   2   1        157.82        166.91         5.46 o                         
  15   2   1        807.19        805.43        14.86 o                         
  16   2   1        153.06        168.19         7.86 o                         
  17   2   1          0.61          1.61         2.72 o                         
  18   2   1          3.09          2.29         2.85 o                         
  19   2   1         26.76         27.57         4.06 o                         
  20   2   1          3.09          2.21         2.71 o                         
  21   2   1          7.36          9.84         3.99 o                         
  22   2   1        173.36        158.50         8.91 o                         
  23   2   1        250.84        249.78        11.58 o                         
  24   2   1          0.19          1.00         2.96 o                         
 -24   3   1         27.06         36.67         4.04 o                         
 -23   3   1          0.03         -1.15         2.56 o                         
 -22   3   1         39.48         41.52         5.48 o                         
 -21   3   1         64.97         64.62         7.35 o                         
 -20   3   1          0.30         -2.33         3.12 o                         
 -19   3   1         30.26         27.38         4.52 o                         
 -18   3   1         17.64         16.56         4.40 o                         
 -17   3   1          0.41          6.34         4.50 o                         
 -16   3   1         18.69         18.08         3.35 o                         
 -15   3   1        251.40        269.28         8.52 o                         
 -14   3   1       1190.00       1268.33        18.19 o                         
 -13   3   1       1130.02       1170.86        16.60 o                         
 -12   3   1         72.94         89.70         3.93 o                         
 -11   3   1         33.87         36.81         3.51 o                         
 -10   3   1        354.44        307.80         8.27 o                         
  -9   3   1        767.63        802.29        16.20 o                         
  -8   3   1        639.23        720.64        11.99 o                         
  -7   3   1       4948.58       4833.29        46.79 o                         
  -6   3   1        100.79         96.42         3.43 o                         
  -5   3   1       3640.21       3632.74        36.38 o                         
  -4   3   1       2860.99       2708.00        27.76 o                         
  -3   3   1        464.24        458.87         8.94 o                         
  -2   3   1          2.61          1.42         1.05 o                         
  -1   3   1          1.39          1.57         1.15 o                         
   0   3   1       1040.18       1075.90        15.31 o                         
   1   3   1       9617.78       9417.60        76.39 o                         
   2   3   1         22.87         29.39         1.89 o                         
   3   3   1       5079.92       5265.63        45.40 o                         
   4   3   1       1366.38       1377.95        16.61 o                         
   5   3   1       9691.79       9833.71        80.58 o                         
   6   3   1          0.77          1.35         1.23 o                         
   7   3   1       1671.00       1945.47        23.00 o                         
   8   3   1        559.14        656.70        11.54 o                         
   9   3   1       3537.32       3595.55        38.45 o                         
  10   3   1        806.16        760.85        14.76 o                         
  11   3   1        591.12        665.61        11.24 o                         
  12   3   1         36.20         31.56         2.43 o                         
  13   3   1         23.11         36.72         2.80 o                         
  14   3   1         80.30         80.72         4.97 o                         
  15   3   1        417.01        425.59        12.14 o                         
  16   3   1         16.98         15.07         3.81 o                         
  17   3   1         37.07         21.56         4.11 o                         
  18   3   1         32.99         36.67         5.91 o                         
  19   3   1          0.14          1.82         3.62 o                         
  20   3   1        164.16        164.86        10.01 o                         
  21   3   1          0.10          0.88         2.97 o                         
  22   3   1          7.25          8.38         4.39 o                         
  23   3   1        309.16        298.01        11.97 o                         
 -23   4   1         17.45         15.75         2.80 o                         
 -22   4   1          2.84          2.44         3.41 o                         
 -21   4   1        638.37        594.42        24.81 o                         
 -20   4   1          0.13          0.70         3.96 o                         
 -19   4   1         11.09         17.52         5.99 o                         
 -18   4   1        172.82        162.92        10.23 o                         
 -17   4   1        165.83        190.66        10.05 o                         
 -16   4   1        266.68        275.95        10.77 o                         
 -15   4   1        485.75        507.25        14.17 o                         
 -14   4   1         81.07         73.17         4.33 o                         
 -13   4   1        265.47        277.12         8.85 o                         
 -12   4   1          1.11          1.69         1.81 o                         
 -11   4   1       1834.26       1844.09        21.92 o                         
 -10   4   1          1.31          0.45         1.58 o                         
  -9   4   1         79.26         81.12         5.37 o                         
  -8   4   1        258.16        321.83        11.20 o                         
  -7   4   1       1170.13       1317.35        22.63 o                         
  -6   4   1       1966.40       1810.97        31.54 o                         
  -5   4   1       2078.34       2256.07        26.09 o                         
  -4   4   1        108.82        110.87         5.60 o                         
  -3   4   1        456.78        437.86        10.07 o                         
  -2   4   1        801.54        875.65        15.49 o                         
  -1   4   1        989.96       1048.75        19.31 o                         
   0   4   1       2724.19       2930.70        36.45 o                         
   1   4   1         15.02          9.41         2.38 o                         
   2   4   1       2989.09       3193.66        38.87 o                         
   3   4   1         79.21         72.76         3.94 o                         
   4   4   1       1135.90       1204.07        18.49 o                         
   5   4   1        380.29        377.98         7.67 o                         
   6   4   1         54.22         42.08         2.96 o                         
   7   4   1        537.78        582.07        11.31 o                         
   8   4   1       6532.67       6768.38        71.13 o                         
   9   4   1          4.82          3.65         1.47 o                         
  10   4   1        718.55        703.17        11.68 o                         
  11   4   1       2649.69       2643.58        29.53 o                         
  12   4   1         12.25         12.56         2.27 o                         
  13   4   1        150.01        158.28         6.74 o                         
  14   4   1       1544.12       1552.79        26.08 o                         
  15   4   1        957.97       1027.13        23.64 o                         
  16   4   1         25.40         23.78         3.95 o                         
  17   4   1        189.14        191.81        10.08 o                         
  18   4   1        101.47        112.26         8.73 o                         
  19   4   1         67.45         72.78        10.08 o                         
  20   4   1          0.57         -0.62         3.15 o                         
  21   4   1         87.59         69.81         8.57 o                         
  22   4   1        112.78         97.12         8.61 o                         
  23   4   1          2.25          5.41         3.07 o                         
 -22   5   1          5.69          5.04         2.01 o                         
 -21   5   1          1.39         -1.58         2.66 o                         
 -20   5   1         37.05         40.32         7.02 o                         
 -19   5   1         22.64         30.26         4.62 o                         
 -18   5   1        310.21        322.33        13.67 o                         
 -17   5   1         29.23         30.06         5.24 o                         
 -16   5   1         37.33         38.07         4.53 o                         
 -15   5   1          0.83          2.72         3.11 o                         
 -14   5   1       1548.54       1624.53        40.95 o                         
 -13   5   1        741.57        741.10        16.21 o                         
 -12   5   1          3.26          4.24         2.21 o                         
 -11   5   1          0.39          6.34         1.97 o                         
 -10   5   1        154.80        157.47         6.43 o                         
  -9   5   1        824.76        810.75        14.21 o                         
  -8   5   1       1228.24       1215.10        24.07 o                         
  -7   5   1       2879.36       3013.63        37.45 o                         
  -6   5   1        365.61        438.71        17.82 o                         
  -5   5   1          1.53          4.05         1.90 o                         
  -4   5   1        137.79        146.01         6.47 o                         
  -3   5   1         53.41         51.87         5.22 o                         
  -2   5   1        291.12        294.22        10.31 o                         
  -1   5   1        662.39        704.71        18.78 o                         
   0   5   1         63.43         64.13         7.05 o                         
   1   5   1       2152.79       2669.46        40.50 o                         
   2   5   1         93.33         82.10         5.46 o                         
   3   5   1        424.61        457.65        10.72 o                         
   4   5   1        320.32        280.29         8.28 o                         
   5   5   1         17.11         13.76         2.75 o                         
   6   5   1         36.62         36.83         3.01 o                         
   7   5   1        469.08        417.29         9.72 o                         
   8   5   1         35.47         31.37         3.46 o                         
   9   5   1        922.45        872.10        16.54 o                         
  10   5   1         54.42         42.54         3.84 o                         
  11   5   1       1218.90       1244.18        26.63 o                         
  12   5   1        308.52        282.55        10.36 o                         
  13   5   1        733.50        707.98        21.26 o                         
  14   5   1         29.29         35.00         5.59 o                         
  15   5   1       1244.73       1356.42        31.11 o                         
  16   5   1          5.35          4.65         3.53 o                         
  17   5   1        324.63        320.69        13.76 o                         
  18   5   1        187.32        222.66        16.16 o                         
  19   5   1         64.64         45.83         6.06 o                         
  20   5   1        324.42        310.39        14.67 o                         
  21   5   1         13.69         13.66         2.75 o                         
 -20   6   1          0.06          1.11         2.45 o                         
 -19   6   1         72.28         56.92         5.87 o                         
 -18   6   1          2.12          2.19         3.36 o                         
 -17   6   1         11.15          7.63         3.63 o                         
 -16   6   1         15.27         15.41         4.01 o                         
 -15   6   1         35.48         23.37         4.82 o                         
 -14   6   1          5.48          3.33         3.38 o                         
 -13   6   1         78.90         70.29         6.36 o                         
 -12   6   1        754.28        821.45        23.36 o                         
 -11   6   1          0.75         -0.33         2.97 o                         
 -10   6   1         13.88         12.76         3.00 o                         
  -9   6   1        118.13        105.66         6.11 o                         
  -8   6   1       2660.82       2675.99        35.30 o                         
  -7   6   1         36.71         20.15         3.19 o                         
  -6   6   1        219.37        229.45         9.55 o                         
  -5   6   1         49.57         51.49         3.66 o                         
  -4   6   1         33.54         29.29         2.48 o                         
  -3   6   1        125.17        110.08         5.09 o                         
  -2   6   1         22.08         13.59         2.18 o                         
  -1   6   1          2.82          7.60         2.05 o                         
   0   6   1        700.55        740.47        14.45 o                         
   1   6   1         50.66         47.56         3.59 o                         
   2   6   1        322.27        329.85         8.77 o                         
   3   6   1         44.56         39.78         2.88 o                         
   4   6   1         49.64         44.51         3.19 o                         
   5   6   1        127.88        128.23         7.51 o                         
   6   6   1         30.33         31.80         3.34 o                         
   7   6   1          0.24          4.62         2.53 o                         
   8   6   1       3683.84       3531.62        42.95 o                         
   9   6   1       2058.93       1995.79        27.31 o                         
  10   6   1         47.96         49.04         5.19 o                         
  11   6   1         68.49         80.22         7.57 o                         
  12   6   1       3001.51       3086.69        57.22 o                         
  13   6   1        203.95        193.18        10.97 o                         
  14   6   1       1063.02       1081.72        31.30 o                         
  15   6   1          0.85          0.36         3.93 o                         
  16   6   1          0.73         -2.07         3.14 o                         
  17   6   1         32.10         39.07         5.50 o                         
  18   6   1         84.76         82.64         6.09 o                         
  19   6   1          2.85          7.02         2.34 o                         
  20   6   1        198.03        183.16         8.44 o                         
 -19   7   1         49.74         48.19         4.27 o                         
 -18   7   1         75.46         70.62         5.80 o                         
 -17   7   1        244.54        224.00        11.04 o                         
 -16   7   1        178.66        173.64        13.14 o                         
 -15   7   1        268.41        277.56        11.79 o                         
 -14   7   1          1.25          3.74         3.00 o                         
 -13   7   1        220.18        241.74        13.56 o                         
 -12   7   1        208.72        215.26        15.46 o                         
 -11   7   1         95.43         99.21         7.19 o                         
 -10   7   1         39.76         27.75         4.46 o                         
  -9   7   1        223.98        231.97        12.06 o                         
  -8   7   1        375.05        362.15        15.00 o                         
  -7   7   1        319.56        312.53        16.27 o                         
  -6   7   1        387.91        388.14        26.60 o                         
  -5   7   1        607.76        576.09        13.00 o                         
  -4   7   1        680.32        605.94        11.22 o                         
  -3   7   1        727.79        730.67        13.70 o                         
  -2   7   1         19.58         20.97         2.57 o                         
  -1   7   1          2.03          2.65         1.89 o                         
   0   7   1        763.71        744.08        13.81 o                         
   1   7   1       1476.86       1443.54        20.60 o                         
   2   7   1         79.88         81.92         4.95 o                         
   3   7   1        867.29        873.66        14.36 o                         
   4   7   1        952.49        912.81        17.81 o                         
   5   7   1        525.19        555.60        21.32 o                         
   6   7   1         72.30         61.42         7.65 o                         
   7   7   1       1983.65       1896.40        44.08 o                         
   8   7   1         51.95         50.13         6.01 o                         
   9   7   1        542.12        554.21        18.70 o                         
  10   7   1         36.75         27.35         4.36 o                         
  11   7   1         34.37         34.30         5.63 o                         
  12   7   1        196.15        180.48        10.35 o                         
  13   7   1        698.57        777.29        27.41 o                         
  14   7   1         24.53         16.30         4.80 o                         
  15   7   1         16.93         24.10         4.86 o                         
  16   7   1        309.81        286.03        19.88 o                         
  17   7   1        149.07        134.08        15.28 o                         
  18   7   1         44.40         57.03         4.95 o                         
 -16   8   1         27.16         27.52         4.50 o                         
 -15   8   1        215.33        160.55        11.08 o                         
 -14   8   1        288.29        293.90        13.26 o                         
 -13   8   1          0.16          3.13         2.71 o                         
 -12   8   1        138.10        131.61         8.16 o                         
 -11   8   1        138.84        130.27         8.46 o                         
 -10   8   1        207.50        204.44         9.23 o                         
  -9   8   1       1066.74       1054.71        22.96 o                         
  -8   8   1        338.27        367.15        18.09 o                         
  -7   8   1        427.72        430.34        15.92 o                         
  -6   8   1         70.55         94.61         9.10 o                         
  -5   8   1       1672.67       1584.62        32.38 o                         
  -4   8   1        119.32         95.61        10.61 o                         
  -3   8   1       3646.68       3633.75        58.40 o                         
  -2   8   1        873.41        817.66        22.63 o                         
  -1   8   1        762.50        720.42        21.01 o                         
   0   8   1         11.53         14.43         4.17 o                         
   1   8   1       1139.60       1154.75        27.57 o                         
   2   8   1         17.27          8.02         3.43 o                         
   3   8   1        539.30        547.15        20.68 o                         
   4   8   1          0.92          1.78         2.61 o                         
   5   8   1        320.33        349.70        14.11 o                         
   6   8   1         63.03         66.78         7.54 o                         
   7   8   1         17.63         20.70         4.90 o                         
   8   8   1          2.52          2.65         3.25 o                         
   9   8   1       1278.93       1216.95        27.73 o                         
  10   8   1        201.22        190.49        10.49 o                         
  11   8   1          0.31          0.65         2.32 o                         
  12   8   1        318.84        307.51        15.20 o                         
  13   8   1        252.34        279.12        10.88 o                         
  14   8   1        353.03        348.13        12.74 o                         
  15   8   1         83.66         84.75         8.68 o                         
  16   8   1         14.33         15.28         2.64 o                         
 -13   9   1        103.09         97.61         6.88 o                         
 -12   9   1          9.82          8.13         2.68 o                         
 -11   9   1        227.43        266.30        11.21 o                         
 -10   9   1         23.06         24.31         3.41 o                         
  -9   9   1        202.14        185.97        11.03 o                         
  -8   9   1        105.52         94.14         5.79 o                         
  -7   9   1        267.16        250.33        10.78 o                         
  -6   9   1        191.42        189.64         9.46 o                         
  -5   9   1          3.24          9.08         2.41 o                         
  -4   9   1        576.09        580.59        17.17 o                         
  -3   9   1        652.18        684.92        19.03 o                         
  -2   9   1          1.84          0.27         2.86 o                         
  -1   9   1         95.94         99.94         7.38 o                         
   0   9   1        526.31        584.29        17.72 o                         
   1   9   1         21.41         15.39         3.49 o                         
   2   9   1        280.73        297.53        12.08 o                         
   3   9   1        485.69        462.63        15.10 o                         
   4   9   1         41.26         49.12         5.59 o                         
   5   9   1        129.77         91.62         5.99 o                         
   6   9   1        441.12        449.24        14.71 o                         
   7   9   1         14.42         12.37         3.24 o                         
   8   9   1         61.87         59.10         5.37 o                         
   9   9   1         52.02         48.23         4.62 o                         
  10   9   1        148.14        140.96        10.67 o                         
  11   9   1        133.16        139.92         6.77 o                         
  12   9   1         46.27         45.58         4.47 o                         
  -8  10   1        114.81        108.40        15.70 o                         
  -7  10   1         44.18         47.32         5.20 o                         
  -6  10   1          9.02          7.05         2.98 o                         
  -5  10   1        670.99        723.50        14.25 o                         
  -4  10   1        122.97        141.30         4.70 o                         
  -3  10   1        351.12        336.71         7.49 o                         
  -2  10   1         33.41         22.15         2.16 o                         
  -1  10   1        124.77        150.87         5.91 o                         
   0  10   1         22.25         21.04         2.84 o                         
   1  10   1        941.68        987.90        18.17 o                         
   2  10   1         12.03          8.79         1.93 o                         
   3  10   1         28.17         38.49         2.79 o                         
   4  10   1        121.69        139.74         6.01 o                         
   5  10   1       1030.75       1106.47        38.28 o                         
   6  10   1         39.15         35.55         3.92 o                         
   7  10   1          4.24          5.53         2.13 o                         
 -25   0   2        414.43        449.73        17.73 o                         
 -24   0   2         83.68         90.46         9.12 o                         
 -23   0   2        148.56        169.41        11.08 o                         
 -22   0   2        420.41        418.14        18.36 o                         
 -21   0   2       1696.31       1848.15        44.28 o                         
 -20   0   2         48.10         43.56         8.63 o                         
 -19   0   2          1.22          5.68         5.46 o                         
 -18   0   2         55.33         61.90         7.57 o                         
 -17   0   2        203.74        177.27        14.74 o                         
 -16   0   2       1056.26       1052.31        29.86 o                         
 -15   0   2          0.91         -0.48         2.55 o                         
 -14   0   2        880.96       1002.80        23.24 o                         
 -13   0   2        930.15        892.99        28.76 o                         
 -12   0   2        784.09        737.88        17.53 o                         
 -11   0   2        158.62        202.08         8.13 o                         
 -10   0   2         43.11         33.60         2.96 o                         
  -9   0   2       1462.47       1202.48        27.60 o                         
  -8   0   2          5.10         12.44         1.71 o                         
  -7   0   2        702.49        868.42        13.51 o                         
  -6   0   2     199225.78     210956.28      2022.58 o                         
  -5   0   2       1736.25       1948.48        21.85 o                         
  -4   0   2      25499.85      25867.92       265.86 o                         
  -3   0   2          5.65          6.77         0.64 o                         
  -2   0   2       2340.15       2384.52        22.63 o                         
  -1   0   2       1452.01       1420.15        13.12 o                         
   0   0   2       4809.49       5198.49        47.21 o                         
   1   0   2         97.29         84.18         1.49 o                         
   2   0   2      37507.02      35161.63       251.79 o                         
   3   0   2         30.84         25.72         0.97 o                         
   4   0   2      15964.53      14442.62       112.18 o                         
   5   0   2       5312.56       4958.90        52.53 o                         
   6   0   2        872.69        781.71        12.15 o                         
   7   0   2        351.29        395.36         8.30 o                         
   8   0   2       5468.76       5641.67        69.49 o                         
   9   0   2        255.63        244.56        12.84 o                         
  10   0   2       2966.53       3316.65        54.14 o                         
  11   0   2       2816.74       2745.92        50.37 o                         
  12   0   2        183.85        170.58         9.47 o                         
  13   0   2        151.92        142.53         5.76 o                         
  14   0   2        555.55        550.23        15.88 o                         
  15   0   2        270.22        293.67         8.99 o                         
  16   0   2       1030.71       1092.36        21.96 o                         
  17   0   2        297.73        282.56        11.99 o                         
  18   0   2        170.38        182.79         9.93 o                         
  19   0   2       2361.90       2677.82        43.15 o                         
  20   0   2         38.96         53.03         5.66 o                         
  21   0   2        985.25        993.19        24.50 o                         
  22   0   2         34.17         30.62         5.16 o                         
  23   0   2         30.12         26.58         5.39 o                         
  24   0   2          8.16         10.57         5.23 o                         
 -25   1   2        418.71        456.10        14.33 o                         
 -24   1   2         23.53         27.86         3.52 o                         
 -23   1   2         26.96         26.85         4.04 o                         
 -22   1   2        150.73        154.96         9.71 o                         
 -21   1   2        441.89        482.46        19.38 o                         
 -20   1   2        761.39        815.53        21.49 o                         
 -19   1   2         10.24          7.69         3.80 o                         
 -18   1   2          2.24          0.74         3.50 o                         
 -17   1   2        742.49        744.66        15.47 o                         
 -16   1   2       2043.65       2065.95        27.78 o                         
 -15   1   2         62.98         66.36         4.55 o                         
 -14   1   2         72.77         65.65         4.13 o                         
 -13   1   2         59.80         58.26         4.67 o                         
 -12   1   2         42.03         43.69         3.46 o                         
 -11   1   2        675.30        632.03        12.55 o                         
 -10   1   2          0.56          0.53         1.42 o                         
  -9   1   2        448.91        437.48         8.32 o                         
  -8   1   2       1157.33        889.51        17.97 o                         
  -7   1   2         18.32         32.38         2.17 o                         
  -6   1   2      76397.27      76370.62       623.69 o                         
  -5   1   2      21440.64      21821.37       150.71 o                         
  -4   1   2       1131.74       1081.88        11.45 o                         
  -3   1   2       3046.58       3063.69        29.72 o                         
  -2   1   2        788.94        731.36         7.28 o                         
  -1   1   2       2162.08       2026.49        15.13 o                         
   0   1   2        496.83        477.03         4.94 o                         
   1   1   2      60140.25      61438.41       381.72 o                         
   2   1   2         25.75         24.00         0.87 o                         
   3   1   2        894.69        893.54         6.92 o                         
   4   1   2       1772.22       1719.79        12.10 o                         
   5   1   2      13874.63      13047.00        87.80 o                         
   6   1   2       2004.09       1904.35        17.00 o                         
   7   1   2         13.71          3.82         0.91 o                         
   8   1   2       1018.74       1025.72        13.05 o                         
   9   1   2         67.86         52.85         2.75 o                         
  10   1   2         17.83         15.06         1.87 o                         
  11   1   2        836.32        824.04        16.14 o                         
  12   1   2        812.70        865.81        17.79 o                         
  13   1   2          2.12          1.67         1.33 o                         
  14   1   2         48.69         37.50         2.61 o                         
  15   1   2         78.44         65.27         3.88 o                         
  16   1   2         95.74         96.81         4.87 o                         
  17   1   2        168.42        196.86         7.97 o                         
  18   1   2        741.02        794.55        16.38 o                         
  19   1   2          0.90          2.32         2.68 o                         
  20   1   2        201.58        209.12         8.54 o                         
  21   1   2          3.07          6.38         3.19 o                         
  22   1   2        235.77        213.65         8.41 o                         
  23   1   2        544.22        557.09        13.68 o                         
  24   1   2         17.83         16.23         3.29 o                         
 -25   2   2        139.78        144.01         9.15 o                         
 -24   2   2          3.11          2.37         2.26 o                         
 -23   2   2         64.93         85.51         6.74 o                         
 -22   2   2        495.10        515.68        25.01 o                         
 -21   2   2        282.84        307.89        12.31 o                         
 -20   2   2        379.53        368.59        13.85 o                         
 -19   2   2        138.50        127.37         8.34 o                         
 -18   2   2        326.24        335.68        13.34 o                         
 -17   2   2        605.59        599.07        14.04 o                         
 -16   2   2        195.26        218.96         8.16 o                         
 -15   2   2        309.37        318.10         8.85 o                         
 -14   2   2        140.10        119.40         5.91 o                         
 -13   2   2       6281.65       6275.83        63.66 o                         
 -12   2   2        531.86        589.83        12.00 o                         
 -11   2   2         48.56         42.96         3.13 o                         
 -10   2   2        100.32         89.74         4.41 o                         
  -9   2   2        507.43        463.32        10.74 o                         
  -8   2   2        498.54        382.53         8.04 o                         
  -7   2   2        121.90         84.17         3.15 o                         
  -6   2   2        212.49        256.78         5.56 o                         
  -5   2   2       6844.87       6588.54        53.93 o                         
  -4   2   2       6722.58       5999.47        46.58 o                         
  -3   2   2       2363.55       2192.32        21.64 o                         
  -2   2   2       2004.45       1921.16        18.09 o                         
  -1   2   2         82.90         89.68         2.65 o                         
   0   2   2       7379.62       7031.33        50.55 o                         
   1   2   2         85.41         73.58         1.74 o                         
   2   2   2       7847.53       7592.91        46.37 o                         
   3   2   2        479.33        483.01         5.05 o                         
   4   2   2       3196.68       2934.76        21.49 o                         
   5   2   2       2208.96       2005.12        22.38 o                         
   6   2   2       3438.24       3291.28        30.35 o                         
   7   2   2         24.88         24.12         1.69 o                         
   8   2   2       1172.85       1198.89        14.09 o                         
   9   2   2      12027.65      12515.07       103.34 o                         
  10   2   2       4477.88       4707.47        47.61 o                         
  11   2   2        334.36        307.62        13.89 o                         
  12   2   2       1512.81       1613.36        17.07 o                         
  13   2   2        187.54        177.77         5.42 o                         
  14   2   2          4.49          7.09         1.80 o                         
  15   2   2       1949.85       2023.86        24.94 o                         
  16   2   2         25.15         26.11         3.58 o                         
  17   2   2        271.58        264.83        11.85 o                         
  18   2   2        190.81        180.57        18.19 o                         
  19   2   2        995.10       1054.32        23.91 o                         
  20   2   2        163.87        180.50         9.32 o                         
  21   2   2        466.54        450.15        17.53 o                         
  22   2   2        757.42        803.73        20.05 o                         
  23   2   2        328.88        375.07        16.88 o                         
  24   2   2        237.69        206.74        14.87 o                         
 -24   3   2          2.70          3.30         2.49 o                         
 -23   3   2        120.26        103.87         5.48 o                         
 -22   3   2        168.34        172.57        12.36 o                         
 -21   3   2         14.61         15.24         4.00 o                         
 -20   3   2         22.01         11.77         4.17 o                         
 -19   3   2         32.85         34.62         5.57 o                         
 -18   3   2        849.02        917.03        31.86 o                         
 -17   3   2          3.04          4.17         3.97 o                         
 -16   3   2       2505.26       2562.70        31.49 o                         
 -15   3   2         22.44         25.92         3.14 o                         
 -14   3   2        592.74        644.09        12.88 o                         
 -13   3   2        512.21        530.88        10.42 o                         
 -12   3   2       1419.46       1343.70        16.57 o                         
 -11   3   2       1805.38       1924.72        32.70 o                         
 -10   3   2         24.32         25.30         3.42 o                         
  -9   3   2        168.18        195.18         6.62 o                         
  -8   3   2       4135.40       4052.08        41.57 o                         
  -7   3   2       1676.77       1496.42        18.95 o                         
  -6   3   2       3869.00       4032.10        40.22 o                         
  -5   3   2        947.31        777.05        10.50 o                         
  -4   3   2        790.51        756.06        10.27 o                         
  -3   3   2       9552.03       8633.51        76.30 o                         
  -2   3   2        103.50        110.39         3.83 o                         
  -1   3   2       7010.10       6947.56        62.09 o                         
   0   3   2        461.83        464.92         7.24 o                         
   1   3   2       1966.76       1500.53        16.23 o                         
   2   3   2        472.76        499.29         7.25 o                         
   3   3   2        531.01        541.76         7.27 o                         
   4   3   2         42.47         37.04         1.89 o                         
   5   3   2       5594.34       5407.34        48.82 o                         
   6   3   2         15.01          5.99         1.72 o                         
   7   3   2        447.89        475.61        15.04 o                         
   8   3   2        505.97        521.65        13.09 o                         
   9   3   2       6056.19       6358.05        72.86 o                         
  10   3   2       8615.44       8756.21        97.30 o                         
  11   3   2         45.86         46.19         3.02 o                         
  12   3   2         67.14         68.87         4.10 o                         
  13   3   2          0.26          2.00         1.94 o                         
  14   3   2       3512.16       3533.34        43.34 o                         
  15   3   2        360.55        357.20        11.67 o                         
  16   3   2         38.63         32.92         5.41 o                         
  17   3   2         93.88        102.10         8.66 o                         
  18   3   2        357.50        385.73        13.92 o                         
  19   3   2         81.54         72.63         9.03 o                         
  20   3   2         38.07         40.71         5.20 o                         
  21   3   2          7.01          7.37         3.45 o                         
  22   3   2         14.55         24.33         4.36 o                         
  23   3   2         18.75         14.57         3.07 o                         
 -23   4   2         74.80         70.55         5.80 o                         
 -22   4   2         26.41         18.99         4.06 o                         
 -21   4   2         47.19         29.82         6.69 o                         
 -20   4   2        376.50        357.30        54.11 o                         
 -19   4   2          0.41          3.58         4.25 o                         
 -18   4   2          0.38          0.74         4.00 o                         
 -17   4   2       1146.69       1214.27        35.69 o                         
 -16   4   2         13.11         14.75         3.31 o                         
 -15   4   2        736.31        774.21        16.01 o                         
 -14   4   2        108.39        115.49         7.55 o                         
 -13   4   2       3947.03       3911.41        40.68 o                         
 -12   4   2        992.02        942.77        15.68 o                         
 -11   4   2        740.28        692.50        13.77 o                         
 -10   4   2        137.84        148.08         6.22 o                         
  -9   4   2       2446.13       2662.00        42.36 o                         
  -8   4   2       3900.47       3920.62        58.52 o                         
  -7   4   2       1495.76       1451.32        21.85 o                         
  -6   4   2       3331.30       3808.94        48.53 o                         
  -5   4   2       2597.10       2508.33        28.39 o                         
  -4   4   2         11.15         31.95         2.65 o                         
  -3   4   2       1522.10       1439.13        18.35 o                         
  -2   4   2        414.16        412.70         8.23 o                         
  -1   4   2       1597.94       1649.45        21.70 o                         
   0   4   2        230.21        164.43         6.04 o                         
   1   4   2        155.99        157.96         5.60 o                         
   2   4   2       5773.95       5963.58        55.96 o                         
   3   4   2        470.16        492.24         8.67 o                         
   4   4   2        820.74        836.71        13.03 o                         
   5   4   2       4157.30       4360.32        47.48 o                         
   6   4   2       1868.32       1903.07        28.04 o                         
   7   4   2       1096.29       1117.86        22.45 o                         
   8   4   2        118.52        102.58         5.65 o                         
   9   4   2       6274.10       6172.27        49.45 o                         
  10   4   2        283.16        277.73         7.54 o                         
  11   4   2        428.61        422.82         9.72 o                         
  12   4   2         31.70         30.96         3.71 o                         
  13   4   2        588.42        574.92        15.30 o                         
  14   4   2        302.19        272.05        10.62 o                         
  15   4   2        955.82        982.11        21.12 o                         
  16   4   2         83.24         65.59         6.27 o                         
  17   4   2        341.25        377.11        18.08 o                         
  18   4   2        119.71        124.97         9.03 o                         
  19   4   2        482.07        468.95        15.83 o                         
  20   4   2         25.13         30.45         5.13 o                         
  21   4   2         44.19         51.15         8.95 o                         
  22   4   2        159.78        158.15         8.27 o                         
 -22   5   2        116.45        117.16         7.05 o                         
 -21   5   2        349.86        332.83        13.61 o                         
 -20   5   2        427.09        422.24        24.97 o                         
 -19   5   2          0.51          0.95         3.10 o                         
 -18   5   2        496.89        552.97        18.06 o                         
 -17   5   2        725.21        733.65        21.80 o                         
 -16   5   2        357.79        361.50        13.36 o                         
 -15   5   2        248.11        256.21        10.40 o                         
 -14   5   2         76.57         74.01         6.28 o                         
 -13   5   2         88.92         86.01         6.31 o                         
 -12   5   2       3931.52       3785.26        42.73 o                         
 -11   5   2        846.04        846.37        16.33 o                         
 -10   5   2        436.17        425.56        10.81 o                         
  -9   5   2        151.89        139.22         6.00 o                         
  -8   5   2       1227.81       1167.01        20.88 o                         
  -7   5   2        629.44        532.52        12.90 o                         
  -6   5   2       2496.54       2643.69        39.53 o                         
  -5   5   2         37.79         28.52         2.61 o                         
  -4   5   2        182.51        147.10         7.40 o                         
  -3   5   2       1610.21       1536.86        24.90 o                         
  -2   5   2        404.03        427.13        11.32 o                         
  -1   5   2       1156.91       1134.27        19.99 o                         
   0   5   2        419.89        535.39        12.69 o                         
   1   5   2        219.01        210.73        10.89 o                         
   2   5   2          7.79          4.40         1.73 o                         
   3   5   2          0.30          7.15         1.98 o                         
   4   5   2        328.05        394.10         9.29 o                         
   5   5   2        895.16        872.18        14.40 o                         
   6   5   2        846.07        788.97        13.06 o                         
   7   5   2        369.29        367.72        10.41 o                         
   8   5   2        197.90        201.01         7.03 o                         
   9   5   2       1488.76       1371.72        20.53 o                         
  10   5   2       3489.29       3390.39        40.88 o                         
  11   5   2        249.20        270.84         9.29 o                         
  12   5   2        159.55        149.45         9.19 o                         
  13   5   2        586.18        550.00        21.48 o                         
  14   5   2       1569.58       1600.37        34.37 o                         
  15   5   2         57.94         51.36         6.07 o                         
  16   5   2         70.28         62.34         6.55 o                         
  17   5   2        214.40        239.89        15.18 o                         
  18   5   2        233.28        250.38        15.95 o                         
  19   5   2        208.78        239.28        15.06 o                         
  20   5   2          0.51          2.50         2.46 o                         
  21   5   2         46.05         47.50         4.65 o                         
 -21   6   2        122.46        115.63        22.42 o                         
 -20   6   2         19.12         14.95         3.32 o                         
 -19   6   2         57.86         55.08         5.11 o                         
 -18   6   2         12.07         21.62         3.90 o                         
 -17   6   2        608.05        659.60        19.36 o                         
 -16   6   2        615.62        677.64        17.94 o                         
 -15   6   2         51.65         51.27         5.42 o                         
 -14   6   2        337.23        319.29        12.55 o                         
 -13   6   2          2.67          1.98         3.09 o                         
 -12   6   2        970.46        967.39        25.59 o                         
 -11   6   2       1368.46       1399.04        38.34 o                         
 -10   6   2          0.47          0.10         2.49 o                         
  -9   6   2       1211.18       1164.32        18.38 o                         
  -8   6   2        505.86        510.65        12.19 o                         
  -7   6   2        994.07        878.85        17.28 o                         
  -6   6   2        208.08        199.44         8.43 o                         
  -5   6   2          6.86          5.25         1.68 o                         
  -4   6   2          7.77         10.19         1.88 o                         
  -3   6   2         16.17         15.64         2.54 o                         
  -2   6   2         39.53         28.00         3.30 o                         
  -1   6   2        285.48        298.44        10.54 o                         
   0   6   2         13.19          8.47         2.59 o                         
   1   6   2         34.47         41.95         3.87 o                         
   2   6   2        207.15        206.63         6.92 o                         
   3   6   2         20.28         23.36         2.61 o                         
   4   6   2         36.95         37.08         3.19 o                         
   5   6   2        277.74        265.52         8.93 o                         
   6   6   2       3175.26       3147.06        40.05 o                         
   7   6   2        783.70        737.89        15.83 o                         
   8   6   2        500.66        468.39        11.75 o                         
   9   6   2        278.05        285.89         9.39 o                         
  10   6   2        173.08        165.91         8.13 o                         
  11   6   2       2624.98       2720.62        43.02 o                         
  12   6   2        513.85        528.47        16.16 o                         
  13   6   2        694.33        715.91        39.37 o                         
  14   6   2        313.48        320.25        16.17 o                         
  15   6   2         30.76         22.11         4.80 o                         
  16   6   2        154.04        137.07         8.61 o                         
  17   6   2        367.17        342.24        19.98 o                         
  18   6   2          7.13          3.92         3.14 o                         
  19   6   2         23.04         28.60         4.94 o                         
 -19   7   2         12.14         13.51         3.58 o                         
 -18   7   2        112.83        107.39         8.92 o                         
 -17   7   2        109.11        112.87         8.07 o                         
 -16   7   2         42.61         33.85         5.12 o                         
 -15   7   2          0.22         -0.32         2.56 o                         
 -14   7   2         10.77          7.97         3.22 o                         
 -13   7   2         76.97         75.86         6.30 o                         
 -12   7   2       1007.13       1076.38        26.76 o                         
 -11   7   2        334.23        383.83        13.78 o                         
 -10   7   2        729.26        713.79        21.40 o                         
  -9   7   2        420.12        445.55        16.57 o                         
  -8   7   2       1363.17       1319.69        30.42 o                         
  -7   7   2       1221.34       1287.18        35.08 o                         
  -6   7   2         85.06         98.19        14.64 o                         
  -5   7   2         43.58         37.63         3.67 o                         
  -4   7   2       2809.76       2673.66        29.29 o                         
  -3   7   2       1916.32       1822.27        30.61 o                         
  -2   7   2       1245.79       1186.23        19.35 o                         
  -1   7   2        136.40        113.45         6.30 o                         
   0   7   2        142.80        125.75         6.43 o                         
   1   7   2       2065.87       2059.20        29.39 o                         
   2   7   2        223.28        216.55        10.08 o                         
   3   7   2       1181.05       1184.32        19.27 o                         
   4   7   2         11.60         10.42         2.88 o                         
   5   7   2        469.55        448.63        19.13 o                         
   6   7   2       1265.44       1277.92        29.63 o                         
   7   7   2          3.12          0.03         4.02 o                         
   8   7   2         75.33         64.96         7.49 o                         
   9   7   2          2.06          4.99         2.97 o                         
  10   7   2         16.04          8.10         2.97 o                         
  11   7   2         49.39         51.28         4.74 o                         
  12   7   2          8.56          6.33         2.90 o                         
  13   7   2         11.38         11.92         3.47 o                         
  14   7   2        708.24        712.94        19.30 o                         
  15   7   2         49.08         65.06         8.71 o                         
  16   7   2         34.51         30.47         4.70 o                         
  17   7   2         34.88         36.43         3.82 o                         
  18   7   2        525.41        537.32        18.13 o                         
 -16   8   2         58.61         68.77         7.13 o                         
 -15   8   2         53.95         47.09         5.63 o                         
 -14   8   2        109.58        110.04         6.78 o                         
 -13   8   2          4.34          3.65         3.98 o                         
 -12   8   2        246.94        249.90        11.10 o                         
 -11   8   2         91.87         78.32         6.71 o                         
 -10   8   2        299.59        301.74        12.66 o                         
  -9   8   2        345.13        293.50        11.45 o                         
  -8   8   2         52.89         37.97         6.15 o                         
  -7   8   2        191.41        189.51        14.76 o                         
  -6   8   2        266.33        260.24        16.12 o                         
  -5   8   2        235.48        218.14        11.58 o                         
  -4   8   2        937.14        905.35        23.71 o                         
  -3   8   2        251.69        237.41        11.70 o                         
  -2   8   2        166.76        148.73         9.35 o                         
  -1   8   2        357.93        361.32        16.68 o                         
   0   8   2       2568.97       2511.82        59.72 o                         
   1   8   2        401.03        407.00        17.76 o                         
   2   8   2        747.62        754.69        24.78 o                         
   3   8   2        349.21        388.35        18.31 o                         
   4   8   2        117.87        103.42         6.95 o                         
   5   8   2          6.65         12.07         4.34 o                         
   6   8   2        166.48        162.84         9.86 o                         
   7   8   2        364.22        333.52        12.26 o                         
   8   8   2        130.69        134.20        10.18 o                         
   9   8   2        105.28        105.61         9.92 o                         
  10   8   2        601.15        621.33        14.69 o                         
  11   8   2        292.42        288.96        11.01 o                         
  12   8   2         11.05         12.24         2.79 o                         
  13   8   2         74.53         79.25         5.13 o                         
  14   8   2          0.04         -1.76         1.79 o                         
  15   8   2        143.06        147.94         6.61 o                         
 -13   9   2         18.57         12.46         2.66 o                         
 -12   9   2         36.01         40.25         4.50 o                         
 -11   9   2          5.25          2.91         2.65 o                         
 -10   9   2        126.60        136.46         6.54 o                         
  -9   9   2        488.03        465.03        16.38 o                         
  -8   9   2        113.87        130.37         9.12 o                         
  -7   9   2        120.67        124.37         9.11 o                         
  -6   9   2        326.92        291.05        17.05 o                         
  -5   9   2         78.14         65.08         5.20 o                         
  -4   9   2         30.39         35.30         4.10 o                         
  -3   9   2        885.61        931.72        22.53 o                         
  -2   9   2         10.58          5.33         2.97 o                         
  -1   9   2          8.35         13.01         3.48 o                         
   0   9   2        251.65        239.81        11.06 o                         
   1   9   2        425.70        451.81        13.51 o                         
   2   9   2        851.90        822.56        17.03 o                         
   3   9   2         71.83         62.75         4.64 o                         
   4   9   2          0.11          1.43         2.04 o                         
   5   9   2        528.65        491.83        12.46 o                         
   6   9   2         71.80         60.71         5.35 o                         
   7   9   2          4.15          2.13         2.10 o                         
   8   9   2          2.80          3.24         2.61 o                         
   9   9   2        248.46        271.09        10.23 o                         
  10   9   2          0.96          2.42         2.20 o                         
  11   9   2          3.80          6.03         1.98 o                         
  12   9   2         34.00         33.84         5.29 o                         
  -8  10   2         22.67         21.36         3.56 o                         
  -7  10   2         83.00         76.49        10.15 o                         
  -6  10   2        143.62        157.05         8.30 o                         
  -5  10   2         10.92          6.90         2.03 o                         
  -4  10   2        200.11        198.29         6.45 o                         
  -3  10   2         70.69         58.39         4.54 o                         
  -2  10   2        259.26        284.64        10.25 o                         
  -1  10   2        324.68        322.62        10.54 o                         
   0  10   2        473.61        493.23        13.40 o                         
   1  10   2          0.38          4.03         2.07 o                         
   2  10   2        231.70        207.41         6.67 o                         
   3  10   2        521.72        533.58        10.06 o                         
   4  10   2        494.95        537.67        19.24 o                         
   5  10   2         57.38         61.74         5.03 o                         
   6  10   2         19.46         28.63         4.44 o                         
   7  10   2        163.96        152.98         7.12 o                         
 -25   1   3         95.21         86.74         5.67 o                         
 -24   1   3          7.13          7.84         2.66 o                         
 -23   1   3         15.93         13.98         2.94 o                         
 -22   1   3          2.21          3.84         3.00 o                         
 -21   1   3        134.68        129.01         8.50 o                         
 -20   1   3        230.40        234.58        12.84 o                         
 -19   1   3         57.66         67.60         7.84 o                         
 -18   1   3        229.73        200.38        22.03 o                         
 -17   1   3         97.70         94.25         6.38 o                         
 -16   1   3         89.42         97.87         5.41 o                         
 -15   1   3        143.26        148.95         7.84 o                         
 -14   1   3         19.55         30.61         2.65 o                         
 -13   1   3        476.27        465.90        10.83 o                         
 -12   1   3       1220.17       1292.28        19.21 o                         
 -11   1   3       2386.83       2373.47        30.09 o                         
 -10   1   3        540.11        605.85        17.22 o                         
  -9   1   3          4.06          4.34         1.85 o                         
  -8   1   3       3869.37       3665.41        35.82 o                         
  -7   1   3       1305.42       1297.44        15.14 o                         
  -6   1   3      15475.92      15656.04       122.99 o                         
  -5   1   3      88728.27      91617.14       806.75 o                         
  -4   1   3       4197.80       4016.65        42.83 o                         
  -3   1   3        833.00        822.48        13.89 o                         
  -2   1   3        428.96        428.27         5.83 o                         
  -1   1   3       2840.61       2666.21        18.39 o                         
   0   1   3          0.08          0.67         0.53 o                         
   1   1   3       5308.84       5123.44        36.94 o                         
   2   1   3         98.14         93.89         2.12 o                         
   3   1   3        151.30        262.82         3.49 o                         
   4   1   3          6.42         10.23         0.96 o                         
   5   1   3       1188.16       1170.12        12.80 o                         
   6   1   3          3.46          3.34         1.04 o                         
   7   1   3       5198.49       5358.17        50.07 o                         
   8   1   3        149.87        152.22         4.76 o                         
   9   1   3       3475.83       3676.80        37.96 o                         
  10   1   3        659.28        785.24        14.30 o                         
  11   1   3        733.68        866.75        17.47 o                         
  12   1   3        136.09        135.45         4.08 o                         
  13   1   3          8.15          8.17         1.37 o                         
  14   1   3         75.48         76.26         3.65 o                         
  15   1   3        156.13        154.68         5.58 o                         
  16   1   3         39.84         29.93         2.83 o                         
  17   1   3        227.22        209.70         7.41 o                         
  18   1   3         31.46         36.07         3.89 o                         
  19   1   3          6.06          6.52         2.41 o                         
  20   1   3        227.16        212.89         8.41 o                         
  21   1   3        144.46        163.46         7.02 o                         
  22   1   3         14.28         15.69         3.22 o                         
  23   1   3        297.22        295.26        12.07 o                         
 -25   2   3         84.60         82.10         4.46 o                         
 -24   2   3          4.36          2.34         2.44 o                         
 -23   2   3          0.90         -1.34         2.37 o                         
 -22   2   3        190.85        193.88         9.50 o                         
 -21   2   3        177.73        151.71         9.95 o                         
 -20   2   3        197.15        206.21        11.68 o                         
 -19   2   3         67.45         84.25         7.72 o                         
 -18   2   3         19.84         20.96         4.62 o                         
 -17   2   3         68.83         64.31         5.11 o                         
 -16   2   3          2.02          6.20         2.32 o                         
 -15   2   3          6.17          3.26         1.95 o                         
 -14   2   3         18.74         14.31         2.46 o                         
 -13   2   3        454.50        436.57        14.64 o                         
 -12   2   3         10.92         37.48         4.55 o                         
 -11   2   3       4609.54       4702.71        64.07 o                         
 -10   2   3        757.24        776.74        23.46 o                         
  -9   2   3        109.30        144.42         6.80 o                         
  -8   2   3        626.49        666.57        12.78 o                         
  -7   2   3        911.40       1096.71        22.59 o                         
  -6   2   3       8273.47       8216.75        85.10 o                         
  -5   2   3        946.79       1127.03        14.47 o                         
  -4   2   3       6855.95       6745.70        64.14 o                         
  -3   2   3        106.50         77.33         2.46 o                         
  -2   2   3       4880.68       4735.01        39.93 o                         
  -1   2   3        555.04        489.52         6.16 o                         
   0   2   3       3063.93       3008.92        24.74 o                         
   1   2   3        509.72        484.88         5.71 o                         
   2   2   3      14101.62      14720.40       103.74 o                         
   3   2   3        153.35        157.43         3.52 o                         
   4   2   3        460.11        525.05         7.05 o                         
   5   2   3         22.94         23.04         1.78 o                         
   6   2   3        521.12        557.55         9.18 o                         
   7   2   3        434.56        425.42         8.87 o                         
   8   2   3       2413.56       2618.27        34.16 o                         
   9   2   3        834.56        893.80        16.69 o                         
  10   2   3        125.26        129.01         6.74 o                         
  11   2   3        566.13        519.06        15.19 o                         
  12   2   3          0.18          1.12         1.55 o                         
  13   2   3        319.28        299.89         7.61 o                         
  14   2   3          6.03          6.52         2.07 o                         
  15   2   3       1236.04       1228.93        21.96 o                         
  16   2   3         28.41         32.55         4.04 o                         
  17   2   3       2003.62       2112.76        29.46 o                         
  18   2   3         68.02         72.16         6.15 o                         
  19   2   3          0.28         -2.02         3.29 o                         
  20   2   3         85.87         93.11         7.58 o                         
  21   2   3        452.68        481.78        15.33 o                         
  22   2   3         44.08         40.37         5.32 o                         
  23   2   3         16.96         22.45         6.29 o                         
 -24   3   3         48.65         42.21         4.06 o                         
 -23   3   3         40.48         33.37         3.89 o                         
 -22   3   3         15.83         20.54         3.52 o                         
 -21   3   3         12.38          9.21         3.18 o                         
 -20   3   3         16.50         22.16         4.89 o                         
 -19   3   3        510.72        511.20        23.00 o                         
 -18   3   3        901.96        896.51        25.27 o                         
 -17   3   3         72.98         74.17         7.33 o                         
 -16   3   3         11.91         10.23         2.73 o                         
 -15   3   3        258.75        241.21         8.75 o                         
 -14   3   3        157.52        140.49         5.89 o                         
 -13   3   3        709.02        688.77        12.12 o                         
 -12   3   3        957.50       1046.05        15.87 o                         
 -11   3   3       2896.13       2918.70        41.15 o                         
 -10   3   3       1218.96       1360.14        32.39 o                         
  -9   3   3        258.46        243.95         9.76 o                         
  -8   3   3       3796.58       3820.79        42.97 o                         
  -7   3   3         69.94         80.40         3.95 o                         
  -6   3   3       6844.50       6918.89        59.23 o                         
  -5   3   3       6986.07       7886.21        59.39 o                         
  -4   3   3       2657.51       2527.36        24.98 o                         
  -3   3   3       1174.12       1287.28        21.02 o                         
  -2   3   3       1122.62       1183.69        15.97 o                         
  -1   3   3       7598.56       7539.55        66.98 o                         
   0   3   3          2.74          4.31         1.27 o                         
   1   3   3        843.54        708.64         8.29 o                         
   2   3   3         53.45         49.51         2.02 o                         
   3   3   3       1501.04       1659.39        15.33 o                         
   4   3   3        124.88        141.68         4.05 o                         
   5   3   3       4237.05       4711.79        54.43 o                         
   6   3   3        115.11        148.64         5.78 o                         
   7   3   3        452.65        396.92        11.56 o                         
   8   3   3        852.90        897.39        18.96 o                         
   9   3   3        158.20        177.81        11.50 o                         
  10   3   3        275.05        275.81         9.80 o                         
  11   3   3        260.50        266.18        10.20 o                         
  12   3   3         26.71         22.47         3.58 o                         
  13   3   3        208.00        189.16         8.42 o                         
  14   3   3         19.85         20.38         3.52 o                         
  15   3   3        111.66        120.64         8.11 o                         
  16   3   3        243.16        208.70        11.93 o                         
  17   3   3         56.66         43.89         5.88 o                         
  18   3   3          0.23          0.56         3.19 o                         
  19   3   3        211.91        224.75        11.26 o                         
  20   3   3         48.51         40.84         5.87 o                         
  21   3   3         28.62         24.64         3.94 o                         
  22   3   3         29.30         29.29         3.60 o                         
  23   3   3          0.05         -0.55         2.47 o                         
 -23   4   3          0.07          2.35         2.50 o                         
 -22   4   3         32.56         28.73         4.71 o                         
 -21   4   3         45.13         46.85         7.49 o                         
 -20   4   3        780.25        734.60        47.30 o                         
 -19   4   3        407.13        424.67        18.77 o                         
 -18   4   3        126.58        153.00        11.77 o                         
 -17   4   3          0.74          0.56         3.24 o                         
 -16   4   3          1.86          1.98         3.28 o                         
 -15   4   3        739.87        743.56        16.69 o                         
 -14   4   3          2.54          4.85         1.87 o                         
 -13   4   3         13.73         13.37         2.20 o                         
 -12   4   3       1717.86       1783.43        28.19 o                         
 -11   4   3         88.74         80.38         4.29 o                         
 -10   4   3        368.77        398.34         9.08 o                         
  -9   4   3         48.77         59.93         6.75 o                         
  -8   4   3        384.17        398.23        10.81 o                         
  -7   4   3          2.77          2.78         1.82 o                         
  -6   4   3       3349.13       3620.71        38.53 o                         
  -5   4   3        212.00        273.27         8.10 o                         
  -4   4   3        470.22        570.36        11.18 o                         
  -3   4   3       1438.79       1610.42        20.20 o                         
  -2   4   3       2834.88       2882.39        33.64 o                         
  -1   4   3        157.28        152.21         9.86 o                         
   0   4   3        313.13        296.32         7.53 o                         
   1   4   3       1403.96       1396.25        18.25 o                         
   2   4   3       4846.75       5125.35        43.95 o                         
   3   4   3        496.16        536.14         9.35 o                         
   4   4   3       2882.90       3142.74        31.50 o                         
   5   4   3        137.94        142.05         6.93 o                         
   6   4   3          9.13         15.20         3.73 o                         
   7   4   3        504.01        487.93        13.89 o                         
   8   4   3       2199.69       2439.51        26.65 o                         
   9   4   3       1416.55       1534.48        21.03 o                         
  10   4   3        263.67        252.07         9.06 o                         
  11   4   3        627.30        676.20        14.64 o                         
  12   4   3        132.18        124.48         6.42 o                         
  13   4   3        300.53        263.10         9.49 o                         
  14   4   3          0.92         -0.55         3.43 o                         
  15   4   3        859.82        852.01        26.87 o                         
  16   4   3        664.23        704.45        25.16 o                         
  17   4   3       1692.05       1694.08        41.41 o                         
  18   4   3          2.53          8.51         3.79 o                         
  19   4   3          0.06          1.38         2.53 o                         
  20   4   3          0.76         -1.11         3.10 o                         
  21   4   3         19.83         21.71         3.24 o                         
  22   4   3         19.02         15.34         3.53 o                         
 -22   5   3         35.11         40.18         3.95 o                         
 -21   5   3         97.58         93.65         7.26 o                         
 -20   5   3        213.24        228.89        17.98 o                         
 -19   5   3         60.24         58.41        10.01 o                         
 -18   5   3         72.87         77.65         8.22 o                         
 -17   5   3        475.87        508.03        17.86 o                         
 -16   5   3        100.50        103.90         7.75 o                         
 -15   5   3         93.47        103.28         6.68 o                         
 -14   5   3         14.76          9.89         3.15 o                         
 -13   5   3        161.75        161.04         6.07 o                         
 -12   5   3         23.62         27.29         3.10 o                         
 -11   5   3       1105.63       1081.04        19.02 o                         
 -10   5   3         14.16         13.65         2.34 o                         
  -9   5   3         12.39         15.26         2.41 o                         
  -8   5   3         48.54         45.25         3.48 o                         
  -7   5   3        111.72        121.12         4.98 o                         
  -6   5   3        733.14        723.37        13.94 o                         
  -5   5   3        247.35        344.11         9.45 o                         
  -4   5   3          2.62          0.24         1.61 o                         
  -3   5   3         62.82         58.46         5.13 o                         
  -2   5   3          1.27          7.58         2.41 o                         
  -1   5   3        178.05        147.59         7.44 o                         
   0   5   3        298.66        297.86        11.42 o                         
   1   5   3         75.92        112.64         5.34 o                         
   2   5   3        288.66        310.80        14.83 o                         
   3   5   3        992.33       1123.57        20.42 o                         
   4   5   3        830.46        832.11        12.97 o                         
   5   5   3       2237.80       2199.38        32.54 o                         
   6   5   3        898.20        897.44        17.58 o                         
   7   5   3        361.46        303.30         8.05 o                         
   8   5   3        193.64        162.01         5.44 o                         
   9   5   3        167.07        185.41         6.23 o                         
  10   5   3       1311.61       1292.76        19.26 o                         
  11   5   3        630.32        631.62        15.80 o                         
  12   5   3        174.39        172.42        10.36 o                         
  13   5   3        254.08        251.83        14.55 o                         
  14   5   3        207.99        218.80        15.45 o                         
  15   5   3        138.21        144.16        17.10 o                         
  16   5   3          8.34          4.22         4.49 o                         
  17   5   3         62.39         71.77         7.66 o                         
  18   5   3          2.98          3.20         2.68 o                         
  19   5   3        231.18        257.27         9.25 o                         
  20   5   3          0.14         -0.90         2.43 o                         
  21   5   3          9.67         -2.05         3.83 o                         
 -21   6   3         31.32         26.94         4.36 o                         
 -20   6   3          0.51          0.89         3.20 o                         
 -19   6   3         73.19         58.09         5.25 o                         
 -18   6   3         67.91         83.95         6.66 o                         
 -17   6   3          1.07         -0.58         2.96 o                         
 -16   6   3        347.61        356.39        13.29 o                         
 -15   6   3        157.07        155.97         8.76 o                         
 -14   6   3        321.34        301.79        12.03 o                         
 -13   6   3        586.29        600.01        17.66 o                         
 -12   6   3       1548.16       1590.17        30.83 o                         
 -11   6   3        106.49        105.06         7.42 o                         
 -10   6   3         22.64         27.05         3.34 o                         
  -9   6   3        737.34        726.59        16.44 o                         
  -8   6   3       1313.03       1335.31        23.13 o                         
  -7   6   3       1559.62       1494.70        25.70 o                         
  -6   6   3         20.66         22.47         3.08 o                         
  -5   6   3         53.18         43.63         3.07 o                         
  -4   6   3       1052.96       1048.14        16.99 o                         
  -3   6   3        406.16        414.32        10.80 o                         
  -2   6   3        170.76        140.33         7.88 o                         
  -1   6   3         14.22          9.94         2.38 o                         
   0   6   3         36.68         29.06         3.05 o                         
   1   6   3        245.43        254.50         8.44 o                         
   2   6   3         59.34         47.94         3.13 o                         
   3   6   3        235.48        224.26         6.93 o                         
   4   6   3       1517.52       1480.14        24.96 o                         
   5   6   3       1625.33       1681.65        27.39 o                         
   6   6   3        788.17        748.72        17.11 o                         
   7   6   3       1462.66       1500.99        26.16 o                         
   8   6   3       1072.70       1137.98        20.86 o                         
   9   6   3         20.73         34.20         4.04 o                         
  10   6   3        309.00        325.64        15.98 o                         
  11   6   3        407.09        418.27        14.17 o                         
  12   6   3         41.89         34.32         4.69 o                         
  13   6   3         98.89         92.56         8.85 o                         
  14   6   3        105.58         91.17         8.17 o                         
  15   6   3        220.75        219.29        12.54 o                         
  16   6   3         28.14         43.81         7.55 o                         
  17   6   3        116.36        104.31         6.90 o                         
  18   6   3          6.56          7.06         3.76 o                         
  19   6   3        129.50        118.61         8.69 o                         
 -19   7   3         33.55         32.15         5.16 o                         
 -18   7   3         84.18         70.75         5.99 o                         
 -17   7   3         50.73         58.02         6.03 o                         
 -16   7   3        275.00        269.39        13.18 o                         
 -15   7   3          3.82          6.42         2.59 o                         
 -14   7   3         82.99         85.07         6.27 o                         
 -13   7   3         28.30         34.67         4.87 o                         
 -12   7   3         61.99         65.08         6.61 o                         
 -11   7   3       1649.04       1642.36        38.40 o                         
 -10   7   3        311.73        343.08        31.84 o                         
  -9   7   3         43.58         36.74         6.43 o                         
  -8   7   3        875.26        832.97        27.52 o                         
  -7   7   3         93.24        102.34         9.70 o                         
  -6   7   3       1683.58       1642.91        34.31 o                         
  -5   7   3        799.26        749.34        18.86 o                         
  -4   7   3        266.19        289.13        12.20 o                         
  -3   7   3        776.98        784.86        18.76 o                         
  -2   7   3       1065.65       1053.30        19.56 o                         
  -1   7   3         95.63        111.74         6.26 o                         
   0   7   3        289.26        298.67         9.91 o                         
   1   7   3        323.64        314.04        10.21 o                         
   2   7   3         57.62         66.91         6.29 o                         
   3   7   3       5262.32       5109.54        52.74 o                         
   4   7   3        422.81        399.96        12.39 o                         
   5   7   3        143.08        152.00         7.99 o                         
   6   7   3        716.57        720.44        17.32 o                         
   7   7   3         72.64         51.28         6.12 o                         
   8   7   3        938.06        955.91        22.25 o                         
   9   7   3        982.08        977.23        22.36 o                         
  10   7   3         13.29         10.63         3.21 o                         
  11   7   3       1115.19       1188.05        22.35 o                         
  12   7   3        241.20        210.84         9.62 o                         
  13   7   3        124.19        113.59        10.02 o                         
  14   7   3         39.37         37.60         4.50 o                         
  15   7   3        653.22        635.83        25.65 o                         
  16   7   3         54.53         43.36         6.02 o                         
  17   7   3         12.87         17.55         3.11 o                         
 -16   8   3         54.82         51.78        10.22 o                         
 -15   8   3          0.81          0.82         3.34 o                         
 -14   8   3        205.19        202.52        14.74 o                         
 -13   8   3        203.99        202.50        12.00 o                         
 -12   8   3          6.93          4.18         3.48 o                         
 -11   8   3          5.05          5.79         3.87 o                         
 -10   8   3         27.74         47.31         5.74 o                         
  -9   8   3         49.76         54.87         7.15 o                         
  -8   8   3        162.18        209.58        12.95 o                         
  -7   8   3         10.90          9.13         4.07 o                         
  -6   8   3         88.53         80.77         7.05 o                         
  -5   8   3         52.86         61.43         6.17 o                         
  -4   8   3          8.28         18.19         4.51 o                         
  -3   8   3        371.94        378.16        16.99 o                         
  -2   8   3        203.45        179.09        12.13 o                         
  -1   8   3       1042.58       1030.01        29.71 o                         
   0   8   3          0.24          7.15         3.88 o                         
   1   8   3       1036.86        978.77        44.35 o                         
   2   8   3        294.72        310.14        15.38 o                         
   3   8   3         79.13        108.43         6.04 o                         
   4   8   3        183.06        188.30         7.31 o                         
   5   8   3        401.59        453.59        14.59 o                         
   6   8   3        288.12        270.64        11.65 o                         
   7   8   3         15.69         10.96         3.29 o                         
   8   8   3        495.31        521.59        13.85 o                         
   9   8   3          2.53          3.50         2.32 o                         
  10   8   3        381.92        402.77        11.47 o                         
  11   8   3         48.98         45.65         3.97 o                         
  12   8   3         15.58         16.93         3.38 o                         
  13   8   3        102.59         90.78         5.81 o                         
  14   8   3        785.89        847.36        28.19 o                         
  15   8   3         30.89         40.28         6.85 o                         
 -13   9   3        145.79        123.56         7.00 o                         
 -12   9   3        178.32        160.63         8.28 o                         
 -11   9   3         70.08         66.39         5.83 o                         
 -10   9   3        124.86        117.12         5.96 o                         
  -9   9   3         46.78         32.20         3.66 o                         
  -8   9   3        442.70        419.70        15.75 o                         
  -7   9   3         59.13         50.65         6.06 o                         
  -6   9   3        181.79        146.71         9.45 o                         
  -5   9   3        119.94        112.18        11.04 o                         
  -4   9   3        304.89        366.87        17.01 o                         
  -3   9   3        221.10        193.49         8.59 o                         
  -2   9   3        320.73        352.04        11.78 o                         
  -1   9   3        586.97        608.29        16.66 o                         
   0   9   3         10.88         15.88         3.36 o                         
   1   9   3        186.16        172.97         7.50 o                         
   2   9   3        706.71        728.84        15.75 o                         
   3   9   3        140.45        125.35         7.45 o                         
   4   9   3          0.11          0.21         1.94 o                         
   5   9   3          1.23          1.66         2.37 o                         
   6   9   3        526.94        520.26        13.93 o                         
   7   9   3          5.77          5.11         2.26 o                         
   8   9   3         26.83         20.28         2.95 o                         
   9   9   3        240.44        261.02         8.58 o                         
  10   9   3         47.38         41.62         4.38 o                         
  11   9   3         11.15         12.13         2.48 o                         
  -8  10   3        155.34        137.37         8.00 o                         
  -7  10   3         97.83         78.26        11.66 o                         
  -6  10   3         41.67         40.58         4.14 o                         
  -5  10   3         30.85         52.93         4.67 o                         
  -4  10   3         56.29         58.25         4.85 o                         
  -3  10   3        957.49        916.02        16.73 o                         
  -2  10   3         55.77         59.50         4.41 o                         
  -1  10   3          3.13          2.12         2.17 o                         
   0  10   3        267.72        292.70         9.93 o                         
   1  10   3        578.51        634.46        15.08 o                         
   2  10   3         53.36         57.12         3.94 o                         
   3  10   3         42.09         38.02         2.89 o                         
   4  10   3          4.28          3.56         1.70 o                         
   5  10   3         18.05         12.55         2.16 o                         
   6  10   3        134.84        129.14         6.57 o                         
 -25   0   4          1.71          2.15         2.56 o                         
 -24   0   4        173.94        187.00        10.85 o                         
 -23   0   4         48.77         34.40         5.59 o                         
 -22   0   4         18.56         21.99         5.33 o                         
 -21   0   4        320.40        291.88        37.17 o                         
 -20   0   4       1222.46       1185.68        49.58 o                         
 -19   0   4          3.83          8.16         6.12 o                         
 -18   0   4         61.47         63.63         9.71 o                         
 -17   0   4        353.72        371.26        17.63 o                         
 -16   0   4       1148.34       1115.89        31.12 o                         
 -15   0   4       2359.64       2258.91        40.68 o                         
 -14   0   4        236.60        243.77        11.99 o                         
 -13   0   4       3185.14       2980.22        46.52 o                         
 -12   0   4        663.47        555.84        17.48 o                         
 -11   0   4         53.94         65.65         5.80 o                         
 -10   0   4         52.20         54.84         5.20 o                         
  -9   0   4       4062.88       3502.63        54.14 o                         
  -8   0   4       1518.77       1359.79        81.15 o                         
  -7   0   4       2699.84       2960.05        55.31 o                         
  -6   0   4       9007.83       8733.99       100.35 o                         
  -5   0   4       3510.27       3873.00        42.22 o                         
  -4   0   4     230204.66     228712.70      2581.72 o                         
  -3   0   4        604.09        480.46         9.15 o                         
  -2   0   4      11032.59      10214.30       101.91 o                         
  -1   0   4        974.50        919.72        11.63 o                         
   0   0   4       1664.11       1342.90        13.82 o                         
   1   0   4         53.92         52.54         1.89 o                         
   2   0   4      29501.99      29190.28       246.23 o                         
   3   0   4        139.14        153.99         4.23 o                         
   4   0   4       6691.70       6645.62        77.21 o                         
   5   0   4        985.52        930.66        15.89 o                         
   6   0   4      10810.31      10266.58       137.00 o                         
   7   0   4       2286.73       2155.66        36.46 o                         
   8   0   4       5337.28       5287.02        77.38 o                         
   9   0   4         16.33          2.47         2.09 o                         
  10   0   4       1086.21       1252.46        61.83 o                         
  11   0   4        337.05        306.71        15.66 o                         
  12   0   4       1123.49       1069.53        16.26 o                         
  13   0   4        190.62        188.54         7.05 o                         
  14   0   4         81.99         85.12         5.37 o                         
  15   0   4       1352.65       1299.07        24.47 o                         
  16   0   4        528.77        530.52        18.56 o                         
  17   0   4        271.70        274.36        13.38 o                         
  18   0   4        328.53        357.17        15.00 o                         
  19   0   4       2059.65       2259.16        38.24 o                         
  20   0   4         33.59         31.01         7.07 o                         
  21   0   4        149.09        138.86        12.19 o                         
  22   0   4         41.46         32.49         6.62 o                         
  23   0   4        110.38        119.47         8.90 o                         
 -25   1   4        241.19        219.13        10.84 o                         
 -24   1   4          0.51          1.40         2.36 o                         
 -23   1   4         19.37         13.54         3.15 o                         
 -22   1   4          5.81          3.62         3.38 o                         
 -21   1   4        601.49        594.24        17.79 o                         
 -20   1   4        235.63        251.73        14.91 o                         
 -19   1   4        660.97        662.76        29.76 o                         
 -18   1   4       1445.91       1397.70        45.38 o                         
 -17   1   4          6.85          5.84         2.57 o                         
 -16   1   4       1543.17       1503.40        22.84 o                         
 -15   1   4         51.54         41.23         3.52 o                         
 -14   1   4          2.29          4.02         1.68 o                         
 -13   1   4          9.38          7.53         2.50 o                         
 -12   1   4       1953.89       2162.49        29.51 o                         
 -11   1   4       2691.42       2675.13        36.97 o                         
 -10   1   4        175.57        148.93         6.02 o                         
  -9   1   4        833.05        806.18        13.29 o                         
  -8   1   4        856.20        668.58        11.31 o                         
  -7   1   4         90.46         78.22         3.08 o                         
  -6   1   4        740.76        794.30         9.86 o                         
  -5   1   4      10347.31      10503.68        97.30 o                         
  -4   1   4      77903.12      76158.41       620.46 o                         
  -3   1   4      10978.34       9693.07        74.37 o                         
  -2   1   4       2285.51       2127.80        16.55 o                         
  -1   1   4       5197.91       4959.60        33.30 o                         
   0   1   4        235.39        204.98         3.57 o                         
   1   1   4      15192.40      14453.48       106.57 o                         
   2   1   4        592.45        546.28         6.44 o                         
   3   1   4      40647.98      39872.20       306.54 o                         
   4   1   4         42.59         41.68         1.95 o                         
   5   1   4        820.03        638.86        10.20 o                         
   6   1   4       4163.78       3878.19        44.65 o                         
   7   1   4       1002.36        849.19        13.62 o                         
   8   1   4         11.92         14.04         1.77 o                         
   9   1   4        386.10        521.65        11.06 o                         
  10   1   4         33.83         19.67         2.69 o                         
  11   1   4        617.66        552.33        18.50 o                         
  12   1   4        431.50        390.34         7.19 o                         
  13   1   4         10.93         11.88         1.77 o                         
  14   1   4        111.42        103.07         4.15 o                         
  15   1   4        987.79       1029.08        15.04 o                         
  16   1   4        121.34         85.80         5.50 o                         
  17   1   4        156.22        142.98        13.76 o                         
  18   1   4        711.93        723.13        17.74 o                         
  19   1   4        645.59        679.74        23.38 o                         
  20   1   4        518.76        547.12        18.26 o                         
  21   1   4         22.85         18.73         3.55 o                         
  22   1   4         49.23         39.01         4.34 o                         
  23   1   4         96.01         89.02         6.29 o                         
 -25   2   4         15.32         15.63         2.20 o                         
 -24   2   4        227.05        234.44         8.76 o                         
 -23   2   4          7.37          2.23         2.69 o                         
 -22   2   4         67.75         61.97         6.54 o                         
 -21   2   4        208.22        220.82        11.76 o                         
 -20   2   4         76.00         65.77         8.04 o                         
 -19   2   4       1064.65       1105.20        32.40 o                         
 -18   2   4        154.62        170.88        10.54 o                         
 -17   2   4        493.85        481.15        13.32 o                         
 -16   2   4          3.74          8.25         2.42 o                         
 -15   2   4       1033.55       1037.94        18.11 o                         
 -14   2   4        269.38        267.42         7.78 o                         
 -13   2   4        987.80        958.81        16.01 o                         
 -12   2   4       4454.34       4563.45        64.32 o                         
 -11   2   4       2851.64       2879.33        43.45 o                         
 -10   2   4       1565.59       1587.96        22.24 o                         
  -9   2   4        121.92        141.86         5.29 o                         
  -8   2   4        191.53        182.78         6.92 o                         
  -7   2   4       1162.05       1064.68        18.60 o                         
  -6   2   4       2151.60       2132.81        24.28 o                         
  -5   2   4        101.99         84.90         3.72 o                         
  -4   2   4         25.60         10.84         2.77 o                         
  -3   2   4       2112.71       2000.14        22.70 o                         
  -2   2   4       4128.87       3867.59        42.74 o                         
  -1   2   4        134.63        123.39         3.75 o                         
   0   2   4       3259.23       3187.07        33.14 o                         
   1   2   4        430.74        427.66         7.55 o                         
   2   2   4       6858.24       6616.41        59.24 o                         
   3   2   4         21.25         21.46         1.88 o                         
   4   2   4       7721.54       7818.93        69.66 o                         
   5   2   4       2086.09       2134.39        39.03 o                         
   6   2   4      17765.04      17890.77       202.21 o                         
   7   2   4       1677.61       1572.30        26.22 o                         
   8   2   4        204.24        225.34         7.54 o                         
   9   2   4          7.97          9.66         2.77 o                         
  10   2   4        185.51        225.93         9.42 o                         
  11   2   4         21.05         10.21         1.47 o                         
  12   2   4        274.05        296.18         7.88 o                         
  13   2   4          6.75          6.56         1.91 o                         
  14   2   4        180.80        172.21         6.52 o                         
  15   2   4       1986.65       1963.19        26.24 o                         
  16   2   4       1108.13       1147.90        19.02 o                         
  17   2   4        112.21        105.08         5.94 o                         
  18   2   4          9.52         14.50         3.50 o                         
  19   2   4        199.17        218.95         9.27 o                         
  20   2   4         52.63         53.15         5.15 o                         
  21   2   4         48.66         61.72         7.23 o                         
  22   2   4         54.82         54.42         5.43 o                         
  23   2   4         31.32         29.30         6.25 o                         
 -24   3   4         91.52         79.38         7.12 o                         
 -23   3   4          0.65          0.76         2.59 o                         
 -22   3   4          9.79         10.97         3.38 o                         
 -21   3   4         70.61         75.96         6.07 o                         
 -20   3   4        577.51        618.48        22.55 o                         
 -19   3   4        688.73        759.75        26.67 o                         
 -18   3   4         60.23         53.32         7.76 o                         
 -17   3   4        332.27        365.80        17.76 o                         
 -16   3   4       1568.66       1540.72        21.48 o                         
 -15   3   4          6.12          6.92         2.24 o                         
 -14   3   4        181.18        182.60         6.78 o                         
 -13   3   4         34.44         31.16         2.98 o                         
 -12   3   4       4275.92       4390.98        42.35 o                         
 -11   3   4        269.12        238.40         8.26 o                         
 -10   3   4        536.29        551.45        12.47 o                         
  -9   3   4        899.88        888.66        15.93 o                         
  -8   3   4        561.84        581.86        16.03 o                         
  -7   3   4       2941.50       2925.99        37.65 o                         
  -6   3   4        141.00        197.93         5.21 o                         
  -5   3   4       1007.79        939.97        13.51 o                         
  -4   3   4          2.60          1.79         1.32 o                         
  -3   3   4       4482.57       4167.29        48.09 o                         
  -2   3   4       4960.83       5046.74        56.30 o                         
  -1   3   4         13.48         16.31         2.20 o                         
   0   3   4         14.02         21.19         1.71 o                         
   1   3   4       6937.82       6623.64        56.67 o                         
   2   3   4          0.23          3.62         1.28 o                         
   3   3   4      24309.39      25423.88       199.71 o                         
   4   3   4        165.39        157.05         5.86 o                         
   5   3   4       4204.93       4159.28        63.86 o                         
   6   3   4       1691.50       1611.13        35.21 o                         
   7   3   4         31.80         52.78        21.85 o                         
   8   3   4        450.68        472.48        19.22 o                         
   9   3   4        756.32        863.76        19.55 o                         
  10   3   4       1619.77       1598.53        23.35 o                         
  11   3   4        181.14        179.77         6.91 o                         
  12   3   4          9.44          5.37         2.13 o                         
  13   3   4          5.68          6.31         2.46 o                         
  14   3   4       1176.30       1189.89        23.74 o                         
  15   3   4          1.36         -1.13         3.09 o                         
  16   3   4        189.80        219.48        10.89 o                         
  17   3   4        997.40        975.17        25.52 o                         
  18   3   4          6.59          4.04         3.69 o                         
  19   3   4         46.48         37.32         5.89 o                         
  20   3   4        639.32        702.00        18.56 o                         
  21   3   4        124.30        124.43         6.28 o                         
  22   3   4         45.60         44.47         7.55 o                         
 -23   4   4        125.73        135.21         7.93 o                         
 -22   4   4         39.84         54.02         5.23 o                         
 -21   4   4         16.56         18.93         3.76 o                         
 -20   4   4        251.87        298.98        12.96 o                         
 -19   4   4        621.01        679.16        24.02 o                         
 -18   4   4         66.94         76.76         7.58 o                         
 -17   4   4        533.33        569.31        19.62 o                         
 -16   4   4          8.91          6.51         3.71 o                         
 -15   4   4       1055.24       1144.35        30.37 o                         
 -14   4   4         62.60         74.32         4.18 o                         
 -13   4   4         40.25         46.51         3.69 o                         
 -12   4   4        145.56        159.78         5.92 o                         
 -11   4   4       3477.07       3395.24        49.76 o                         
 -10   4   4        857.43        883.34        13.75 o                         
  -9   4   4         52.44         36.53         4.20 o                         
  -8   4   4          2.05          2.56         2.45 o                         
  -7   4   4       6603.37       6167.50        81.31 o                         
  -6   4   4        137.81        188.71         6.42 o                         
  -5   4   4       1948.45       2099.75        27.22 o                         
  -4   4   4       1804.82       2200.58        24.05 o                         
  -3   4   4       1812.12       1670.95        22.79 o                         
  -2   4   4        111.79         88.75         5.45 o                         
  -1   4   4        367.92        415.49         9.60 o                         
   0   4   4       4139.59       4242.56        48.92 o                         
   1   4   4       1132.80       1239.03        16.10 o                         
   2   4   4        779.27        746.74        12.59 o                         
   3   4   4        520.18        553.35        13.82 o                         
   4   4   4         15.16          4.66         2.28 o                         
   5   4   4        307.75        285.29         9.02 o                         
   6   4   4       1300.43       1295.62        31.54 o                         
   7   4   4         21.92         16.80         2.44 o                         
   8   4   4       2338.50       2432.04        24.59 o                         
   9   4   4        132.48        110.60         4.96 o                         
  10   4   4        450.96        460.65        11.85 o                         
  11   4   4       1782.23       1854.05        30.29 o                         
  12   4   4         20.36         20.11         5.18 o                         
  13   4   4         65.63         77.39        10.93 o                         
  14   4   4          0.11         -2.66         4.08 o                         
  15   4   4        597.86        658.91        24.35 o                         
  16   4   4        497.36        499.22        20.73 o                         
  17   4   4        107.32        110.71         9.81 o                         
  18   4   4         10.20         10.77         3.19 o                         
  19   4   4         49.14         43.86         5.84 o                         
  20   4   4        207.74        198.81        10.96 o                         
  21   4   4         69.66         73.00         8.09 o                         
 -22   5   4        104.53         91.48         8.49 o                         
 -21   5   4        259.95        244.55         9.90 o                         
 -20   5   4          1.30          0.83         3.40 o                         
 -19   5   4        143.35        170.22        16.55 o                         
 -18   5   4          3.64          0.42         3.67 o                         
 -17   5   4         31.86         23.65         4.75 o                         
 -16   5   4       1139.00       1189.19        23.63 o                         
 -15   5   4        142.37        142.12         8.45 o                         
 -14   5   4        109.91        113.58         7.62 o                         
 -13   5   4        255.96        254.88        11.21 o                         
 -12   5   4       3355.26       3302.03        39.39 o                         
 -11   5   4        264.60        273.31         9.11 o                         
 -10   5   4         82.19         72.44         4.69 o                         
  -9   5   4        799.81        832.58        24.60 o                         
  -8   5   4       1621.97       1579.89        20.81 o                         
  -7   5   4        361.18        324.36         8.67 o                         
  -6   5   4        229.67        213.50         6.46 o                         
  -5   5   4        202.65        190.97         7.21 o                         
  -4   5   4         43.11         36.81         3.39 o                         
  -3   5   4         26.11         10.56         2.09 o                         
  -2   5   4        502.68        543.37        13.70 o                         
  -1   5   4          1.64          6.74         2.00 o                         
   0   5   4        335.13        382.44        10.34 o                         
   1   5   4       2155.92       2032.57        28.51 o                         
   2   5   4          9.07         14.19         2.31 o                         
   3   5   4        549.98        643.37        12.86 o                         
   4   5   4          0.11          2.06         1.58 o                         
   5   5   4       1156.13       1120.44        17.25 o                         
   6   5   4       1274.28       1279.09        20.39 o                         
   7   5   4       1700.54       1735.58        25.20 o                         
   8   5   4         50.48         46.32         3.66 o                         
   9   5   4       1444.55       1444.18        20.38 o                         
  10   5   4       4732.32       4840.77        49.63 o                         
  11   5   4         42.47         30.52         5.83 o                         
  12   5   4         59.68         53.34         6.25 o                         
  13   5   4         98.59         88.59         8.84 o                         
  14   5   4       1820.82       1875.95        43.46 o                         
  15   5   4        220.23        221.60        28.49 o                         
  16   5   4        760.52        777.68        24.98 o                         
  17   5   4          2.61          8.95         5.02 o                         
  18   5   4        652.43        726.99        18.75 o                         
  19   5   4         24.32         33.80         5.40 o                         
  20   5   4        163.44        144.33         7.37 o                         
 -21   6   4        139.61        119.04         8.37 o                         
 -20   6   4         86.92        100.33         7.11 o                         
 -19   6   4         43.98         23.83         5.30 o                         
 -18   6   4        146.28        162.31        11.33 o                         
 -17   6   4        133.80        148.84        11.19 o                         
 -16   6   4         24.78         19.35         4.47 o                         
 -15   6   4        376.68        419.93        12.70 o                         
 -14   6   4        160.80        173.82         8.41 o                         
 -13   6   4          5.68          9.92         3.71 o                         
 -12   6   4        147.78        153.68        11.47 o                         
 -11   6   4       1168.23       1108.95        28.98 o                         
 -10   6   4        228.33        205.86         9.19 o                         
  -9   6   4        112.18        130.87         7.47 o                         
  -8   6   4        701.47        640.01        17.44 o                         
  -7   6   4       2728.20       2696.60        41.60 o                         
  -6   6   4         32.53         20.70         3.07 o                         
  -5   6   4          1.82          4.04         1.69 o                         
  -4   6   4       1476.69       1409.17        22.36 o                         
  -3   6   4       1112.87       1028.43        19.87 o                         
  -2   6   4          4.28          4.16         2.20 o                         
  -1   6   4         38.92         38.76         3.70 o                         
   0   6   4         80.96         88.87         5.49 o                         
   1   6   4        100.76         84.96         5.49 o                         
   2   6   4       2090.91       2009.83        24.69 o                         
   3   6   4         43.94         45.48         3.53 o                         
   4   6   4       3607.73       3595.60        46.14 o                         
   5   6   4        139.76        143.35         5.92 o                         
   6   6   4        133.39        121.84         6.36 o                         
   7   6   4        967.62        978.30        26.59 o                         
   8   6   4        344.70        350.12        12.67 o                         
   9   6   4         89.04         73.04         5.69 o                         
  10   6   4       2630.79       2728.67        42.49 o                         
  11   6   4       4267.63       4466.11        60.41 o                         
  12   6   4          8.58         12.88         3.50 o                         
  13   6   4        234.50        247.98        13.88 o                         
  14   6   4          1.34         -0.90         2.91 o                         
  15   6   4        229.33        271.98        11.72 o                         
  16   6   4          0.82          3.05         3.11 o                         
  17   6   4        235.50        228.38        11.10 o                         
  18   6   4          0.69          3.37         2.68 o                         
 -19   7   4        106.02        106.04         7.81 o                         
 -18   7   4         21.93         17.77         3.43 o                         
 -17   7   4        155.87        145.48         9.14 o                         
 -16   7   4        375.06        368.88        15.33 o                         
 -15   7   4         11.64          2.60         2.91 o                         
 -14   7   4         72.32         64.93         7.48 o                         
 -13   7   4        128.77        137.54        12.87 o                         
 -12   7   4        491.39        489.37        20.19 o                         
 -11   7   4         19.71         16.84         5.25 o                         
 -10   7   4       1249.61       1161.36        40.02 o                         
  -9   7   4         86.36         88.33         9.37 o                         
  -8   7   4         11.89          8.08         4.14 o                         
  -7   7   4        663.37        605.02        22.64 o                         
  -6   7   4          8.98          3.72         3.28 o                         
  -5   7   4        280.99        304.90        13.45 o                         
  -4   7   4        172.06        171.29         9.29 o                         
  -3   7   4       2064.99       2035.27        33.53 o                         
  -2   7   4       1113.92       1123.82        22.18 o                         
  -1   7   4         73.23         60.61         5.12 o                         
   0   7   4        154.55        146.40         7.65 o                         
   1   7   4       1458.83       1454.54        25.86 o                         
   2   7   4       1353.58       1309.84        34.45 o                         
   3   7   4       3094.42       3195.56        47.75 o                         
   4   7   4         10.90          8.88         2.33 o                         
   5   7   4        143.50        147.85         7.28 o                         
   6   7   4       1534.86       1475.43        26.44 o                         
   7   7   4        104.44        115.24        10.36 o                         
   8   7   4       1111.05       1059.27        28.60 o                         
   9   7   4        957.37        947.78        36.07 o                         
  10   7   4        171.30        200.09         9.47 o                         
  11   7   4        103.91        109.57         6.37 o                         
  12   7   4       1197.59       1231.02        26.93 o                         
  13   7   4         93.49         83.45         6.41 o                         
  14   7   4        371.12        421.12        19.14 o                         
  15   7   4        114.98         79.36        10.25 o                         
  16   7   4        199.69        192.08         9.26 o                         
  17   7   4         30.31         23.41         3.98 o                         
 -16   8   4         78.27         69.22         8.27 o                         
 -15   8   4        221.75        210.83        10.00 o                         
 -14   8   4          3.15          6.37         3.13 o                         
 -13   8   4          0.61          1.12         3.05 o                         
 -12   8   4         77.44         90.87         8.58 o                         
 -11   8   4        838.41        863.74        39.67 o                         
 -10   8   4         99.82         84.52         6.91 o                         
  -9   8   4         76.88         78.27         9.91 o                         
  -8   8   4       1243.91       1306.29        42.10 o                         
  -7   8   4        226.91        265.33        17.92 o                         
  -6   8   4        597.35        642.52        17.00 o                         
  -5   8   4          2.04          2.66         3.40 o                         
  -4   8   4         78.53         59.33         6.08 o                         
  -3   8   4         30.80         41.47         5.24 o                         
  -2   8   4       1178.28       1206.92        29.87 o                         
  -1   8   4          9.29         11.31         2.75 o                         
   0   8   4        180.64        138.58         7.36 o                         
   1   8   4        149.35        147.32         7.50 o                         
   2   8   4        228.23        238.83         9.47 o                         
   3   8   4        187.13        218.03         7.87 o                         
   4   8   4         19.75         23.25         2.83 o                         
   5   8   4         21.51         27.71         4.53 o                         
   6   8   4         93.80         96.83         6.89 o                         
   7   8   4        591.78        646.62        16.92 o                         
   8   8   4        204.86        226.21         8.86 o                         
   9   8   4          3.14          1.80         2.62 o                         
  10   8   4         92.45        109.42         5.88 o                         
  11   8   4        241.71        245.57        18.71 o                         
  12   8   4         91.93         73.46         7.78 o                         
  13   8   4          2.15          3.43         2.29 o                         
  14   8   4        153.34        156.39        13.88 o                         
 -13   9   4         56.96         73.58         6.43 o                         
 -12   9   4        354.32        366.77        15.61 o                         
 -11   9   4         36.19         42.32         5.95 o                         
 -10   9   4          3.55          2.15         1.92 o                         
  -9   9   4         81.94         69.68         5.42 o                         
  -8   9   4        345.45        391.41        15.46 o                         
  -7   9   4         49.68         44.43         7.73 o                         
  -6   9   4        352.96        359.04        22.11 o                         
  -5   9   4          1.26          2.58         2.55 o                         
  -4   9   4          0.89          4.51         2.66 o                         
  -3   9   4         19.72         22.02         3.55 o                         
  -2   9   4         24.25         27.00         3.57 o                         
  -1   9   4        163.97        175.41         8.24 o                         
   0   9   4        141.34        135.20         8.98 o                         
   1   9   4        141.10        132.77         7.15 o                         
   2   9   4        440.15        440.21        12.89 o                         
   3   9   4        198.09        225.32         8.99 o                         
   4   9   4         47.79         54.21         5.11 o                         
   5   9   4        268.65        277.32         9.75 o                         
   6   9   4         47.84         38.75         3.91 o                         
   7   9   4        179.00        187.84         7.64 o                         
   8   9   4        143.04        130.70         6.12 o                         
   9   9   4        161.70        163.72         6.50 o                         
  10   9   4          0.44          1.36         1.51 o                         
  -7  10   4         13.33         21.04         3.51 o                         
  -6  10   4        178.07        199.27        20.62 o                         
  -5  10   4         32.79         35.88         4.76 o                         
  -4  10   4          4.89          3.60         1.67 o                         
  -3  10   4         25.08         24.49         2.70 o                         
  -2  10   4        872.26        985.02        17.32 o                         
  -1  10   4        107.84        112.43         6.06 o                         
   0  10   4        153.06        158.09         7.04 o                         
   1  10   4          0.48          0.33         1.82 o                         
   2  10   4        197.52        194.18         6.73 o                         
   3  10   4        170.74        171.32         6.16 o                         
   4  10   4         42.04         40.37         5.97 o                         
   5  10   4         27.53         25.52         3.14 o                         
 -25   1   5          2.08          0.85         2.14 o                         
 -24   1   5          6.52          0.97         2.53 o                         
 -23   1   5         12.79          7.65         2.88 o                         
 -22   1   5         84.11         79.90         6.49 o                         
 -21   1   5         11.44         10.02         3.53 o                         
 -20   1   5         33.12         30.18         6.63 o                         
 -19   1   5         26.84         23.06         6.07 o                         
 -18   1   5         70.91         72.18        10.96 o                         
 -17   1   5         96.91         91.19         5.49 o                         
 -16   1   5          2.71          2.52         2.17 o                         
 -15   1   5          1.96          5.28         2.18 o                         
 -14   1   5        195.84        174.47         6.69 o                         
 -13   1   5         45.48         50.30         3.44 o                         
 -12   1   5       2499.24       2482.08        43.92 o                         
 -11   1   5      13658.16      14131.01       134.97 o                         
 -10   1   5        368.22        341.89         8.77 o                         
  -9   1   5        548.45        672.97        11.13 o                         
  -8   1   5       3981.70       4040.39        39.81 o                         
  -7   1   5        168.39        170.89         6.20 o                         
  -6   1   5       2332.70       2327.22        21.37 o                         
  -5   1   5        736.48        649.79         8.94 o                         
  -4   1   5        493.62        590.30         7.35 o                         
  -3   1   5       1491.88       1699.80        13.82 o                         
  -2   1   5         75.85         72.88         2.04 o                         
  -1   1   5         54.04         53.91         1.94 o                         
   0   1   5        330.88        353.30         5.18 o                         
   1   1   5       3086.20       3300.38        32.20 o                         
   2   1   5        309.85        311.09         4.91 o                         
   3   1   5      26193.42      27798.48       203.57 o                         
   4   1   5       1921.60       1988.90        21.66 o                         
   5   1   5       4292.60       4811.71        53.85 o                         
   6   1   5        600.66        642.12        13.93 o                         
   7   1   5       1133.21       1234.43        21.99 o                         
   8   1   5        427.11        477.94        15.17 o                         
   9   1   5         50.62         55.70         5.28 o                         
  10   1   5        403.32        396.38        14.53 o                         
  11   1   5        687.25        731.69        10.82 o                         
  12   1   5        445.57        456.96         9.07 o                         
  13   1   5          2.60          4.19         1.72 o                         
  14   1   5        513.09        525.14        10.28 o                         
  15   1   5        429.16        425.97        10.29 o                         
  16   1   5        494.77        492.42        13.58 o                         
  17   1   5        527.84        555.73        17.02 o                         
  18   1   5         49.07         59.60         6.16 o                         
  19   1   5         11.93         15.25         3.36 o                         
  20   1   5          4.59          2.42         2.56 o                         
  21   1   5         18.19         21.94         3.99 o                         
  22   1   5         10.59          9.92         2.66 o                         
 -25   2   5         33.97         35.02         2.90 o                         
 -24   2   5          4.91          4.77         2.44 o                         
 -23   2   5         54.11         57.81         5.61 o                         
 -22   2   5          8.61         10.01         3.77 o                         
 -21   2   5         35.29         29.96         5.08 o                         
 -20   2   5         24.43         27.88         4.57 o                         
 -19   2   5          0.83          3.46         3.52 o                         
 -18   2   5         66.05         66.68         7.83 o                         
 -17   2   5         80.85         82.93         6.25 o                         
 -16   2   5        277.23        314.05         9.80 o                         
 -15   2   5        223.82        200.49         6.75 o                         
 -14   2   5        334.55        331.00         9.35 o                         
 -13   2   5        473.96        497.47        11.65 o                         
 -12   2   5        856.45        924.11        21.35 o                         
 -11   2   5       1397.80       1568.35        23.31 o                         
 -10   2   5       2827.25       3123.28        34.37 o                         
  -9   2   5        575.80        633.18        12.08 o                         
  -8   2   5         35.15         53.23         4.54 o                         
  -7   2   5         90.69         84.04         4.31 o                         
  -6   2   5        994.57        979.27        13.14 o                         
  -5   2   5        485.34        535.92        10.66 o                         
  -4   2   5       2363.69       2525.34        28.51 o                         
  -3   2   5       5373.90       4970.04        61.34 o                         
  -2   2   5          0.87          5.44         1.62 o                         
  -1   2   5        354.99        333.54         6.88 o                         
   0   2   5        814.54        772.68        11.70 o                         
   1   2   5         66.98         55.25         2.89 o                         
   2   2   5         65.49         45.46         3.06 o                         
   3   2   5        514.86        499.04         8.55 o                         
   4   2   5      13716.93      14896.86       138.28 o                         
   5   2   5       3097.59       3241.78        44.16 o                         
   6   2   5       1601.27       1611.15        30.74 o                         
   7   2   5          4.60          6.48         2.03 o                         
   8   2   5       3537.51       3865.68        53.85 o                         
   9   2   5         81.18         98.88         6.09 o                         
  10   2   5        435.88        422.12         7.54 o                         
  11   2   5         41.86         44.00         2.73 o                         
  12   2   5        182.37        186.97         6.10 o                         
  13   2   5        256.29        228.23         7.76 o                         
  14   2   5        170.91        160.55         6.70 o                         
  15   2   5          0.85          0.39         2.70 o                         
  16   2   5          0.14          1.13         2.68 o                         
  17   2   5        607.11        587.68        14.59 o                         
  18   2   5        785.82        778.83        29.37 o                         
  19   2   5       1147.39       1179.15        24.12 o                         
  20   2   5        184.23        171.26         7.45 o                         
  21   2   5          0.66          0.30         2.38 o                         
  22   2   5         27.76         32.40         5.93 o                         
 -24   3   5         83.95         82.59         6.27 o                         
 -23   3   5          4.56          6.45         3.13 o                         
 -22   3   5         52.37         53.94         7.96 o                         
 -21   3   5         28.12         23.08         4.42 o                         
 -20   3   5        164.50        153.32        11.44 o                         
 -19   3   5        428.26        402.15        18.32 o                         
 -18   3   5         21.45         37.24         6.35 o                         
 -17   3   5         13.77         15.92         6.55 o                         
 -16   3   5         14.57          9.71         2.69 o                         
 -15   3   5        150.51        136.09         6.51 o                         
 -14   3   5        681.03        681.77        14.44 o                         
 -13   3   5        132.97        133.45         6.05 o                         
 -12   3   5       3010.10       3265.64        32.48 o                         
 -11   3   5        378.93        434.13        13.00 o                         
 -10   3   5        873.41        855.05        14.98 o                         
  -9   3   5        197.76        234.08        13.80 o                         
  -8   3   5       7704.75       7718.55        86.58 o                         
  -7   3   5        454.46        430.16        12.72 o                         
  -6   3   5       1952.86       2023.38        28.59 o                         
  -5   3   5        572.40        627.66        14.41 o                         
  -4   3   5       1365.41       1319.62        20.34 o                         
  -3   3   5       2304.57       2176.64        28.84 o                         
  -2   3   5        691.97        814.46        16.07 o                         
  -1   3   5       2900.41       3181.36        38.89 o                         
   0   3   5       1057.10       1168.35        15.48 o                         
   1   3   5          9.21          8.58         1.86 o                         
   2   3   5       1469.88       1428.89        20.10 o                         
   3   3   5      17924.02      18917.88       155.68 o                         
   4   3   5        793.00        789.11        18.93 o                         
   5   3   5        726.32        822.97        25.23 o                         
   6   3   5       1702.88       1774.87        42.63 o                         
   7   3   5         12.01          6.97         3.10 o                         
   8   3   5        239.61        247.42        11.82 o                         
   9   3   5         15.43         36.98         2.74 o                         
  10   3   5        265.73        241.21         6.63 o                         
  11   3   5       1212.99       1213.64        18.47 o                         
  12   3   5        925.74        839.21        16.14 o                         
  13   3   5         53.77         60.84         4.29 o                         
  14   3   5        356.22        346.48        12.04 o                         
  15   3   5         36.14         36.36         5.75 o                         
  16   3   5        968.68        973.06        30.46 o                         
  17   3   5        222.82        213.68        11.41 o                         
  18   3   5        146.16        141.77        10.40 o                         
  19   3   5         33.45         39.78         4.88 o                         
  20   3   5         55.07         68.70         4.98 o                         
  21   3   5        126.13        120.29         6.72 o                         
 -23   4   5          1.14          3.36         2.13 o                         
 -22   4   5        147.00        146.98         7.02 o                         
 -21   4   5        161.74        156.51         8.80 o                         
 -20   4   5          0.23          0.71         3.00 o                         
 -19   4   5        120.52        135.63         9.13 o                         
 -18   4   5         14.17         10.64         3.80 o                         
 -17   4   5         20.77         15.68         4.06 o                         
 -16   4   5        113.67        125.63        10.71 o                         
 -15   4   5         80.69         74.49         8.55 o                         
 -14   4   5         12.10         12.04         2.60 o                         
 -13   4   5         11.30          4.43         2.03 o                         
 -12   4   5          0.52          2.84         1.86 o                         
 -11   4   5        212.78        204.42         6.56 o                         
 -10   4   5        852.50        804.17        13.20 o                         
  -9   4   5       2421.94       2531.74        30.57 o                         
  -8   4   5          2.11          6.12         2.94 o                         
  -7   4   5          0.71          2.54         2.63 o                         
  -6   4   5       1404.33       1387.08        23.35 o                         
  -5   4   5        182.96        199.51         9.58 o                         
  -4   4   5        566.10        561.68        14.53 o                         
  -3   4   5       5296.38       5707.85        74.06 o                         
  -2   4   5       3956.34       4337.47        54.11 o                         
  -1   4   5       2016.89       2112.69        27.88 o                         
   0   4   5        132.64        126.34         5.41 o                         
   1   4   5        694.31        715.13        13.68 o                         
   2   4   5        575.43        711.99        15.17 o                         
   3   4   5        810.50        830.90        16.59 o                         
   4   4   5         48.56         27.29         6.35 o                         
   5   4   5        166.74        160.04        11.12 o                         
   6   4   5        494.14        544.52        10.45 o                         
   7   4   5        493.56        507.93        10.90 o                         
   8   4   5          2.51          6.15         1.54 o                         
   9   4   5         19.96         26.24         2.54 o                         
  10   4   5        286.31        292.21        11.29 o                         
  11   4   5        278.29        288.92         9.80 o                         
  12   4   5          3.23          9.26         5.75 o                         
  13   4   5        919.00        895.94        35.46 o                         
  14   4   5        758.85        855.73        37.67 o                         
  15   4   5        144.40        149.45         9.70 o                         
  16   4   5         55.94         62.26         6.67 o                         
  17   4   5        147.92        152.84         8.26 o                         
  18   4   5         63.05         55.42        10.32 o                         
  19   4   5         25.24         34.69         5.13 o                         
  20   4   5        200.03        207.88        11.44 o                         
  21   4   5          8.34          6.78         2.75 o                         
 -22   5   5        123.52        123.31        21.93 o                         
 -21   5   5         45.15         52.56         6.94 o                         
 -20   5   5         14.20         13.80         3.84 o                         
 -19   5   5         58.97         53.66         6.67 o                         
 -18   5   5        690.83        765.50        21.72 o                         
 -17   5   5         90.41        111.78         7.64 o                         
 -16   5   5         67.80         68.37         8.24 o                         
 -15   5   5         11.67         12.59         4.99 o                         
 -14   5   5         13.36         22.05         4.69 o                         
 -13   5   5         12.32         23.18         5.63 o                         
 -12   5   5         13.06         21.59         3.34 o                         
 -11   5   5        989.34        997.92        21.07 o                         
 -10   5   5       1017.91       1062.24        21.54 o                         
  -9   5   5        214.81        219.55         8.34 o                         
  -8   5   5        841.58        853.33        18.03 o                         
  -7   5   5        459.40        429.04        10.27 o                         
  -6   5   5        239.61        199.97         6.87 o                         
  -5   5   5        751.95        795.16        11.87 o                         
  -4   5   5       1047.36       1070.31        14.84 o                         
  -3   5   5       1186.07       1298.50        17.56 o                         
  -2   5   5        230.86        220.25         8.15 o                         
  -1   5   5        331.55        339.25        10.03 o                         
   0   5   5        310.23        293.55         9.31 o                         
   1   5   5        899.47        874.33        16.54 o                         
   2   5   5        114.06        104.13         5.03 o                         
   3   5   5        122.29        122.34         5.55 o                         
   4   5   5        297.60        287.90         9.76 o                         
   5   5   5         65.78         62.53         4.25 o                         
   6   5   5        351.18        325.04         9.65 o                         
   7   5   5         78.33         84.69         4.83 o                         
   8   5   5          1.23          3.77         2.16 o                         
   9   5   5          3.33          9.81         2.30 o                         
  10   5   5        328.56        340.07        11.46 o                         
  11   5   5       4007.94       4065.62        74.38 o                         
  12   5   5         33.81         26.63         7.30 o                         
  13   5   5        176.26        163.41        15.00 o                         
  14   5   5        325.62        310.48        13.93 o                         
  15   5   5         13.16         21.98         4.41 o                         
  16   5   5        131.01        136.27        11.18 o                         
  17   5   5         83.30         86.32        11.53 o                         
  18   5   5        397.14        354.75        16.70 o                         
  19   5   5         26.48         33.81         5.38 o                         
 -21   6   5         17.06         17.70         3.76 o                         
 -20   6   5         11.93          8.24         2.74 o                         
 -19   6   5         85.17         66.71         7.24 o                         
 -18   6   5         20.47         25.04         4.04 o                         
 -17   6   5        261.53        281.30        10.94 o                         
 -16   6   5        223.14        209.40         8.94 o                         
 -15   6   5        193.37        173.29         9.20 o                         
 -14   6   5         56.76         54.19         5.67 o                         
 -13   6   5        225.51        204.50        11.61 o                         
 -12   6   5        429.95        414.98        19.01 o                         
 -11   6   5         13.91          9.88         3.71 o                         
 -10   6   5        448.66        475.16        17.37 o                         
  -9   6   5        586.19        528.38        16.39 o                         
  -8   6   5         76.80         73.99         5.57 o                         
  -7   6   5         89.30         93.09         6.68 o                         
  -6   6   5        316.31        346.05        11.20 o                         
  -5   6   5          2.14          0.54         1.80 o                         
  -4   6   5        163.39        135.96         6.10 o                         
  -3   6   5        824.17        862.12        15.81 o                         
  -2   6   5          1.71          3.02         1.82 o                         
  -1   6   5       1051.51       1046.94        17.71 o                         
   0   6   5        120.94        120.55         6.06 o                         
   1   6   5          7.23          7.63         1.85 o                         
   2   6   5       1402.52       1341.76        19.67 o                         
   3   6   5         65.28         69.61         4.18 o                         
   4   6   5       2077.40       1984.22        28.47 o                         
   5   6   5        576.24        594.72        15.16 o                         
   6   6   5        375.86        394.47        12.26 o                         
   7   6   5         30.44         34.46         4.64 o                         
   8   6   5       3071.86       3062.66        41.77 o                         
   9   6   5        163.53        156.23         8.07 o                         
  10   6   5         98.42         76.06         6.36 o                         
  11   6   5        122.93        110.25         6.60 o                         
  12   6   5          2.55          1.87         7.33 o                         
  13   6   5          6.44          7.08         4.54 o                         
  14   6   5        147.22        141.64        15.86 o                         
  15   6   5         42.23         39.13         5.50 o                         
  16   6   5        705.18        717.60        21.06 o                         
  17   6   5         34.98         31.01         3.75 o                         
  18   6   5          0.92          1.55         2.25 o                         
 -19   7   5          2.58          3.29         3.72 o                         
 -18   7   5        143.45        133.15         6.63 o                         
 -17   7   5          1.45          0.62         2.52 o                         
 -16   7   5         45.06         47.29         6.75 o                         
 -15   7   5        161.66        166.20        10.17 o                         
 -14   7   5          0.23          1.49         2.68 o                         
 -13   7   5        122.81        118.45         8.37 o                         
 -12   7   5        237.32        252.92        17.27 o                         
 -11   7   5         77.01         94.77         9.08 o                         
 -10   7   5        254.81        241.74        14.18 o                         
  -9   7   5       1043.55       1045.04        31.19 o                         
  -8   7   5         51.32         48.93         7.11 o                         
  -7   7   5       2123.77       2086.53        47.05 o                         
  -6   7   5        177.54        165.52         8.87 o                         
  -5   7   5         22.87         24.46         4.13 o                         
  -4   7   5         95.55        104.01         8.06 o                         
  -3   7   5          1.89          0.21         3.13 o                         
  -2   7   5       2785.29       2858.26        53.65 o                         
  -1   7   5       2648.19       2841.67        43.65 o                         
   0   7   5        141.21        132.83         7.33 o                         
   1   7   5        330.06        335.29        11.37 o                         
   2   7   5         15.20         15.85         3.18 o                         
   3   7   5        585.10        603.42        13.67 o                         
   4   7   5        351.14        371.25        10.57 o                         
   5   7   5        870.01        875.80        27.90 o                         
   6   7   5         42.97         43.52         4.34 o                         
   7   7   5         23.56         34.68         4.60 o                         
   8   7   5         60.32         68.96         5.95 o                         
   9   7   5        161.78        151.66         9.16 o                         
  10   7   5        438.13        433.07        19.25 o                         
  11   7   5         60.28         79.79         6.00 o                         
  12   7   5        107.77         89.48        16.46 o                         
  13   7   5        103.29         81.58         8.83 o                         
  14   7   5         13.98         14.13         3.89 o                         
  15   7   5        662.06        672.00        16.18 o                         
  16   7   5         48.18         43.57         3.69 o                         
 -16   8   5          0.86          1.38         2.05 o                         
 -15   8   5         15.01         20.00         3.34 o                         
 -14   8   5          9.52          6.08         4.10 o                         
 -13   8   5        143.33        135.03        11.12 o                         
 -12   8   5         65.90         51.90        11.32 o                         
 -11   8   5         75.18         76.60         9.50 o                         
 -10   8   5         95.81        120.79         9.26 o                         
  -9   8   5         69.26         69.70         7.50 o                         
  -8   8   5         48.63         48.51         5.57 o                         
  -7   8   5       1535.98       1503.21        40.48 o                         
  -6   8   5        750.02        747.78        18.55 o                         
  -5   8   5        738.26        713.62        18.54 o                         
  -4   8   5         16.00         15.75         3.26 o                         
  -3   8   5       1088.10       1014.56        20.51 o                         
  -2   8   5        220.14        202.90         8.85 o                         
  -1   8   5        187.34        207.68         9.05 o                         
   0   8   5        203.01        222.69         9.14 o                         
   1   8   5         38.35         45.79         4.45 o                         
   2   8   5        494.31        477.22        11.53 o                         
   3   8   5        340.45        339.12        11.64 o                         
   4   8   5        248.50        232.74         8.60 o                         
   5   8   5         11.19          6.30         2.50 o                         
   6   8   5        127.20        121.19         6.64 o                         
   7   8   5        372.95        350.60        11.02 o                         
   8   8   5         28.66         18.93         3.32 o                         
   9   8   5        119.27         77.50         6.12 o                         
  10   8   5        928.92        973.13        22.54 o                         
  11   8   5        253.86        258.70         9.98 o                         
  12   8   5          3.24          2.39         2.45 o                         
  13   8   5          5.13          3.57         2.88 o                         
  14   8   5        530.12        491.75        23.29 o                         
 -13   9   5        179.19        152.10         9.01 o                         
 -12   9   5          0.96          5.70         2.87 o                         
 -11   9   5        740.76        721.14        23.54 o                         
 -10   9   5         14.15         12.17         3.02 o                         
  -9   9   5         35.48         32.11         6.73 o                         
  -8   9   5          7.17          2.75         2.50 o                         
  -7   9   5        669.20        708.22        25.65 o                         
  -6   9   5         34.38         21.59         3.45 o                         
  -5   9   5       1023.59       1054.46        24.94 o                         
  -4   9   5          7.27          6.21         2.85 o                         
  -3   9   5         52.66         67.70         5.71 o                         
  -2   9   5        818.49        826.91        24.09 o                         
  -1   9   5        154.38        139.75         6.60 o                         
   0   9   5        176.89        157.48         7.66 o                         
   1   9   5          1.17          0.08         2.28 o                         
   2   9   5        199.04        219.27        12.66 o                         
   3   9   5          0.28          1.95         1.92 o                         
   4   9   5         65.48         68.64         4.51 o                         
   5   9   5         69.05         66.87         4.82 o                         
   6   9   5        105.04        123.07         6.69 o                         
   7   9   5         59.53         76.13         4.75 o                         
   8   9   5         85.37        103.07         7.07 o                         
   9   9   5        228.47        225.83         9.68 o                         
  10   9   5         35.75         25.61         5.31 o                         
  -7  10   5        334.29        343.58        18.18 o                         
  -6  10   5         41.70         38.09         4.58 o                         
  -5  10   5          0.04          3.09         2.02 o                         
  -4  10   5        117.97        122.20         5.12 o                         
  -3  10   5        270.17        269.48         7.81 o                         
  -2  10   5          1.61          4.53         1.64 o                         
  -1  10   5          9.30          5.31         1.99 o                         
   0  10   5        390.48        400.66        10.95 o                         
   1  10   5        410.82        452.76        10.31 o                         
   2  10   5          0.40          1.35         1.58 o                         
   3  10   5         89.70         98.10         5.74 o                         
 -25   0   6        223.76        209.42        12.02 o                         
 -24   0   6        493.83        492.94        20.90 o                         
 -23   0   6          2.49         -0.77         3.16 o                         
 -22   0   6        241.39        242.01        13.64 o                         
 -21   0   6         48.63         49.04         7.13 o                         
 -20   0   6       2407.21       2458.68        65.53 o                         
 -19   0   6       1065.21       1009.77        38.38 o                         
 -18   0   6         42.73         45.35         8.88 o                         
 -17   0   6        882.83        882.76        26.49 o                         
 -16   0   6        105.40         99.16         7.26 o                         
 -15   0   6       4112.39       4238.68        57.89 o                         
 -14   0   6        393.49        388.70        17.56 o                         
 -13   0   6        294.36        303.80        24.91 o                         
 -12   0   6        995.97       1008.98        38.75 o                         
 -11   0   6        108.53         78.72         6.44 o                         
 -10   0   6      15521.61      16925.68       275.53 o                         
  -9   0   6         90.01         59.61         6.51 o                         
  -8   0   6       4572.51       4458.84        82.58 o                         
  -7   0   6       2130.34       2233.64        46.77 o                         
  -6   0   6        102.69        145.87         6.72 o                         
  -5   0   6       2728.43       2685.86        42.34 o                         
  -4   0   6       3451.31       3542.05        40.76 o                         
  -3   0   6       4875.22       4809.37        59.00 o                         
  -2   0   6       3185.12       2669.12        42.56 o                         
  -1   0   6        353.69        459.12         9.53 o                         
   0   0   6         82.67         78.68         5.57 o                         
   1   0   6         34.51         44.28         2.46 o                         
   2   0   6       8269.15       7907.92        93.09 o                         
   3   0   6       1199.46       1255.55        28.20 o                         
   4   0   6        921.36       1057.81        22.04 o                         
   5   0   6        278.38        230.43        10.95 o                         
   6   0   6         11.76         84.07         6.97 o                         
   7   0   6       3426.43       3364.77        66.82 o                         
   8   0   6         30.06         17.26         3.94 o                         
   9   0   6        321.15        297.32        21.35 o                         
  10   0   6        202.00        175.68         8.15 o                         
  11   0   6       5003.35       4866.83        62.90 o                         
  12   0   6         46.80         48.92         5.32 o                         
  13   0   6       2237.53       2251.07        29.72 o                         
  14   0   6        264.46        288.74        10.18 o                         
  15   0   6       3453.88       3487.13        52.18 o                         
  16   0   6       1237.63       1332.01        31.09 o                         
  17   0   6         84.79         91.16         8.04 o                         
  18   0   6       1261.13       1299.74        34.16 o                         
  19   0   6        267.21        292.67        18.19 o                         
  20   0   6          0.89          5.60         4.46 o                         
  21   0   6          1.10          0.33         3.62 o                         
  22   0   6          9.58          7.83         8.50 o                         
 -25   1   6         46.48         57.21         4.07 o                         
 -24   1   6        308.60        302.91        10.21 o                         
 -23   1   6         46.42         61.43         6.05 o                         
 -22   1   6          6.41          6.54         3.29 o                         
 -21   1   6        120.07        144.32        13.85 o                         
 -20   1   6        404.74        424.57        23.87 o                         
 -19   1   6       1019.32        951.32        30.18 o                         
 -18   1   6        278.99        299.96        16.41 o                         
 -17   1   6        271.09        271.44         8.88 o                         
 -16   1   6       1279.69       1327.42        19.24 o                         
 -15   1   6        414.36        357.33         9.49 o                         
 -14   1   6       1637.13       1681.11        21.05 o                         
 -13   1   6          6.80          8.74         2.03 o                         
 -12   1   6        616.51        606.39        14.83 o                         
 -11   1   6        301.70        353.74         9.63 o                         
 -10   1   6      51588.33      52920.73       519.84 o                         
  -9   1   6        238.46        280.38         8.40 o                         
  -8   1   6        267.74        254.51         7.13 o                         
  -7   1   6        384.83        349.25         9.92 o                         
  -6   1   6         26.16         54.70         2.65 o                         
  -5   1   6        491.82        472.30         7.34 o                         
  -4   1   6       3088.96       3156.04        26.29 o                         
  -3   1   6       2951.46       3097.59        27.88 o                         
  -2   1   6        115.01        147.34         3.36 o                         
  -1   1   6       3299.22       2728.99        30.37 o                         
   0   1   6          4.63          9.37         1.23 o                         
   1   1   6       3010.72       2896.89        41.34 o                         
   2   1   6        188.28        200.35         4.36 o                         
   3   1   6        113.85         72.35         6.79 o                         
   4   1   6         34.46         47.42         2.89 o                         
   5   1   6       1758.95       1840.04        25.47 o                         
   6   1   6       2428.81       2249.96        33.96 o                         
   7   1   6      14431.38      14535.06       168.29 o                         
   8   1   6        430.69        425.69        14.30 o                         
   9   1   6        122.55        118.32         7.83 o                         
  10   1   6       2298.12       2229.61        21.22 o                         
  11   1   6       2390.21       2371.12        24.17 o                         
  12   1   6       3821.36       3751.42        35.24 o                         
  13   1   6          0.08          0.58         1.93 o                         
  14   1   6         71.80         78.75         4.58 o                         
  15   1   6        495.95        542.32        13.27 o                         
  16   1   6       1116.15       1134.57        18.78 o                         
  17   1   6        102.89        116.85         7.23 o                         
  18   1   6        304.55        343.11        11.68 o                         
  19   1   6          7.96          3.04         2.76 o                         
  20   1   6        306.16        321.31        14.00 o                         
  21   1   6         21.60         27.91         3.78 o                         
  22   1   6        111.42        118.12         5.99 o                         
 -25   2   6          1.00          0.46         1.85 o                         
 -24   2   6        201.83        189.27         8.79 o                         
 -23   2   6          2.48          1.48         3.13 o                         
 -22   2   6          3.35          2.71         2.95 o                         
 -21   2   6         36.68         37.37         5.46 o                         
 -20   2   6        161.19        164.21        12.65 o                         
 -19   2   6        591.57        602.56        34.85 o                         
 -18   2   6          3.40          4.46         4.08 o                         
 -17   2   6        274.86        282.16        15.29 o                         
 -16   2   6        291.92        261.29         8.47 o                         
 -15   2   6       1538.14       1586.81        23.60 o                         
 -14   2   6         53.26         42.55         4.73 o                         
 -13   2   6         94.24         97.59         5.32 o                         
 -12   2   6        381.89        356.65         8.50 o                         
 -11   2   6         33.62         20.96         3.24 o                         
 -10   2   6       1299.71       1259.57        21.58 o                         
  -9   2   6        201.68        206.79         8.21 o                         
  -8   2   6        651.20        608.34        11.82 o                         
  -7   2   6        880.83        777.91        12.41 o                         
  -6   2   6        975.58        939.98        14.77 o                         
  -5   2   6         83.74         63.32         3.17 o                         
  -4   2   6          2.78          1.74         1.58 o                         
  -3   2   6       1208.55       1314.75        19.73 o                         
  -2   2   6       1039.15        980.87        12.23 o                         
  -1   2   6        124.33         99.47         3.83 o                         
   0   2   6       3568.89       3667.56        39.10 o                         
   1   2   6        733.58        755.35        13.62 o                         
   2   2   6       7885.31       7758.03        76.06 o                         
   3   2   6        776.51        761.39        14.04 o                         
   4   2   6         16.38         25.71         3.49 o                         
   5   2   6       3029.25       3242.96        52.59 o                         
   6   2   6      12730.22      13377.56       155.88 o                         
   7   2   6       1571.30       1485.62        26.61 o                         
   8   2   6        262.92        175.37         8.04 o                         
   9   2   6         17.68         17.53         1.87 o                         
  10   2   6       2179.84       2092.01        21.09 o                         
  11   2   6       5793.03       5745.58        43.33 o                         
  12   2   6        103.81        100.95         4.87 o                         
  13   2   6        292.56        271.88         7.69 o                         
  14   2   6        125.99        131.89         7.18 o                         
  15   2   6        643.25        646.15        14.59 o                         
  16   2   6          8.24          7.36         3.24 o                         
  17   2   6         27.73         20.50         3.79 o                         
  18   2   6         12.87         10.40         3.19 o                         
  19   2   6        140.32        143.32         6.46 o                         
  20   2   6         21.07         18.66         3.23 o                         
  21   2   6        145.30        140.05         8.01 o                         
 -24   3   6          1.00          2.00         2.04 o                         
 -23   3   6        226.07        230.91        11.50 o                         
 -22   3   6         11.27         12.42         3.87 o                         
 -21   3   6         61.18         57.87         6.99 o                         
 -20   3   6        816.81        871.10        27.29 o                         
 -19   3   6         81.26        103.74        13.78 o                         
 -18   3   6        151.56        143.05         8.77 o                         
 -17   3   6        122.22        134.01        18.23 o                         
 -16   3   6        174.00        175.46        10.75 o                         
 -15   3   6         35.12         33.25         3.58 o                         
 -14   3   6        329.02        338.46         9.43 o                         
 -13   3   6         12.55         21.30         4.00 o                         
 -12   3   6       1897.56       1811.39        23.03 o                         
 -11   3   6        114.55        114.99         5.56 o                         
 -10   3   6        300.83        337.39        10.98 o                         
  -9   3   6       1013.65       1095.67        36.55 o                         
  -8   3   6        224.27        190.13         7.64 o                         
  -7   3   6        926.76        831.67        18.58 o                         
  -6   3   6       4334.54       4268.32        58.04 o                         
  -5   3   6        419.16        393.64         9.33 o                         
  -4   3   6       1599.63       1567.60        24.30 o                         
  -3   3   6         16.28          6.47         2.03 o                         
  -2   3   6        900.61        895.87        14.64 o                         
  -1   3   6       1194.41       1066.07        16.44 o                         
   0   3   6         28.70         26.12         2.44 o                         
   1   3   6       8571.83       8836.91        75.22 o                         
   2   3   6         38.33         37.28         2.62 o                         
   3   3   6         35.66         21.48         2.73 o                         
   4   3   6        381.27        388.13        13.71 o                         
   5   3   6       2326.43       2672.47        57.74 o                         
   6   3   6       1600.88       1692.11        42.70 o                         
   7   3   6        504.89        507.60        16.53 o                         
   8   3   6       1408.15       1357.52        17.68 o                         
   9   3   6        777.03        772.25        13.70 o                         
  10   3   6        182.01        179.60         6.99 o                         
  11   3   6        285.15        261.24        10.46 o                         
  12   3   6       1017.54       1040.26        19.76 o                         
  13   3   6        389.49        375.73        11.54 o                         
  14   3   6         62.31         60.94         5.00 o                         
  15   3   6         19.42         12.35         3.61 o                         
  16   3   6        768.24        828.33        18.85 o                         
  17   3   6        336.30        309.52        13.08 o                         
  18   3   6        229.42        253.75         9.21 o                         
  19   3   6        193.15        163.69         8.48 o                         
  20   3   6        941.88        928.78        28.31 o                         
  21   3   6         77.08         80.50        10.58 o                         
 -23   4   6         37.04         31.04         3.54 o                         
 -22   4   6          3.66          2.70         2.68 o                         
 -21   4   6        222.67        221.15         9.22 o                         
 -20   4   6         79.17         90.03         6.36 o                         
 -19   4   6        319.77        354.73        12.92 o                         
 -18   4   6         56.64         61.35         7.83 o                         
 -17   4   6         21.13         11.49         4.96 o                         
 -16   4   6          2.71          4.69         4.16 o                         
 -15   4   6        380.34        395.75        22.79 o                         
 -14   4   6        194.89        206.76         8.32 o                         
 -13   4   6        139.58        131.16         6.38 o                         
 -12   4   6        387.58        398.90        14.30 o                         
 -11   4   6       1409.11       1357.52        17.84 o                         
 -10   4   6         74.20         50.22         3.18 o                         
  -9   4   6         19.11         20.23         2.48 o                         
  -8   4   6         13.85         19.00         3.77 o                         
  -7   4   6       5667.78       5490.73        66.23 o                         
  -6   4   6       4748.68       4752.14        53.31 o                         
  -5   4   6         56.44         59.64         4.95 o                         
  -4   4   6        163.84        140.32         6.56 o                         
  -3   4   6        787.97        804.85        22.67 o                         
  -2   4   6       3994.15       4054.18        51.34 o                         
  -1   4   6       1726.78       1806.17        28.21 o                         
   0   4   6        127.94        117.59         6.03 o                         
   1   4   6         51.42         59.62         4.23 o                         
   2   4   6       1589.64       1446.92        31.72 o                         
   3   4   6         96.53        105.32         5.23 o                         
   4   4   6       3493.51       3629.92        61.57 o                         
   5   4   6        109.04        102.19         4.28 o                         
   6   4   6       1705.87       1795.97        20.87 o                         
   7   4   6        558.51        584.65        10.52 o                         
   8   4   6       1620.27       1516.39        18.69 o                         
   9   4   6          5.17          6.02         1.65 o                         
  10   4   6         64.44         55.30         4.19 o                         
  11   4   6       1374.56       1415.32        25.88 o                         
  12   4   6        278.51        261.59        14.84 o                         
  13   4   6         17.38         14.08         3.93 o                         
  14   4   6         79.85         66.99        10.24 o                         
  15   4   6        448.64        486.23        17.33 o                         
  16   4   6        321.75        307.36        13.09 o                         
  17   4   6        322.01        326.80        14.80 o                         
  18   4   6         26.05         19.88         5.26 o                         
  19   4   6        659.47        680.60        43.20 o                         
  20   4   6         24.21         24.47         6.14 o                         
 -22   5   6          0.05         -1.18         2.62 o                         
 -21   5   6         39.70         46.35         6.10 o                         
 -20   5   6         24.50         30.85         4.82 o                         
 -19   5   6         54.48         49.93         5.54 o                         
 -18   5   6        281.49        269.00        12.48 o                         
 -17   5   6         16.08         22.14         5.25 o                         
 -16   5   6       1007.66       1059.12        31.58 o                         
 -15   5   6         46.57         43.49         6.82 o                         
 -14   5   6        297.96        266.39        15.11 o                         
 -13   5   6        186.46        174.54        12.39 o                         
 -12   5   6        412.70        419.93        13.27 o                         
 -11   5   6          2.42          7.41         4.50 o                         
 -10   5   6         29.76         26.87         4.49 o                         
  -9   5   6         46.54         51.43         4.66 o                         
  -8   5   6        234.07        218.45         8.83 o                         
  -7   5   6        487.45        406.99        17.87 o                         
  -6   5   6       1254.25       1263.86        18.15 o                         
  -5   5   6        867.83        867.47        12.31 o                         
  -4   5   6       1491.72       1546.23        19.18 o                         
  -3   5   6       6633.05       6468.25        61.31 o                         
  -2   5   6       2349.95       2311.10        28.07 o                         
  -1   5   6       1059.68       1048.74        17.02 o                         
   0   5   6        102.52        101.06         4.35 o                         
   1   5   6        801.69        841.20        12.46 o                         
   2   5   6          3.56          3.54         1.55 o                         
   3   5   6       5241.37       5248.49        58.78 o                         
   4   5   6        268.13        255.52         9.18 o                         
   5   5   6          1.24          2.41         2.06 o                         
   6   5   6        525.45        504.31        11.66 o                         
   7   5   6         63.17         56.07         4.15 o                         
   8   5   6        890.49        875.89        14.73 o                         
   9   5   6         23.14         39.64         5.16 o                         
  10   5   6        563.90        554.88        17.06 o                         
  11   5   6        178.46        167.12         9.12 o                         
  12   5   6        725.72        763.22        26.11 o                         
  13   5   6         56.31         67.29         7.42 o                         
  14   5   6         17.04         13.71         4.25 o                         
  15   5   6        284.28        271.68        14.10 o                         
  16   5   6        125.76        146.38         9.72 o                         
  17   5   6         13.42          9.78         2.88 o                         
  18   5   6          7.50          5.05         3.27 o                         
  19   5   6        142.75        145.17         8.87 o                         
 -21   6   6        121.10        107.76        10.50 o                         
 -20   6   6        246.79        248.70        10.57 o                         
 -19   6   6         21.21         22.76         3.52 o                         
 -18   6   6          6.54          4.31         2.82 o                         
 -17   6   6         46.93         54.83         5.72 o                         
 -16   6   6        140.07        129.19        11.51 o                         
 -15   6   6        500.49        504.66        21.04 o                         
 -14   6   6        271.60        273.86        24.57 o                         
 -13   6   6        188.18        181.75        17.14 o                         
 -12   6   6         16.60         11.66         4.49 o                         
 -11   6   6       1159.67       1177.68        45.67 o                         
 -10   6   6       1673.71       1704.85        41.71 o                         
  -9   6   6       1048.82       1054.67        28.09 o                         
  -8   6   6        459.78        480.54        15.37 o                         
  -7   6   6        982.31        904.44        21.45 o                         
  -6   6   6        547.09        514.41        11.39 o                         
  -5   6   6        365.70        333.66         8.68 o                         
  -4   6   6        378.82        390.57         9.87 o                         
  -3   6   6       4366.72       4352.78        46.06 o                         
  -2   6   6       4574.97       4454.92        42.28 o                         
  -1   6   6          1.49          3.66         1.79 o                         
   0   6   6         15.39         16.64         2.41 o                         
   1   6   6        169.17        161.25         5.61 o                         
   2   6   6       1108.03       1082.48        15.55 o                         
   3   6   6         15.49         17.53         2.31 o                         
   4   6   6       2483.15       2549.02        39.29 o                         
   5   6   6       2069.78       2110.75        32.86 o                         
   6   6   6         81.83         75.09         7.43 o                         
   7   6   6        778.29        816.28        18.58 o                         
   8   6   6       1320.83       1398.92        25.57 o                         
   9   6   6          8.61         11.02         3.32 o                         
  10   6   6          0.93          2.67         3.76 o                         
  11   6   6          6.71          4.99         3.34 o                         
  12   6   6        178.75        175.23        14.14 o                         
  13   6   6         64.00         84.38         9.67 o                         
  14   6   6        283.13        302.70        14.22 o                         
  15   6   6        280.56        332.96        14.07 o                         
  16   6   6          0.31          0.60         2.76 o                         
  17   6   6         50.96         40.67         5.46 o                         
 -19   7   6         21.13         16.66         5.01 o                         
 -18   7   6          6.27          6.12         3.01 o                         
 -17   7   6         42.93         47.43         5.00 o                         
 -16   7   6         48.86         48.39         4.21 o                         
 -15   7   6         17.23         18.17         3.52 o                         
 -14   7   6        104.74         93.21         8.31 o                         
 -13   7   6         44.45         51.14         6.69 o                         
 -12   7   6        581.79        559.11        25.79 o                         
 -11   7   6        220.47        207.41        13.05 o                         
 -10   7   6         62.77         77.32         6.96 o                         
  -9   7   6         79.91         74.96         7.22 o                         
  -8   7   6        741.68        763.67        22.36 o                         
  -7   7   6       1362.58       1376.63        39.75 o                         
  -6   7   6       1003.51       1003.28        22.76 o                         
  -5   7   6        426.41        427.77        14.17 o                         
  -4   7   6        224.48        213.82        17.13 o                         
  -3   7   6       3647.50       3802.57        54.00 o                         
  -2   7   6        246.42        266.36        11.17 o                         
  -1   7   6        117.51        108.04         7.36 o                         
   0   7   6       1025.06        965.11        20.18 o                         
   1   7   6         32.45         38.48         5.14 o                         
   2   7   6        477.91        466.57        13.55 o                         
   3   7   6       1414.19       1391.21        23.46 o                         
   4   7   6         71.57         74.71         5.89 o                         
   5   7   6        157.81        152.83         7.95 o                         
   6   7   6        696.40        686.37        17.56 o                         
   7   7   6        300.56        330.22        10.54 o                         
   8   7   6         35.22         43.12         4.47 o                         
   9   7   6         92.19         74.47         6.86 o                         
  10   7   6         74.37         89.50         8.04 o                         
  11   7   6        117.11        136.07        13.95 o                         
  12   7   6        173.29        175.67         8.96 o                         
  13   7   6         16.45         16.17         3.82 o                         
  14   7   6        160.52        168.67        13.58 o                         
  15   7   6         49.79         48.05         4.90 o                         
 -16   8   6        426.75        414.45        13.91 o                         
 -15   8   6        233.45        220.62         9.75 o                         
 -14   8   6        225.24        210.72        12.35 o                         
 -13   8   6         74.77         69.26         8.12 o                         
 -12   8   6         52.14         57.01         6.25 o                         
 -11   8   6        599.06        604.73        24.67 o                         
 -10   8   6         46.42         53.06         5.41 o                         
  -9   8   6         31.48         34.23         4.69 o                         
  -8   8   6        264.47        266.00        11.95 o                         
  -7   8   6        117.88        121.02         7.26 o                         
  -6   8   6        358.11        323.46        11.70 o                         
  -5   8   6          7.46          6.66         3.32 o                         
  -4   8   6         27.11         37.95         4.57 o                         
  -3   8   6         76.49         91.35         8.57 o                         
  -2   8   6        515.86        501.10        17.05 o                         
  -1   8   6        288.32        293.10        11.50 o                         
   0   8   6         99.19        106.29        10.79 o                         
   1   8   6        213.02        213.83         8.14 o                         
   2   8   6        395.61        397.05        11.14 o                         
   3   8   6         11.25         10.10         2.62 o                         
   4   8   6         73.52         59.64         4.95 o                         
   5   8   6        250.38        258.95        10.52 o                         
   6   8   6        400.48        371.58        13.64 o                         
   7   8   6          6.91         11.09         3.00 o                         
   8   8   6        188.11        175.63        10.34 o                         
   9   8   6        129.34        131.90         6.70 o                         
  10   8   6         75.82         84.39         6.90 o                         
  11   8   6         41.81         40.31         4.68 o                         
  12   8   6        307.68        308.59        29.77 o                         
  13   8   6         14.77         10.83         3.06 o                         
 -12   9   6          5.92         10.04         3.01 o                         
 -11   9   6          2.60          0.16         2.60 o                         
 -10   9   6         15.80         20.37         3.45 o                         
  -9   9   6         13.08         12.48         3.22 o                         
  -8   9   6         24.03         33.64         4.57 o                         
  -7   9   6        153.27        128.81        15.38 o                         
  -6   9   6         53.91         50.21         4.33 o                         
  -5   9   6        364.29        329.93        16.46 o                         
  -4   9   6        285.12        268.31        10.91 o                         
  -3   9   6          1.52          1.79         2.20 o                         
  -2   9   6         20.54         18.58         2.86 o                         
  -1   9   6        477.44        483.53        12.03 o                         
   0   9   6        272.80        262.40         9.65 o                         
   1   9   6          7.12          5.60         2.16 o                         
   2   9   6          0.09         -0.11         1.81 o                         
   3   9   6        441.68        429.85        10.75 o                         
   4   9   6        217.61        197.59         7.79 o                         
   5   9   6         67.57         60.42         4.90 o                         
   6   9   6         25.40         25.44         3.28 o                         
   7   9   6        470.80        529.28        13.41 o                         
   8   9   6        239.31        270.18        10.84 o                         
   9   9   6        283.13        292.04        12.54 o                         
  -5  10   6         15.40         11.10         3.94 o                         
  -4  10   6          8.52          2.56         1.41 o                         
  -3  10   6         12.09         13.03         2.11 o                         
  -2  10   6        126.37        128.30         8.88 o                         
  -1  10   6          0.06          2.55         1.98 o                         
   0  10   6          0.10          0.71         1.40 o                         
   1  10   6         35.92         57.59         4.24 o                         
 -25   1   7         10.73          8.13         2.49 o                         
 -24   1   7        162.80        157.05         7.33 o                         
 -23   1   7         10.12          7.92         3.06 o                         
 -22   1   7         25.84         15.11         3.93 o                         
 -21   1   7         28.37         29.91         8.35 o                         
 -20   1   7          0.98          5.28         5.72 o                         
 -19   1   7          3.49          6.69         4.03 o                         
 -18   1   7          0.34          2.77         4.07 o                         
 -17   1   7        406.28        402.84        14.54 o                         
 -16   1   7        315.62        284.19         8.45 o                         
 -15   1   7          2.13          4.21         2.42 o                         
 -14   1   7          2.56          2.33         1.76 o                         
 -13   1   7        572.24        535.66        10.60 o                         
 -12   1   7        968.65       1001.13        17.25 o                         
 -11   1   7         52.47         44.78         4.86 o                         
 -10   1   7       1642.32       1685.43        26.84 o                         
  -9   1   7      17564.61      18402.31       172.31 o                         
  -8   1   7       2288.44       2369.44        32.64 o                         
  -7   1   7        171.23        169.06         5.22 o                         
  -6   1   7         19.37         14.29         1.93 o                         
  -5   1   7         34.12         36.23         2.68 o                         
  -4   1   7        310.11        327.45         6.11 o                         
  -3   1   7         22.05         32.98         3.15 o                         
  -2   1   7         29.67         30.30         2.45 o                         
  -1   1   7       1859.90       1946.59        23.98 o                         
   0   1   7       1685.01       1788.32        34.70 o                         
   1   1   7       1456.65       1567.60        22.76 o                         
   2   1   7        379.40        433.02        10.07 o                         
   3   1   7        407.18        427.53        10.36 o                         
   4   1   7         57.20         77.10         5.51 o                         
   5   1   7       1113.95       1406.99        24.68 o                         
   6   1   7         19.51         16.76         4.39 o                         
   7   1   7        155.27        184.39        10.63 o                         
   8   1   7        114.86        112.72         5.69 o                         
   9   1   7         43.09         37.75         2.43 o                         
  10   1   7          6.24          4.46         1.48 o                         
  11   1   7        891.59        856.85        13.11 o                         
  12   1   7         77.94         58.48         3.77 o                         
  13   1   7        368.42        372.58         8.38 o                         
  14   1   7        310.60        303.02         8.85 o                         
  15   1   7         47.46         49.08         4.21 o                         
  16   1   7         58.13         54.83         4.45 o                         
  17   1   7        156.22        180.28         7.92 o                         
  18   1   7        190.39        171.56         8.84 o                         
  19   1   7        158.36        151.40         8.44 o                         
  20   1   7        401.28        406.26        13.17 o                         
  21   1   7          1.68          0.06         2.09 o                         
 -25   2   7         17.68         16.45         2.62 o                         
 -24   2   7         20.21         18.37         5.95 o                         
 -23   2   7        136.31        146.96         9.71 o                         
 -22   2   7        211.22        193.50        30.79 o                         
 -21   2   7         39.85         47.51        10.34 o                         
 -20   2   7        107.27        100.68         9.41 o                         
 -19   2   7          1.29          4.50         4.60 o                         
 -18   2   7        993.24        956.58        34.45 o                         
 -17   2   7       1325.56       1349.45        42.98 o                         
 -16   2   7       1633.37       1601.08        23.15 o                         
 -15   2   7       1831.34       1740.78        35.85 o                         
 -14   2   7       1757.25       1713.69        26.28 o                         
 -13   2   7          4.86          5.16         1.89 o                         
 -12   2   7        185.08        187.39         6.36 o                         
 -11   2   7         41.57         32.35         3.37 o                         
 -10   2   7       1623.29       1837.09        31.66 o                         
  -9   2   7       4595.71       4990.60        70.96 o                         
  -8   2   7       2313.52       2288.23        36.87 o                         
  -7   2   7        263.55        276.33         6.64 o                         
  -6   2   7        121.05        124.49         4.84 o                         
  -5   2   7        340.20        438.58         8.27 o                         
  -4   2   7        954.38       1000.44        15.55 o                         
  -3   2   7       1473.54       1611.01        21.22 o                         
  -2   2   7          3.47          2.97         1.23 o                         
  -1   2   7        251.11        256.31         8.01 o                         
   0   2   7        573.87        541.88        13.46 o                         
   1   2   7        343.54        398.78         9.07 o                         
   2   2   7       5312.97       5743.22        59.37 o                         
   3   2   7        261.41        252.90         7.16 o                         
   4   2   7       1577.16       1863.50        35.88 o                         
   5   2   7        926.69        963.88        28.18 o                         
   6   2   7        289.80        329.03        15.50 o                         
   7   2   7         41.45         33.61         3.98 o                         
   8   2   7       1624.17       1646.00        16.24 o                         
   9   2   7        147.24        175.87         5.86 o                         
  10   2   7        633.48        614.92        10.76 o                         
  11   2   7          0.43          0.80         1.65 o                         
  12   2   7        931.18        855.14        14.10 o                         
  13   2   7       3625.89       3612.89        39.69 o                         
  14   2   7        237.57        235.34         9.99 o                         
  15   2   7         84.16         90.15         6.61 o                         
  16   2   7        638.51        623.23        15.30 o                         
  17   2   7        347.01        357.27        11.56 o                         
  18   2   7         67.27         61.15         4.96 o                         
  19   2   7        146.28        127.85         6.83 o                         
  20   2   7         57.71         53.15         4.55 o                         
  21   2   7        171.86        133.73         6.96 o                         
 -24   3   7         62.82         67.64         5.51 o                         
 -23   3   7        131.51        112.33        11.45 o                         
 -22   3   7          9.14          6.70         3.43 o                         
 -21   3   7          0.05          0.20         2.83 o                         
 -20   3   7        138.98        140.10         9.14 o                         
 -19   3   7        135.68        118.32         7.81 o                         
 -18   3   7         21.32         11.90         5.43 o                         
 -17   3   7        112.88        118.95         9.21 o                         
 -16   3   7          0.30         -1.89         3.65 o                         
 -15   3   7        103.80         93.47         6.23 o                         
 -14   3   7          1.10          6.13         2.11 o                         
 -13   3   7        271.11        249.74         7.92 o                         
 -12   3   7       1222.85       1298.33        17.93 o                         
 -11   3   7          1.11          4.76         1.85 o                         
 -10   3   7         39.73         45.28         3.66 o                         
  -9   3   7       2788.67       2990.87        46.42 o                         
  -8   3   7       8734.06       9086.93       145.05 o                         
  -7   3   7        422.42        422.53        13.82 o                         
  -6   3   7         29.64         28.91         2.87 o                         
  -5   3   7         22.47         25.98         2.68 o                         
  -4   3   7        322.43        364.55         9.07 o                         
  -3   3   7          6.13          2.61         2.13 o                         
  -2   3   7       1507.77       1622.92        22.67 o                         
  -1   3   7       2289.03       2458.24        30.47 o                         
   0   3   7          7.49         12.42         2.28 o                         
   1   3   7       1748.09       2018.28        24.81 o                         
   2   3   7        249.09        278.80         7.44 o                         
   3   3   7        345.36        437.86        11.59 o                         
   4   3   7         26.11         22.24         3.96 o                         
   5   3   7       5382.71       5563.45       124.65 o                         
   6   3   7        475.58        516.41        10.34 o                         
   7   3   7          6.53         11.61         1.95 o                         
   8   3   7          9.48         11.27         1.90 o                         
   9   3   7        735.30        679.47        12.66 o                         
  10   3   7        200.75        170.12         6.27 o                         
  11   3   7        479.93        531.70        12.13 o                         
  12   3   7          9.04         11.45         2.71 o                         
  13   3   7        465.72        411.21        12.18 o                         
  14   3   7        135.98        121.27         6.72 o                         
  15   3   7        125.15        126.59         8.13 o                         
  16   3   7         39.44         44.64         4.98 o                         
  17   3   7         24.42         22.51         4.20 o                         
  18   3   7        189.96        173.66         8.86 o                         
  19   3   7         12.43         25.32         4.34 o                         
  20   3   7        263.60        271.23        24.68 o                         
 -23   4   7         67.74         73.00         5.63 o                         
 -22   4   7          0.70          2.61         2.81 o                         
 -21   4   7          0.92          0.10         2.61 o                         
 -20   4   7         22.94         15.65         3.67 o                         
 -19   4   7        104.01        105.78         7.04 o                         
 -18   4   7        308.14        294.58        12.07 o                         
 -17   4   7         12.59          9.48         4.35 o                         
 -16   4   7          1.13          4.33         3.79 o                         
 -15   4   7        158.36        127.75        10.71 o                         
 -14   4   7        460.04        482.42        19.44 o                         
 -13   4   7          0.35          4.16         2.02 o                         
 -12   4   7         61.92         71.98         6.67 o                         
 -11   4   7         16.47         23.60         2.79 o                         
 -10   4   7        202.69        213.33         7.06 o                         
  -9   4   7         10.04          5.74         1.97 o                         
  -8   4   7       1133.13       1282.64        22.09 o                         
  -7   4   7        133.10        117.10         5.09 o                         
  -6   4   7        866.42        839.22        16.52 o                         
  -5   4   7        498.46        443.69        13.92 o                         
  -4   4   7        952.36        991.96        22.07 o                         
  -3   4   7        404.74        377.11        11.21 o                         
  -2   4   7       2034.91       2160.91        29.82 o                         
  -1   4   7        409.74        407.97        10.75 o                         
   0   4   7         62.57         83.38         4.88 o                         
   1   4   7        294.70        325.34         9.50 o                         
   2   4   7        643.71        676.66        14.35 o                         
   3   4   7        445.06        470.77        10.22 o                         
   4   4   7        720.70        853.99        17.12 o                         
   5   4   7          0.88          0.45         1.50 o                         
   6   4   7          0.80          2.59         1.48 o                         
   7   4   7         82.82        100.56         5.17 o                         
   8   4   7       1022.18       1002.02        14.95 o                         
   9   4   7         31.71         20.36         2.67 o                         
  10   4   7          0.91          0.69         2.13 o                         
  11   4   7          5.55          7.31         2.57 o                         
  12   4   7       1399.86       1507.87        25.20 o                         
  13   4   7        304.49        263.99         9.73 o                         
  14   4   7        270.98        290.41         9.93 o                         
  15   4   7         16.44         12.24         3.61 o                         
  16   4   7         50.21         52.57         5.59 o                         
  17   4   7         14.32          7.20         4.28 o                         
  18   4   7         10.06         12.67         4.10 o                         
  19   4   7          1.60          0.09         2.78 o                         
 -22   5   7        108.19        100.49         7.51 o                         
 -21   5   7         15.52          9.69         3.44 o                         
 -20   5   7          1.57          3.64         2.58 o                         
 -19   5   7         13.50         10.18         3.13 o                         
 -18   5   7         12.70         18.73         4.22 o                         
 -17   5   7         94.35         78.45         8.29 o                         
 -16   5   7         92.59        103.70         9.65 o                         
 -15   5   7         50.47         45.90         9.06 o                         
 -14   5   7        116.67        118.39        10.35 o                         
 -13   5   7        174.95        154.45        11.70 o                         
 -12   5   7         48.17         38.81         6.62 o                         
 -11   5   7        250.39        207.75         8.01 o                         
 -10   5   7        141.54        121.61         6.39 o                         
  -9   5   7        171.34        182.14         7.77 o                         
  -8   5   7        706.97        740.10        14.50 o                         
  -7   5   7         96.59        116.12         6.47 o                         
  -6   5   7         15.97         25.91         2.46 o                         
  -5   5   7        569.45        590.25        10.59 o                         
  -4   5   7         70.65         83.15         4.21 o                         
  -3   5   7          9.23         15.59         2.04 o                         
  -2   5   7       3069.68       3147.01        30.24 o                         
  -1   5   7         14.32         11.38         1.84 o                         
   0   5   7        934.82        907.05        13.42 o                         
   1   5   7        983.21        947.80        13.76 o                         
   2   5   7       2491.42       2523.65        28.75 o                         
   3   5   7        848.50        826.11        19.12 o                         
   4   5   7        648.98        702.01        14.90 o                         
   5   5   7       4215.11       4452.88        47.18 o                         
   6   5   7        332.07        352.58        11.32 o                         
   7   5   7       1020.43        967.10        18.50 o                         
   8   5   7         12.20          8.96         2.81 o                         
   9   5   7        644.85        592.90        15.82 o                         
  10   5   7         62.63         49.62         7.58 o                         
  11   5   7         65.35         57.95         5.48 o                         
  12   5   7        100.19         93.84        10.83 o                         
  13   5   7         35.74         26.03         5.39 o                         
  14   5   7          3.12          5.10         3.37 o                         
  15   5   7        291.53        320.83        14.48 o                         
  16   5   7          1.87          3.80         2.76 o                         
  17   5   7        104.75         93.46         5.84 o                         
  18   5   7        199.84        181.19         8.29 o                         
 -20   6   7         43.90         35.39         4.94 o                         
 -19   6   7         42.46         32.32         4.45 o                         
 -18   6   7         69.26         71.96         6.77 o                         
 -17   6   7        200.89        200.17         9.02 o                         
 -16   6   7         26.53         29.38         5.30 o                         
 -15   6   7        676.69        683.83        18.04 o                         
 -14   6   7          6.29          5.93         3.90 o                         
 -13   6   7        715.78        715.54        25.10 o                         
 -12   6   7        470.32        457.48        25.37 o                         
 -11   6   7        126.63        128.55         9.40 o                         
 -10   6   7        565.10        566.21        34.10 o                         
  -9   6   7          0.39          2.40         2.95 o                         
  -8   6   7        649.48        671.61        20.27 o                         
  -7   6   7       1171.56       1190.91        20.02 o                         
  -6   6   7        682.69        665.54        12.66 o                         
  -5   6   7        842.57        807.83        14.14 o                         
  -4   6   7        486.05        490.42        13.09 o                         
  -3   6   7       1208.87       1190.75        19.38 o                         
  -2   6   7        813.81        792.97        13.89 o                         
  -1   6   7          5.45          6.15         2.13 o                         
   0   6   7        235.84        269.01         8.27 o                         
   1   6   7        167.13        177.93         6.08 o                         
   2   6   7       1516.60       1556.21        23.93 o                         
   3   6   7       1577.42       1598.58        25.12 o                         
   4   6   7       1485.77       1539.87        27.07 o                         
   5   6   7       1656.15       1735.93        31.85 o                         
   6   6   7        161.63        146.85         8.52 o                         
   7   6   7       1210.91       1278.87        24.18 o                         
   8   6   7          0.31          2.95         2.69 o                         
   9   6   7        520.78        467.72        25.33 o                         
  10   6   7        398.26        383.40        17.19 o                         
  11   6   7         16.60         12.21         5.15 o                         
  12   6   7        238.93        216.74        15.50 o                         
  13   6   7          1.46          0.69         4.33 o                         
  14   6   7         11.79         15.80         4.02 o                         
  15   6   7          4.95          8.68         4.91 o                         
  16   6   7        232.29        228.42         8.45 o                         
 -18   7   7        131.10        126.97         9.94 o                         
 -17   7   7         51.83         54.26         6.54 o                         
 -16   7   7          9.10          8.74         2.61 o                         
 -15   7   7        278.31        273.93        12.85 o                         
 -14   7   7         74.76         81.23         7.52 o                         
 -13   7   7          1.68          3.17         3.86 o                         
 -12   7   7         90.72         89.42        10.47 o                         
 -11   7   7        191.86        208.82        15.91 o                         
 -10   7   7          9.36          9.68         3.70 o                         
  -9   7   7        249.85        213.92        11.31 o                         
  -8   7   7        233.91        241.56        12.03 o                         
  -7   7   7         17.57         23.56         4.61 o                         
  -6   7   7        523.10        528.15        24.18 o                         
  -5   7   7          4.97         11.36         3.80 o                         
  -4   7   7         30.41         17.02         4.17 o                         
  -3   7   7        156.92        141.41        10.19 o                         
  -2   7   7        687.49        704.08        25.39 o                         
  -1   7   7       3270.56       3462.69        65.28 o                         
   0   7   7         80.38         73.00         6.17 o                         
   1   7   7         34.27         49.83         4.38 o                         
   2   7   7       1188.94       1230.23        23.42 o                         
   3   7   7        160.59        138.62         7.47 o                         
   4   7   7       1333.12       1385.34        27.74 o                         
   5   7   7       1630.48       1606.21        30.37 o                         
   6   7   7         56.07         52.73         5.38 o                         
   7   7   7        373.81        360.40        14.38 o                         
   8   7   7        575.09        580.92        18.47 o                         
   9   7   7        167.33        191.69         8.95 o                         
  10   7   7         42.64         36.27         4.74 o                         
  11   7   7        503.86        535.38        20.24 o                         
  12   7   7          0.35          1.82         2.31 o                         
  13   7   7         19.87         12.91         3.25 o                         
  14   7   7         16.72         16.44         3.29 o                         
 -15   8   7         20.68         15.65         3.02 o                         
 -14   8   7         42.71         45.60         4.20 o                         
 -13   8   7         32.31         34.32         4.75 o                         
 -12   8   7         41.78         55.16         5.94 o                         
 -11   8   7         25.65         25.51         5.68 o                         
 -10   8   7        500.44        495.46        17.82 o                         
  -9   8   7         58.43         43.40         5.04 o                         
  -8   8   7         54.17         49.91         5.29 o                         
  -7   8   7        523.82        526.86        14.83 o                         
  -6   8   7        362.91        356.41        12.12 o                         
  -5   8   7          6.95          4.23         3.05 o                         
  -4   8   7         42.54         50.51         6.28 o                         
  -3   8   7         11.36          9.93         2.92 o                         
  -2   8   7         61.58         80.93         7.30 o                         
  -1   8   7         73.63         81.73         6.14 o                         
   0   8   7          4.29          2.50         2.49 o                         
   1   8   7        162.55        135.91         8.80 o                         
   2   8   7        248.39        279.99        13.31 o                         
   3   8   7          3.71          6.39         2.29 o                         
   4   8   7        122.46        123.76         7.15 o                         
   5   8   7         52.23         56.35         5.08 o                         
   6   8   7        736.37        729.07        22.37 o                         
   7   8   7         33.62         35.72         5.23 o                         
   8   8   7         73.46         77.71         6.76 o                         
   9   8   7         13.62         23.56         5.01 o                         
  10   8   7        239.51        239.22        11.08 o                         
  11   8   7         73.11         72.04         5.45 o                         
  12   8   7         60.07         45.96         9.74 o                         
 -11   9   7          0.99          1.21         2.52 o                         
 -10   9   7          0.53          0.02         1.92 o                         
  -9   9   7         99.96         88.95         5.46 o                         
  -8   9   7         37.38         29.37         4.87 o                         
  -7   9   7        126.06        157.19         8.87 o                         
  -6   9   7        407.46        384.56        12.21 o                         
  -5   9   7        268.58        264.95        11.38 o                         
  -4   9   7        163.49        144.15         6.19 o                         
  -3   9   7         40.54         39.76         3.49 o                         
  -2   9   7        246.58        221.40         7.72 o                         
  -1   9   7         18.96         23.99         3.36 o                         
   0   9   7        199.65        199.78         8.74 o                         
   1   9   7         27.07         31.07         4.36 o                         
   2   9   7        139.04        127.10         8.06 o                         
   3   9   7        289.14        268.43         9.86 o                         
   4   9   7        212.55        224.15         8.81 o                         
   5   9   7        356.52        366.81        13.00 o                         
   6   9   7         43.43         51.29         6.95 o                         
   7   9   7         53.80         59.93         5.98 o                         
   8   9   7        309.61        320.40        16.36 o                         
 -25   0   8          7.95          9.52         4.95 o                         
 -24   0   8         90.39         74.74         8.01 o                         
 -23   0   8         47.50         48.49        10.00 o                         
 -22   0   8          8.38          2.27         5.81 o                         
 -21   0   8          1.26          0.46         5.23 o                         
 -20   0   8        210.61        184.52        15.77 o                         
 -19   0   8        822.76        813.66        33.94 o                         
 -18   0   8        627.04        677.51        30.72 o                         
 -17   0   8        130.07        155.52        14.68 o                         
 -16   0   8          0.95          1.60         3.05 o                         
 -15   0   8       3530.61       3481.24        57.18 o                         
 -14   0   8         69.58         60.71         6.48 o                         
 -13   0   8        437.39        481.83        14.43 o                         
 -12   0   8          2.71          4.65         2.39 o                         
 -11   0   8        452.06        357.38        26.13 o                         
 -10   0   8       2088.73       2169.80        73.70 o                         
  -9   0   8       1014.65       1085.98        45.54 o                         
  -8   0   8        580.99        468.94        26.81 o                         
  -7   0   8         76.18         79.47         5.89 o                         
  -6   0   8          5.44          5.43         2.53 o                         
  -5   0   8          5.51          3.96         2.01 o                         
  -4   0   8         22.91         31.21         3.81 o                         
  -3   0   8          1.25          3.27         1.90 o                         
  -2   0   8       6085.22       6267.06        89.60 o                         
  -1   0   8       2462.32       2643.74        54.86 o                         
   0   0   8       2715.99       3429.30        63.24 o                         
   1   0   8       4718.81       4914.50        73.98 o                         
   2   0   8       5243.98       5262.41        67.49 o                         
   3   0   8        158.73        164.51        10.47 o                         
   4   0   8        118.42         83.28         7.46 o                         
   5   0   8         58.27         66.43         6.87 o                         
   6   0   8       3024.62       3080.19        98.03 o                         
   7   0   8       2939.85       2986.81        46.47 o                         
   8   0   8       3122.40       3069.88        37.05 o                         
   9   0   8       1325.36       1223.97        19.30 o                         
  10   0   8        324.37        317.23         9.42 o                         
  11   0   8       3136.55       2892.44        35.31 o                         
  12   0   8       1988.95       1906.68        27.18 o                         
  13   0   8         61.57         65.70         6.45 o                         
  14   0   8          5.96          6.85         2.69 o                         
  15   0   8       1818.31       1849.00        33.54 o                         
  16   0   8          0.19         -0.31         3.20 o                         
  17   0   8         59.60         69.08         7.64 o                         
  18   0   8          6.12          8.45         4.58 o                         
  19   0   8          1.56         10.03         5.78 o                         
  20   0   8         42.72         35.84         5.70 o                         
 -25   1   8          0.23          1.10         2.29 o                         
 -24   1   8          0.26         -1.93         2.37 o                         
 -23   1   8        486.21        444.59        14.48 o                         
 -22   1   8         28.32         17.66         4.64 o                         
 -21   1   8         46.94         41.07         6.56 o                         
 -20   1   8        148.18        171.55        10.80 o                         
 -19   1   8        803.83        830.93        24.06 o                         
 -18   1   8        345.94        370.05        15.77 o                         
 -17   1   8         95.14         91.99         8.34 o                         
 -16   1   8        562.05        571.62        12.64 o                         
 -15   1   8         90.09         78.55         4.58 o                         
 -14   1   8       6101.17       6284.84        55.60 o                         
 -13   1   8          0.83          2.81         2.04 o                         
 -12   1   8        482.57        434.67        10.50 o                         
 -11   1   8        143.81        150.95         6.69 o                         
 -10   1   8       1514.48       1499.47        25.56 o                         
  -9   1   8       1836.56       1966.39        29.97 o                         
  -8   1   8        793.10        922.79        19.99 o                         
  -7   1   8        205.35        199.25         5.75 o                         
  -6   1   8          5.76          7.05         1.90 o                         
  -5   1   8        595.36        539.91        10.94 o                         
  -4   1   8        110.39        111.75         4.29 o                         
  -3   1   8        414.31        400.83         8.87 o                         
  -2   1   8          1.21          1.83         1.41 o                         
  -1   1   8        523.57        530.40        13.16 o                         
   0   1   8         26.88         27.26         3.30 o                         
   1   1   8       1674.33       1693.02        25.35 o                         
   2   1   8        344.74        366.16        11.13 o                         
   3   1   8       7510.52       7114.82        79.50 o                         
   4   1   8       1106.94       1240.90        27.80 o                         
   5   1   8       1240.84       1503.63        33.47 o                         
   6   1   8        229.77        210.31        10.19 o                         
   7   1   8       2076.83       1941.87        23.89 o                         
   8   1   8       3411.14       3345.30        29.09 o                         
   9   1   8       2872.42       2849.72        26.42 o                         
  10   1   8        142.58        121.22         4.83 o                         
  11   1   8       4282.81       4186.36        39.55 o                         
  12   1   8       1165.26       1168.93        15.33 o                         
  13   1   8        637.97        612.80        12.10 o                         
  14   1   8         24.15         24.31         2.81 o                         
  15   1   8          4.74          8.27         2.33 o                         
  16   1   8        340.46        327.24        10.88 o                         
  17   1   8         17.11         14.61         3.31 o                         
  18   1   8        344.28        374.51        12.18 o                         
  19   1   8         27.24         28.27         4.14 o                         
  20   1   8        311.70        301.13        15.46 o                         
 -24   2   8         31.31         29.28         4.14 o                         
 -23   2   8        116.29        122.87         8.94 o                         
 -22   2   8         72.55         82.93         9.66 o                         
 -21   2   8          0.01          1.88         4.69 o                         
 -20   2   8         52.07         56.32         9.30 o                         
 -19   2   8        251.70        253.18        14.73 o                         
 -18   2   8        856.70        901.81        24.93 o                         
 -17   2   8         17.02         14.18         5.11 o                         
 -16   2   8       1283.57       1251.29        34.73 o                         
 -15   2   8       3736.18       3709.99        47.84 o                         
 -14   2   8          5.69          7.08         2.29 o                         
 -13   2   8        823.37        803.18        15.40 o                         
 -12   2   8         40.72         38.09         3.18 o                         
 -11   2   8       1830.87       1852.04        27.91 o                         
 -10   2   8       1144.47       1232.71        19.51 o                         
  -9   2   8       1613.86       1641.45        29.67 o                         
  -8   2   8       3819.67       3994.84        46.30 o                         
  -7   2   8        755.69        738.54        12.18 o                         
  -6   2   8          7.51         19.68         2.10 o                         
  -5   2   8       1798.77       1778.41        21.03 o                         
  -4   2   8        554.60        560.38        10.48 o                         
  -3   2   8       1556.05       1613.86        28.64 o                         
  -2   2   8        266.07        248.69         7.16 o                         
  -1   2   8       3117.54       3345.93        38.31 o                         
   0   2   8      10931.83      11500.36       115.45 o                         
   1   2   8        543.16        619.50        12.28 o                         
   2   2   8       6622.78       7249.80        73.99 o                         
   3   2   8        326.59        340.25        12.83 o                         
   4   2   8       2478.82       2281.52        42.81 o                         
   5   2   8          6.15          4.75         2.86 o                         
   6   2   8        216.33        254.80         7.31 o                         
   7   2   8        758.29        706.22        10.77 o                         
   8   2   8        301.80        281.45         7.02 o                         
   9   2   8        402.63        389.84         8.95 o                         
  10   2   8         41.31         41.45         3.42 o                         
  11   2   8       1123.17       1073.66        18.09 o                         
  12   2   8        120.55        135.60         7.19 o                         
  13   2   8        317.54        299.08         9.87 o                         
  14   2   8         75.07         99.42         5.80 o                         
  15   2   8         64.77         59.58         5.85 o                         
  16   2   8         15.32         11.66         2.98 o                         
  17   2   8        619.04        631.53        19.60 o                         
  18   2   8          4.24          4.04         2.61 o                         
  19   2   8         29.30         28.35         3.29 o                         
  20   2   8         71.25         87.71         7.50 o                         
 -24   3   8         15.36         11.41         2.66 o                         
 -23   3   8        213.27        242.45        11.26 o                         
 -22   3   8          2.53          2.67         3.27 o                         
 -21   3   8         64.43         60.97         8.95 o                         
 -20   3   8         81.36         93.90         7.51 o                         
 -19   3   8        120.13        127.83         8.00 o                         
 -18   3   8        174.84        178.10         9.56 o                         
 -17   3   8         25.26         23.27         5.64 o                         
 -16   3   8       1614.92       1698.48        36.34 o                         
 -15   3   8        671.85        714.36        21.64 o                         
 -14   3   8       1350.32       1345.10        20.56 o                         
 -13   3   8          0.28          0.46         1.95 o                         
 -12   3   8        178.86        175.34         7.00 o                         
 -11   3   8         60.26         70.64         4.13 o                         
 -10   3   8       1721.86       1698.24        23.01 o                         
  -9   3   8        983.53        995.25        16.11 o                         
  -8   3   8        545.74        578.83        14.51 o                         
  -7   3   8       1230.91       1268.40        17.70 o                         
  -6   3   8       1382.04       1354.51        18.30 o                         
  -5   3   8       4427.35       4520.75        46.83 o                         
  -4   3   8          0.44          1.24         1.55 o                         
  -3   3   8        795.93        816.86        21.16 o                         
  -2   3   8        227.12        212.92         7.87 o                         
  -1   3   8      13698.79      14009.62       164.97 o                         
   0   3   8       2197.01       2196.48        29.56 o                         
   1   3   8        256.43        243.02         7.80 o                         
   2   3   8        221.57        220.01        11.24 o                         
   3   3   8       1576.81       1511.93        25.32 o                         
   4   3   8        199.85        177.74         5.71 o                         
   5   3   8       1914.97       1899.51        23.16 o                         
   6   3   8         72.53         64.96         3.69 o                         
   7   3   8       1817.19       1757.72        21.74 o                         
   8   3   8        616.35        654.65        11.74 o                         
   9   3   8       1043.05       1092.13        17.46 o                         
  10   3   8          3.86          4.40         1.98 o                         
  11   3   8        276.13        261.02         8.59 o                         
  12   3   8       1789.81       1747.64        25.97 o                         
  13   3   8       1235.26       1214.06        26.10 o                         
  14   3   8        752.15        742.01        17.82 o                         
  15   3   8         28.13         31.63         3.74 o                         
  16   3   8        830.41        900.88        22.81 o                         
  17   3   8         40.01         28.54         4.99 o                         
  18   3   8         14.40         17.68         3.85 o                         
  19   3   8          0.10          0.78         2.49 o                         
 -23   4   8        115.72        109.76         6.52 o                         
 -22   4   8         35.40         45.49         4.79 o                         
 -21   4   8          0.44          0.50         2.38 o                         
 -20   4   8        179.31        198.97        15.34 o                         
 -19   4   8        180.62        179.97        11.82 o                         
 -18   4   8          1.05          0.12         3.11 o                         
 -17   4   8         25.42         28.98         4.93 o                         
 -16   4   8         18.01         19.89         4.99 o                         
 -15   4   8        595.78        657.25        30.49 o                         
 -14   4   8         11.35          8.93         4.21 o                         
 -13   4   8        691.57        639.12        13.50 o                         
 -12   4   8         30.43         32.26         3.11 o                         
 -11   4   8        791.05        761.47        13.60 o                         
 -10   4   8         50.16         56.94         4.14 o                         
  -9   4   8        753.25        743.82        14.35 o                         
  -8   4   8         87.69        105.24         7.18 o                         
  -7   4   8        518.73        468.71        11.13 o                         
  -6   4   8       1222.18       1204.38        20.20 o                         
  -5   4   8       1339.41       1333.45        20.05 o                         
  -4   4   8        375.39        323.92         9.12 o                         
  -3   4   8       3885.43       3994.11        44.07 o                         
  -2   4   8       3370.19       3179.57        43.96 o                         
  -1   4   8       1367.75       1352.65        17.35 o                         
   0   4   8       2989.06       2966.30        41.20 o                         
   1   4   8       1025.80       1019.28        13.96 o                         
   2   4   8        621.88        583.13        11.15 o                         
   3   4   8        127.88        115.70         5.70 o                         
   4   4   8       2093.32       2115.80        32.10 o                         
   5   4   8        285.94        256.60         7.73 o                         
   6   4   8        189.20        174.07         6.16 o                         
   7   4   8         60.07         55.68         3.62 o                         
   8   4   8        290.11        286.02        11.25 o                         
   9   4   8       1039.11       1083.32        19.11 o                         
  10   4   8         29.74         18.26         2.90 o                         
  11   4   8        288.33        260.66         9.74 o                         
  12   4   8          3.33          4.45         2.83 o                         
  13   4   8        633.40        635.32        17.80 o                         
  14   4   8         27.31         27.66         4.12 o                         
  15   4   8         76.76         68.72         5.61 o                         
  16   4   8         31.10         27.27         3.61 o                         
  17   4   8        845.63        899.86        28.19 o                         
  18   4   8         14.04         11.95         3.78 o                         
 -21   5   8         28.51         24.67         4.70 o                         
 -20   5   8          0.55          0.25         2.24 o                         
 -19   5   8          0.71          0.47         2.54 o                         
 -18   5   8         78.42         89.65         7.24 o                         
 -17   5   8        166.25        171.33        11.99 o                         
 -16   5   8         15.49         17.01         4.90 o                         
 -15   5   8        106.50        116.09        10.19 o                         
 -14   5   8         55.92         61.09        10.38 o                         
 -13   5   8         15.55         13.36         4.06 o                         
 -12   5   8         11.26         10.54         3.98 o                         
 -11   5   8          0.38         -1.02         3.08 o                         
 -10   5   8        559.00        550.86        14.98 o                         
  -9   5   8        542.82        554.87        14.87 o                         
  -8   5   8        224.03        220.67         8.42 o                         
  -7   5   8         37.81         35.71         3.14 o                         
  -6   5   8        818.66        845.06        14.32 o                         
  -5   5   8       2957.70       2968.02        31.19 o                         
  -4   5   8         50.03         44.69         3.48 o                         
  -3   5   8          0.22          3.56         1.82 o                         
  -2   5   8        810.03        774.90        13.21 o                         
  -1   5   8       2441.50       2269.41        25.74 o                         
   0   5   8        460.51        446.01        10.06 o                         
   1   5   8        282.02        281.22         9.03 o                         
   2   5   8          7.40          7.16         2.37 o                         
   3   5   8       2668.45       2535.08        40.53 o                         
   4   5   8        919.88        956.36        20.50 o                         
   5   5   8          0.97          0.76         2.10 o                         
   6   5   8         23.46         24.62         3.31 o                         
   7   5   8         57.63         64.66         5.26 o                         
   8   5   8         14.51         11.75         2.78 o                         
   9   5   8         22.89          5.88         2.83 o                         
  10   5   8          0.33          1.83         2.93 o                         
  11   5   8        396.54        391.11        27.17 o                         
  12   5   8        564.35        485.75        23.90 o                         
  13   5   8         49.45         40.66         5.99 o                         
  14   5   8          2.15          0.81         3.46 o                         
  15   5   8         65.56         60.50         6.31 o                         
  16   5   8        482.63        513.58        14.04 o                         
  17   5   8         12.60         16.34         3.46 o                         
 -20   6   8        140.09        149.36        17.97 o                         
 -19   6   8          4.24          6.09         2.77 o                         
 -18   6   8         11.47         14.23         3.66 o                         
 -17   6   8         17.79         17.74         3.16 o                         
 -16   6   8        339.40        338.76        16.49 o                         
 -15   6   8         21.46         16.11         5.01 o                         
 -14   6   8        576.95        561.33        27.87 o                         
 -13   6   8        289.54        240.99        21.78 o                         
 -12   6   8        205.05        176.36        12.27 o                         
 -11   6   8        276.41        246.97        18.12 o                         
 -10   6   8          0.62          8.95         4.67 o                         
  -9   6   8       1324.59       1362.88        30.74 o                         
  -8   6   8        203.81        225.50        13.59 o                         
  -7   6   8        541.79        569.40        16.48 o                         
  -6   6   8        675.71        674.50        16.48 o                         
  -5   6   8        322.73        325.72        11.13 o                         
  -4   6   8        442.76        438.15        10.88 o                         
  -3   6   8        779.82        749.02        14.49 o                         
  -2   6   8       2582.72       2508.07        32.17 o                         
  -1   6   8          0.41         -0.11         2.16 o                         
   0   6   8        483.57        422.68        12.85 o                         
   1   6   8       1248.89       1182.14        20.81 o                         
   2   6   8         29.39         22.95         3.28 o                         
   3   6   8         21.33         33.84         4.21 o                         
   4   6   8       1256.47       1313.25        26.86 o                         
   5   6   8        398.67        391.60        13.76 o                         
   6   6   8        877.85        872.72        19.33 o                         
   7   6   8        329.28        332.54        12.02 o                         
   8   6   8        634.47        694.04        18.32 o                         
   9   6   8        185.35        190.23        10.07 o                         
  10   6   8          4.47          4.45         3.44 o                         
  11   6   8          3.41         11.22         4.50 o                         
  12   6   8         74.38         72.95         7.11 o                         
  13   6   8        673.13        697.36        21.02 o                         
  14   6   8        143.38        150.86         8.90 o                         
  15   6   8        185.16        209.52         9.55 o                         
  16   6   8          1.38          0.50         1.96 o                         
 -18   7   8        277.98        247.42        11.69 o                         
 -17   7   8          4.88          7.72         4.19 o                         
 -16   7   8          0.22         -0.77         2.19 o                         
 -15   7   8         14.19         13.47         3.60 o                         
 -14   7   8        140.74        131.74        11.63 o                         
 -13   7   8        128.67        122.14        19.42 o                         
 -12   7   8        127.32        122.63        16.03 o                         
 -11   7   8        100.39         74.93         9.88 o                         
 -10   7   8         63.58         67.76         6.38 o                         
  -9   7   8         50.52         45.67         5.72 o                         
  -8   7   8        268.50        246.29        11.93 o                         
  -7   7   8        374.25        365.99        13.04 o                         
  -6   7   8        238.13        264.51        17.68 o                         
  -5   7   8         20.17         25.11         5.38 o                         
  -4   7   8        119.28        143.62        13.16 o                         
  -3   7   8         86.65         84.77         8.50 o                         
  -2   7   8         45.22         44.83         5.73 o                         
  -1   7   8         10.18         10.83         3.78 o                         
   0   7   8         43.53         51.00         4.74 o                         
   1   7   8          1.48          4.22         2.50 o                         
   2   7   8        372.56        344.27        11.60 o                         
   3   7   8        356.26        359.00        11.76 o                         
   4   7   8        646.62        629.13        17.65 o                         
   5   7   8          5.19          4.92         2.91 o                         
   6   7   8          4.34          6.36         2.73 o                         
   7   7   8        606.99        635.33        33.68 o                         
   8   7   8        409.77        427.94        13.25 o                         
   9   7   8         15.61         16.34         5.25 o                         
  10   7   8         21.54         27.83         4.03 o                         
  11   7   8          4.44          1.77         2.25 o                         
  12   7   8        262.97        244.99         9.31 o                         
  13   7   8        181.12        185.96         8.77 o                         
  14   7   8          6.03          5.95         3.60 o                         
 -15   8   8        213.65        191.34         9.73 o                         
 -14   8   8         44.63         43.76         5.47 o                         
 -13   8   8        205.92        203.92         9.99 o                         
 -12   8   8          0.27          0.45         2.69 o                         
 -11   8   8         80.56         86.86         9.03 o                         
 -10   8   8         70.89         71.85         6.76 o                         
  -9   8   8         45.50         47.10         5.92 o                         
  -8   8   8         17.88         10.57         4.04 o                         
  -7   8   8        161.37        182.77         8.45 o                         
  -6   8   8         58.14         55.51         5.62 o                         
  -5   8   8          1.21          1.68         2.86 o                         
  -4   8   8         10.23          9.09         3.23 o                         
  -3   8   8         65.17         70.30         6.35 o                         
  -2   8   8        593.72        590.28        15.84 o                         
  -1   8   8          3.69          3.37         2.72 o                         
   0   8   8         94.56         87.72         6.43 o                         
   1   8   8         36.40         21.88         4.52 o                         
   2   8   8        169.50        178.23         7.68 o                         
   3   8   8          2.03          1.26         2.35 o                         
   4   8   8        414.09        446.98        13.18 o                         
   5   8   8        286.87        287.18        11.57 o                         
   6   8   8         96.97        108.53         9.94 o                         
   7   8   8          0.89          5.92         2.73 o                         
   8   8   8        343.50        403.45        17.86 o                         
   9   8   8        158.43        146.27         9.97 o                         
  10   8   8        172.81        182.86        15.27 o                         
 -11   9   8        261.01        249.88        16.10 o                         
 -10   9   8        578.82        589.86        13.33 o                         
  -9   9   8         18.86         12.96         2.73 o                         
  -8   9   8          2.53          4.28         2.99 o                         
  -7   9   8        165.42        150.21         8.03 o                         
  -6   9   8        349.55        376.29        18.62 o                         
  -5   9   8         74.60         64.37         4.84 o                         
  -4   9   8         14.45         10.70         2.48 o                         
  -3   9   8         13.90         13.49         2.82 o                         
  -2   9   8         34.39         44.67         4.19 o                         
  -1   9   8        185.97        205.15         7.67 o                         
   0   9   8          9.75          3.12         1.97 o                         
   1   9   8         69.81         70.69         5.14 o                         
   2   9   8         85.79         88.71         6.37 o                         
   3   9   8        235.02        266.46        10.75 o                         
   4   9   8        361.58        407.46        13.23 o                         
   5   9   8         13.78         18.76         4.16 o                         
   6   9   8          9.54         10.03         3.02 o                         
 -24   1   9          3.59          2.67         3.42 o                         
 -23   1   9          7.85          4.00         2.85 o                         
 -22   1   9         11.41         17.27         4.63 o                         
 -21   1   9          8.83          7.25         4.37 o                         
 -20   1   9          0.92          3.13         3.49 o                         
 -19   1   9         28.31         37.21         5.99 o                         
 -18   1   9         11.71          6.79         3.88 o                         
 -17   1   9         13.70          7.29         3.29 o                         
 -16   1   9          7.45         10.90         3.59 o                         
 -15   1   9       2695.38       2713.40        34.44 o                         
 -14   1   9        251.18        237.43         8.08 o                         
 -13   1   9        773.12        814.58        15.74 o                         
 -12   1   9          0.10          0.22         2.03 o                         
 -11   1   9        224.07        220.31         7.47 o                         
 -10   1   9         73.13         70.19         4.87 o                         
  -9   1   9        353.23        336.41        13.15 o                         
  -8   1   9         99.27        106.20         6.62 o                         
  -7   1   9        185.75        189.96        11.56 o                         
  -6   1   9       1277.51       1294.84        22.37 o                         
  -5   1   9        243.17        283.37         8.21 o                         
  -4   1   9       1812.43       1869.07        31.64 o                         
  -3   1   9        118.03        138.05         6.20 o                         
  -2   1   9         51.64         50.49         3.85 o                         
  -1   1   9       2245.19       2573.52        35.07 o                         
   0   1   9          3.19          0.71         2.08 o                         
   1   1   9       1690.29       2153.69        31.37 o                         
   2   1   9         61.06         61.40         4.81 o                         
   3   1   9         38.38         45.33        20.58 o                         
   4   1   9        207.70        204.36        13.34 o                         
   5   1   9        276.55        245.57         6.69 o                         
   6   1   9         89.75         92.58         3.96 o                         
   7   1   9        101.17         76.59         3.56 o                         
   8   1   9         14.68         12.80         1.83 o                         
   9   1   9        214.80        221.30         7.93 o                         
  10   1   9        243.40        234.31         7.99 o                         
  11   1   9       1618.43       1627.90        20.14 o                         
  12   1   9          0.79          2.31         2.39 o                         
  13   1   9        743.80        727.36        13.32 o                         
  14   1   9        188.40        191.46         7.03 o                         
  15   1   9        386.57        386.76        10.02 o                         
  16   1   9         27.90         26.89         3.06 o                         
  17   1   9         25.33         24.95         3.21 o                         
  18   1   9         44.52         43.66         5.74 o                         
  19   1   9         44.10         35.69         3.87 o                         
  20   1   9         89.52         88.87         9.92 o                         
 -24   2   9          3.09          4.22         3.17 o                         
 -23   2   9         85.60         66.54         6.48 o                         
 -22   2   9        272.29        267.20        16.28 o                         
 -21   2   9        102.81        119.94        17.16 o                         
 -20   2   9          1.03          3.72         4.76 o                         
 -19   2   9          5.93          9.45         6.43 o                         
 -18   2   9        869.71        881.20        24.56 o                         
 -17   2   9          0.65          1.24         3.57 o                         
 -16   2   9        982.70       1126.92        28.58 o                         
 -15   2   9       5081.70       5105.25        58.01 o                         
 -14   2   9        847.31        905.15        18.42 o                         
 -13   2   9         75.52         68.58         5.05 o                         
 -12   2   9         61.65         63.85         5.54 o                         
 -11   2   9        131.80        102.90         6.04 o                         
 -10   2   9         13.99         15.68         2.69 o                         
  -9   2   9        438.96        382.60        13.24 o                         
  -8   2   9        307.15        368.34        15.54 o                         
  -7   2   9        761.61        717.49        13.39 o                         
  -6   2   9        265.24        261.99         7.57 o                         
  -5   2   9        536.63        539.79        11.81 o                         
  -4   2   9        164.18        169.57         7.38 o                         
  -3   2   9         46.14         58.07         5.85 o                         
  -2   2   9        999.71       1189.53        26.77 o                         
  -1   2   9       2929.24       3136.79        42.20 o                         
   0   2   9         76.53        101.74         5.67 o                         
   1   2   9       1186.01       1238.24        22.08 o                         
   2   2   9       1001.47       1112.42        28.07 o                         
   3   2   9       1243.08       1278.58        61.10 o                         
   4   2   9         10.79         16.92         1.88 o                         
   5   2   9         18.97         18.41         2.07 o                         
   6   2   9          2.65         10.22         1.80 o                         
   7   2   9         17.52         26.64         2.41 o                         
   8   2   9          1.51          1.30         1.77 o                         
   9   2   9        141.66        134.27         5.46 o                         
  10   2   9         78.55         69.92         4.62 o                         
  11   2   9          0.56          2.75         2.64 o                         
  12   2   9        462.68        437.19        18.29 o                         
  13   2   9          7.38          5.25         2.71 o                         
  14   2   9       1276.91       1281.18        22.37 o                         
  15   2   9        337.18        328.88        10.33 o                         
  16   2   9         58.61         59.82         4.99 o                         
  17   2   9         18.71         14.94         3.15 o                         
  18   2   9         33.65         41.55         5.13 o                         
  19   2   9          0.52          0.67         2.77 o                         
 -23   3   9          0.53          4.29         3.30 o                         
 -22   3   9         26.42         16.63         3.83 o                         
 -21   3   9         86.84         88.49         7.97 o                         
 -20   3   9          0.89          1.16         3.02 o                         
 -19   3   9          9.35          9.28         4.20 o                         
 -18   3   9        161.68        157.22        12.37 o                         
 -17   3   9          0.18         -0.41         3.86 o                         
 -16   3   9        111.03         92.28        11.72 o                         
 -15   3   9         16.71         10.41         4.61 o                         
 -14   3   9        203.64        202.13        11.51 o                         
 -13   3   9        393.82        425.21        11.26 o                         
 -12   3   9         46.14         65.53         4.74 o                         
 -11   3   9         97.86         91.64         5.85 o                         
 -10   3   9         27.16         27.10         2.93 o                         
  -9   3   9         18.03         16.24         2.48 o                         
  -8   3   9        230.78        248.78         8.86 o                         
  -7   3   9        168.49        169.46         5.46 o                         
  -6   3   9         46.90         27.05         2.37 o                         
  -5   3   9        199.52        230.24         6.47 o                         
  -4   3   9       2927.77       3121.61        38.95 o                         
  -3   3   9       1027.90       1156.87        19.59 o                         
  -2   3   9          3.42          4.11         1.78 o                         
  -1   3   9       1096.18       1127.08        19.52 o                         
   0   3   9        378.27        379.85         9.11 o                         
   1   3   9        573.11        575.75         9.47 o                         
   2   3   9         26.53         13.63         1.59 o                         
   3   3   9          1.96         10.88         1.95 o                         
   4   3   9        108.88        122.35         5.22 o                         
   5   3   9        447.35        417.64         9.38 o                         
   6   3   9        118.99        117.42         5.45 o                         
   7   3   9       1020.74        990.98        15.84 o                         
   8   3   9          0.57          1.46         1.89 o                         
   9   3   9        424.53        460.63        10.72 o                         
  10   3   9         37.07         48.28         4.06 o                         
  11   3   9        503.13        458.44        12.25 o                         
  12   3   9         44.66         38.22         4.28 o                         
  13   3   9         25.78         28.78         4.09 o                         
  14   3   9          7.53          7.84         2.78 o                         
  15   3   9        169.37        144.22         8.68 o                         
  16   3   9         58.56         65.62         4.08 o                         
  17   3   9        376.70        350.85        11.79 o                         
  18   3   9         22.51         24.12         3.70 o                         
 -22   4   9         12.46          7.55         3.22 o                         
 -21   4   9         13.70         23.20         5.43 o                         
 -20   4   9         25.77         20.41         4.35 o                         
 -19   4   9         34.15         35.73         4.86 o                         
 -18   4   9          9.49          8.33         3.72 o                         
 -17   4   9          8.41          9.72         4.39 o                         
 -16   4   9         49.54         38.78         6.51 o                         
 -15   4   9          0.59         -0.80         3.82 o                         
 -14   4   9         30.34         44.08         6.41 o                         
 -13   4   9         50.92         46.66         5.98 o                         
 -12   4   9          0.09          3.04         1.87 o                         
 -11   4   9         67.84         43.50         3.76 o                         
 -10   4   9        239.31        240.81         8.82 o                         
  -9   4   9        217.38        235.03         9.18 o                         
  -8   4   9        235.89        211.62         8.61 o                         
  -7   4   9        734.80        752.44        14.81 o                         
  -6   4   9        168.09        166.23         6.13 o                         
  -5   4   9       1531.14       1534.95        20.60 o                         
  -4   4   9       1672.86       1760.31        23.88 o                         
  -3   4   9       1129.90       1126.59        17.02 o                         
  -2   4   9       1388.68       1453.60        18.92 o                         
  -1   4   9        193.59        164.60         5.77 o                         
   0   4   9        417.87        435.88         9.37 o                         
   1   4   9        244.01        214.32         5.99 o                         
   2   4   9          0.92          0.77         1.26 o                         
   3   4   9       1222.36       1203.02        27.22 o                         
   4   4   9          9.72         17.05         3.03 o                         
   5   4   9         65.15         58.83         3.97 o                         
   6   4   9       3087.35       3145.44        36.49 o                         
   7   4   9        127.94        135.01         6.06 o                         
   8   4   9        219.84        212.42         8.78 o                         
   9   4   9        241.01        219.85         9.02 o                         
  10   4   9        203.58        162.88         9.10 o                         
  11   4   9          6.29          7.28         2.56 o                         
  12   4   9        119.32        105.94         6.61 o                         
  13   4   9        124.09        109.31         6.53 o                         
  14   4   9        193.80        162.95         9.01 o                         
  15   4   9        131.89        110.26         5.85 o                         
  16   4   9        143.63        140.23         8.72 o                         
  17   4   9         32.10         34.56         4.07 o                         
  18   4   9         74.81         85.70         9.49 o                         
 -21   5   9         84.58         89.52        11.67 o                         
 -20   5   9         46.26         36.71         4.81 o                         
 -19   5   9        198.30        206.21        11.14 o                         
 -18   5   9         53.23         61.55         5.79 o                         
 -17   5   9        118.00         93.35        10.53 o                         
 -16   5   9          0.67          0.82         3.63 o                         
 -15   5   9        255.16        285.07        13.11 o                         
 -14   5   9        152.85        133.46         9.27 o                         
 -13   5   9          1.50         -0.14         3.26 o                         
 -12   5   9        369.41        390.71        15.64 o                         
 -11   5   9         98.40        108.67         8.47 o                         
 -10   5   9          0.87          0.74         3.77 o                         
  -9   5   9        607.53        601.84        15.54 o                         
  -8   5   9        514.41        543.34        12.60 o                         
  -7   5   9        295.28        287.98         8.56 o                         
  -6   5   9         43.22         43.90         3.21 o                         
  -5   5   9        957.37        979.58        15.63 o                         
  -4   5   9        958.35        950.40        15.34 o                         
  -3   5   9       1367.54       1386.09        20.19 o                         
  -2   5   9        921.04        837.20        14.98 o                         
  -1   5   9       1233.33       1307.37        19.46 o                         
   0   5   9       1637.87       1617.87        22.18 o                         
   1   5   9        490.31        528.39        11.46 o                         
   2   5   9         40.56         42.24         5.24 o                         
   3   5   9        652.80        596.21        15.29 o                         
   4   5   9         28.36         27.29         3.68 o                         
   5   5   9         19.51          8.42         3.30 o                         
   6   5   9        695.88        713.65        17.35 o                         
   7   5   9        665.46        714.95        15.97 o                         
   8   5   9         31.63         25.53         3.73 o                         
   9   5   9         13.67         24.48         5.27 o                         
  10   5   9         38.04         36.85         5.33 o                         
  11   5   9        112.96         95.63         8.69 o                         
  12   5   9         10.77         15.52         5.51 o                         
  13   5   9         37.66         37.39         5.44 o                         
  14   5   9        217.35        189.22        10.55 o                         
  15   5   9        176.73        177.20        10.39 o                         
  16   5   9         64.71         55.29         3.66 o                         
 -19   6   9         39.74         38.97         4.36 o                         
 -18   6   9        125.20        116.30         6.80 o                         
 -17   6   9          1.18          0.07         2.44 o                         
 -16   6   9          0.00         -0.69         2.58 o                         
 -15   6   9          4.79         13.83         3.58 o                         
 -14   6   9        201.46        201.01        13.21 o                         
 -13   6   9        511.05        494.94        29.65 o                         
 -12   6   9         55.71         47.58         8.45 o                         
 -11   6   9        171.13        164.19        17.05 o                         
 -10   6   9        534.81        481.44        20.14 o                         
  -9   6   9          3.65          4.63         3.38 o                         
  -8   6   9        141.53        143.66         9.45 o                         
  -7   6   9       1290.45       1307.01        24.28 o                         
  -6   6   9        162.16        168.28         8.75 o                         
  -5   6   9        354.65        331.72        11.48 o                         
  -4   6   9        818.85        849.29        20.74 o                         
  -3   6   9          0.08          1.96         2.91 o                         
  -2   6   9       1547.57       1571.16        38.52 o                         
  -1   6   9         68.42         56.12         6.40 o                         
   0   6   9        587.94        608.41        19.17 o                         
   1   6   9       4265.54       4223.38        53.11 o                         
   2   6   9        913.97        904.18        25.59 o                         
   3   6   9          1.65          5.05         4.36 o                         
   4   6   9         70.45         78.79         6.40 o                         
   5   6   9        151.63        175.71         8.39 o                         
   6   6   9        453.52        441.96        12.26 o                         
   7   6   9         29.29         22.77         3.10 o                         
   8   6   9         97.16        122.90         6.34 o                         
   9   6   9          7.15          7.06         2.61 o                         
  10   6   9          3.04          2.53         2.81 o                         
  11   6   9         66.56         69.58         7.95 o                         
  12   6   9        205.53        205.16        10.80 o                         
  13   6   9         33.17         41.15         6.41 o                         
  14   6   9          1.50          3.19         2.03 o                         
  15   6   9         56.51         44.99         6.58 o                         
 -17   7   9          3.81          8.39         4.29 o                         
 -16   7   9         48.88         52.53         4.50 o                         
 -15   7   9          1.31          1.55         3.78 o                         
 -14   7   9          8.97          6.43         2.94 o                         
 -13   7   9         26.07         33.07         6.18 o                         
 -12   7   9         75.80         93.93        10.31 o                         
 -11   7   9        356.67        358.98        19.86 o                         
 -10   7   9         53.99         67.07         7.27 o                         
  -9   7   9         29.22         23.47         5.11 o                         
  -8   7   9          9.12          2.39         3.48 o                         
  -7   7   9         55.22         67.33         7.93 o                         
  -6   7   9        403.97        413.63        17.94 o                         
  -5   7   9       1596.61       1761.68        35.32 o                         
  -4   7   9        820.63        802.44        25.20 o                         
  -3   7   9          6.34          5.46         3.55 o                         
  -2   7   9        563.92        583.57        18.21 o                         
  -1   7   9        477.51        449.63        13.30 o                         
   0   7   9        650.97        679.32        18.07 o                         
   1   7   9          3.57          3.85         2.54 o                         
   2   7   9        106.88         99.58         6.79 o                         
   3   7   9        220.47        225.43        10.06 o                         
   4   7   9         65.74         96.71         6.79 o                         
   5   7   9         63.34         62.92         5.55 o                         
   6   7   9          4.43          2.71         2.35 o                         
   7   7   9          5.65         10.19         3.16 o                         
   8   7   9          6.41          9.47         4.76 o                         
   9   7   9          6.88          7.08         2.71 o                         
  10   7   9         61.21         56.65         6.31 o                         
  11   7   9        111.07        112.34         5.52 o                         
  12   7   9        380.47        373.70        20.14 o                         
 -14   8   9          2.44          4.07         1.78 o                         
 -13   8   9          9.58          5.92         2.59 o                         
 -12   8   9         40.54         35.10         4.45 o                         
 -11   8   9        124.60        122.21        10.03 o                         
 -10   8   9        265.75        279.83        12.22 o                         
  -9   8   9         41.12         46.67         6.76 o                         
  -8   8   9        190.52        199.60        10.95 o                         
  -7   8   9        281.99        288.36        16.27 o                         
  -6   8   9        853.85        826.79        29.46 o                         
  -5   8   9         25.13         24.46         5.73 o                         
  -4   8   9        103.99         88.98         7.99 o                         
  -3   8   9         18.63         10.07         6.55 o                         
  -2   8   9        420.65        391.18        22.54 o                         
  -1   8   9        937.65        953.10        37.53 o                         
   0   8   9         22.30         22.37         3.97 o                         
   1   8   9         73.28         75.77         5.56 o                         
   2   8   9        322.59        281.84        10.26 o                         
   3   8   9         85.78         86.33         5.18 o                         
   4   8   9        489.36        502.38        15.97 o                         
   5   8   9        331.06        318.32        13.17 o                         
   6   8   9        297.05        349.21        13.33 o                         
   7   8   9         20.85         30.92         5.12 o                         
   8   8   9         94.40        102.26         8.21 o                         
   9   8   9         55.05         56.96         4.69 o                         
  -9   9   9        359.24        333.52        10.97 o                         
  -8   9   9          0.54          1.65         2.30 o                         
  -7   9   9         16.40         13.30         2.54 o                         
  -6   9   9          4.26          6.31         1.96 o                         
  -5   9   9          7.59          5.98         1.98 o                         
  -4   9   9         23.30         13.20         2.91 o                         
  -3   9   9         68.74         82.50         4.69 o                         
  -2   9   9        106.22        100.12         5.11 o                         
  -1   9   9         15.49         16.79         2.80 o                         
   0   9   9        225.47        228.96         8.10 o                         
   1   9   9         30.87         35.75         3.42 o                         
   2   9   9         32.56         42.49         5.14 o                         
   3   9   9        194.07        200.37        10.47 o                         
   4   9   9        502.98        556.19        14.41 o                         
 -24   0  10         81.49         68.61         9.79 o                         
 -23   0  10          3.21         -1.72         4.69 o                         
 -22   0  10         35.50         51.65        11.44 o                         
 -21   0  10         23.61         32.08         6.78 o                         
 -20   0  10          0.28          5.96         5.10 o                         
 -19   0  10        500.27        497.89        25.51 o                         
 -18   0  10        815.58        850.71        34.86 o                         
 -17   0  10        732.32        804.53       110.87 o                         
 -16   0  10        145.29        121.43        10.40 o                         
 -15   0  10        655.78        659.83        18.59 o                         
 -14   0  10        293.78        271.28        15.49 o                         
 -13   0  10       3828.77       4080.31        56.81 o                         
 -12   0  10         15.99         14.90         2.99 o                         
 -11   0  10         36.62         22.10         4.03 o                         
 -10   0  10        158.31        152.24        10.22 o                         
  -9   0  10       1275.32       1295.44        27.11 o                         
  -8   0  10        473.64        498.80        39.93 o                         
  -7   0  10       2442.02       2695.32        49.05 o                         
  -6   0  10        692.35        804.93        21.81 o                         
  -5   0  10       1121.92       1258.49        28.52 o                         
  -4   0  10         58.73         56.37         6.57 o                         
  -3   0  10        630.30        545.69        21.90 o                         
  -2   0  10          3.28          2.79         2.23 o                         
  -1   0  10        901.39       1069.41        32.01 o                         
   0   0  10        402.52        443.89        19.32 o                         
   1   0  10        461.25        457.51        30.91 o                         
   2   0  10        188.39        189.13        31.61 o                         
   3   0  10         69.20         70.26         4.37 o                         
   4   0  10       2971.82       2806.13        41.80 o                         
   5   0  10        116.51        103.69         5.60 o                         
   6   0  10         80.27         68.00         4.30 o                         
   7   0  10        479.43        476.36        11.49 o                         
   8   0  10       6699.65       6514.13        77.21 o                         
   9   0  10       5785.05       5793.73        68.18 o                         
  10   0  10       1212.33       1251.46        24.36 o                         
  11   0  10       1236.66       1215.89        25.84 o                         
  12   0  10       1231.72       1243.79        31.58 o                         
  13   0  10       1717.94       1771.46        32.96 o                         
  14   0  10        181.14        205.33        10.07 o                         
  15   0  10       1738.29       1802.11        36.65 o                         
  16   0  10        235.51        207.95        14.67 o                         
  17   0  10         72.65         67.35         7.70 o                         
  18   0  10         47.87         54.29         6.84 o                         
  19   0  10        107.52         79.98         9.50 o                         
 -24   1  10          3.85         -0.49         2.86 o                         
 -23   1  10        178.10        174.43         9.68 o                         
 -22   1  10         74.52         82.23         7.52 o                         
 -21   1  10          3.48          0.66         3.74 o                         
 -20   1  10          0.42         -2.44         3.25 o                         
 -19   1  10        159.66        155.86        10.17 o                         
 -18   1  10        836.99        890.80        23.49 o                         
 -17   1  10        347.45        334.43        15.01 o                         
 -16   1  10        430.41        428.46        16.95 o                         
 -15   1  10        196.92        191.87        11.36 o                         
 -14   1  10       7783.51       8137.24        83.08 o                         
 -13   1  10          0.03          0.97         2.50 o                         
 -12   1  10         26.43         41.26         4.21 o                         
 -11   1  10         21.86         22.35         2.99 o                         
 -10   1  10       1199.47       1094.37        19.05 o                         
  -9   1  10          9.92          9.09         2.85 o                         
  -8   1  10        106.32         98.36         7.99 o                         
  -7   1  10          2.48          3.72         2.33 o                         
  -6   1  10         45.38         36.96         3.81 o                         
  -5   1  10        908.90        887.60        18.19 o                         
  -4   1  10        772.04        846.51        16.21 o                         
  -3   1  10          7.79          4.62         1.76 o                         
  -2   1  10        820.39        800.36        18.91 o                         
  -1   1  10         56.58         87.98         7.06 o                         
   0   1  10        499.20        468.76        12.64 o                         
   1   1  10        142.22        106.41         6.74 o                         
   2   1  10         12.63          7.10         2.17 o                         
   3   1  10       1593.32       1625.80        16.29 o                         
   4   1  10        321.23        328.82         8.47 o                         
   5   1  10       6233.78       5875.09        43.68 o                         
   6   1  10        151.29        149.88         4.85 o                         
   7   1  10      12200.75      11759.25        78.82 o                         
   8   1  10       5742.98       5670.86        47.27 o                         
   9   1  10       3577.03       3507.22        33.36 o                         
  10   1  10        321.32        321.23         8.66 o                         
  11   1  10        202.63        227.70         7.81 o                         
  12   1  10       1342.43       1292.29        19.50 o                         
  13   1  10        551.26        544.95        12.55 o                         
  14   1  10       2550.09       2692.74        33.79 o                         
  15   1  10        154.85        138.87         6.76 o                         
  16   1  10          5.17          4.77         2.34 o                         
  17   1  10        176.79        169.39         6.32 o                         
  18   1  10        314.38        280.27        11.97 o                         
  19   1  10          5.64          5.40         4.70 o                         
 -24   2  10          0.11          0.62         2.63 o                         
 -23   2  10         13.23         14.03         2.99 o                         
 -22   2  10          2.68          4.46         3.85 o                         
 -21   2  10         98.26         80.90         9.61 o                         
 -20   2  10          0.58         -3.06         3.65 o                         
 -19   2  10        175.51        172.44        10.37 o                         
 -18   2  10        331.35        337.18        14.81 o                         
 -17   2  10        476.19        478.95        18.54 o                         
 -16   2  10         51.17         49.13         6.39 o                         
 -15   2  10          1.41         -1.64         3.83 o                         
 -14   2  10       2481.77       2386.58        31.52 o                         
 -13   2  10       2832.31       2885.78        50.19 o                         
 -12   2  10         30.39         33.47         4.30 o                         
 -11   2  10          9.53          7.99         2.46 o                         
 -10   2  10         98.08         86.18         6.66 o                         
  -9   2  10       1702.55       1698.06        27.15 o                         
  -8   2  10        115.86        106.82         6.82 o                         
  -7   2  10       3500.17       3611.76        41.00 o                         
  -6   2  10        134.56        148.91         5.70 o                         
  -5   2  10         15.55          6.30         1.99 o                         
  -4   2  10       4274.07       4449.05        63.36 o                         
  -3   2  10        293.99        362.85        14.97 o                         
  -2   2  10        764.91        787.05        19.21 o                         
  -1   2  10       1309.31       1479.95        21.74 o                         
   0   2  10        201.50        251.33         5.86 o                         
   1   2  10          2.35          4.57         1.23 o                         
   2   2  10       1105.59       1206.18        13.49 o                         
   3   2  10         18.34         27.35         2.42 o                         
   4   2  10       4208.45       4163.22        33.37 o                         
   5   2  10         26.70         25.74         2.34 o                         
   6   2  10       1219.83       1234.74        15.13 o                         
   7   2  10        431.68        423.46         8.45 o                         
   8   2  10       1452.59       1405.83        18.16 o                         
   9   2  10       1195.59       1191.17        19.39 o                         
  10   2  10        793.66        860.02        18.44 o                         
  11   2  10          0.11         -1.42         2.60 o                         
  12   2  10        271.93        268.68        10.06 o                         
  13   2  10        682.31        726.56        16.46 o                         
  14   2  10         35.50         31.03         3.65 o                         
  15   2  10        186.58        189.30         7.58 o                         
  16   2  10         81.42         89.32         5.43 o                         
  17   2  10        203.01        242.93         9.56 o                         
  18   2  10          2.85          2.42         2.98 o                         
 -23   3  10        247.72        233.22        21.17 o                         
 -22   3  10        248.82        234.09        10.86 o                         
 -21   3  10        561.00        545.81        15.94 o                         
 -20   3  10         44.70         44.41         5.18 o                         
 -19   3  10         97.94         90.56         7.48 o                         
 -18   3  10        172.06        187.92        12.48 o                         
 -17   3  10        117.42        137.35        13.60 o                         
 -16   3  10         10.69          5.16         4.07 o                         
 -15   3  10         87.22         76.48        11.71 o                         
 -14   3  10         22.57         16.17         4.81 o                         
 -13   3  10        122.15        130.25         9.20 o                         
 -12   3  10        169.20        174.40         9.20 o                         
 -11   3  10         15.07         14.98         3.04 o                         
 -10   3  10       1530.31       1503.69        38.82 o                         
  -9   3  10        181.00        165.55         7.01 o                         
  -8   3  10        423.59        383.62        14.13 o                         
  -7   3  10        244.89        267.38         7.14 o                         
  -6   3  10        102.28        108.33         4.42 o                         
  -5   3  10       1516.52       1508.21        25.84 o                         
  -4   3  10       1765.01       1805.62        21.41 o                         
  -3   3  10        174.12        135.85         5.42 o                         
  -2   3  10         25.30         18.60         2.11 o                         
  -1   3  10        693.93        661.02        11.24 o                         
   0   3  10          1.04          2.84         1.38 o                         
   1   3  10        714.72        657.61        10.08 o                         
   2   3  10        809.42        809.86        12.94 o                         
   3   3  10        145.30        145.39         7.77 o                         
   4   3  10        176.54        180.06         6.68 o                         
   5   3  10        624.80        631.27        13.72 o                         
   6   3  10        696.33        664.14        14.28 o                         
   7   3  10        222.13        191.32         6.87 o                         
   8   3  10          5.85          0.72         2.06 o                         
   9   3  10          8.05         10.37         2.45 o                         
  10   3  10        446.53        424.06        11.40 o                         
  11   3  10          0.10          0.86         2.77 o                         
  12   3  10        582.81        612.54        14.80 o                         
  13   3  10          6.29          5.64         2.78 o                         
  14   3  10         37.25         56.41         5.22 o                         
  15   3  10         83.75         56.45         4.45 o                         
  16   3  10        232.44        237.09        17.91 o                         
  17   3  10          0.00          2.91         2.70 o                         
  18   3  10        457.57        494.21        23.63 o                         
 -22   4  10        174.79        168.85         9.99 o                         
 -21   4  10         29.31         36.23         4.63 o                         
 -20   4  10         19.85         18.81         3.90 o                         
 -19   4  10         16.21         13.63         3.34 o                         
 -18   4  10          2.24          0.92         2.99 o                         
 -17   4  10          4.16          9.28         4.42 o                         
 -16   4  10         30.30         31.90         6.18 o                         
 -15   4  10          1.40         -2.58         3.92 o                         
 -14   4  10          5.88          4.33         3.38 o                         
 -13   4  10        131.51        124.79         9.04 o                         
 -12   4  10          2.13          5.79         3.97 o                         
 -11   4  10          2.40          4.95         2.39 o                         
 -10   4  10        283.13        281.89        10.37 o                         
  -9   4  10       2813.56       2969.68        40.73 o                         
  -8   4  10        922.42        881.90        18.89 o                         
  -7   4  10         78.26         62.45         4.05 o                         
  -6   4  10        744.71        740.84        15.00 o                         
  -5   4  10       3487.04       3495.71        40.23 o                         
  -4   4  10       2242.59       2203.61        27.48 o                         
  -3   4  10          9.42         14.48         2.26 o                         
  -2   4  10        833.14        827.80        13.94 o                         
  -1   4  10        254.74        235.27         7.54 o                         
   0   4  10       3357.04       3424.08        39.50 o                         
   1   4  10          0.42          1.66         1.47 o                         
   2   4  10         53.44         60.10         4.62 o                         
   3   4  10         94.34         81.28         5.75 o                         
   4   4  10       2060.41       2026.88        31.65 o                         
   5   4  10        245.04        245.68         8.58 o                         
   6   4  10        608.34        626.33        16.75 o                         
   7   4  10        150.18        150.18         8.15 o                         
   8   4  10        445.39        502.70        14.34 o                         
   9   4  10          2.28          3.19         2.29 o                         
  10   4  10        257.17        285.85         8.76 o                         
  11   4  10          4.93          6.13         2.59 o                         
  12   4  10         10.18         17.38         3.28 o                         
  13   4  10        797.13        797.60        18.88 o                         
  14   4  10         26.77         22.42         3.38 o                         
  15   4  10         49.49         45.02         4.03 o                         
  16   4  10         34.28         35.41         3.66 o                         
  17   4  10        676.78        678.91        28.85 o                         
 -21   5  10          1.35          4.61         3.62 o                         
 -20   5  10        233.28        204.33         9.73 o                         
 -19   5  10        226.25        238.68        11.50 o                         
 -18   5  10        249.75        240.48        12.85 o                         
 -17   5  10        198.67        171.34         9.52 o                         
 -16   5  10         28.17         26.22         5.13 o                         
 -15   5  10         12.83         17.67         4.10 o                         
 -14   5  10        141.43        152.84         9.73 o                         
 -13   5  10        209.13        213.92        11.63 o                         
 -12   5  10        168.70        148.95         9.85 o                         
 -11   5  10         27.53         30.50         5.99 o                         
 -10   5  10        296.22        286.60        19.00 o                         
  -9   5  10          1.99          3.40         3.86 o                         
  -8   5  10        919.98        968.43        28.33 o                         
  -7   5  10          3.12          9.01         3.03 o                         
  -6   5  10       2973.49       3003.43        30.90 o                         
  -5   5  10       1279.01       1319.59        19.02 o                         
  -4   5  10        493.14        495.84        10.97 o                         
  -3   5  10       1372.58       1283.14        19.68 o                         
  -2   5  10          9.55          9.98         2.16 o                         
  -1   5  10       4083.21       4155.66        48.57 o                         
   0   5  10        601.97        560.84        13.76 o                         
   1   5  10        805.67        823.40        15.77 o                         
   2   5  10         11.09          7.28         2.56 o                         
   3   5  10        633.56        689.02        20.56 o                         
   4   5  10         12.92         17.99         3.70 o                         
   5   5  10        313.68        285.68        13.38 o                         
   6   5  10        269.45        284.71        12.30 o                         
   7   5  10        490.66        426.17        14.59 o                         
   8   5  10         70.26         61.91         5.84 o                         
   9   5  10        224.62        256.15        12.46 o                         
  10   5  10        105.33         92.87         6.57 o                         
  11   5  10        195.46        160.02         8.94 o                         
  12   5  10         43.21         56.75         9.32 o                         
  13   5  10          2.11          3.99         2.97 o                         
  14   5  10        349.60        367.85        11.42 o                         
  15   5  10         13.30         11.05         2.30 o                         
 -19   6  10          2.21          2.19         2.38 o                         
 -18   6  10         17.94         17.55         3.03 o                         
 -17   6  10        280.20        284.08        10.72 o                         
 -16   6  10         34.94         41.60         4.82 o                         
 -15   6  10         26.33         23.71         4.07 o                         
 -14   6  10        577.63        583.82        20.67 o                         
 -13   6  10        119.81        131.87         9.82 o                         
 -12   6  10        149.89        129.58        12.80 o                         
 -11   6  10          0.29         -0.26         3.74 o                         
 -10   6  10          2.05          4.12         4.31 o                         
  -9   6  10       1289.74       1391.46        31.10 o                         
  -8   6  10       1652.95       1778.08        32.33 o                         
  -7   6  10       1659.86       1781.34        32.47 o                         
  -6   6  10       1437.17       1443.48        28.51 o                         
  -5   6  10       1650.72       1807.15        36.69 o                         
  -4   6  10        910.09        875.06        23.85 o                         
  -3   6  10         60.57         52.32         6.13 o                         
  -2   6  10         93.57         89.97         7.72 o                         
  -1   6  10       2386.82       2425.13        56.98 o                         
   0   6  10       6782.22       6958.94        96.42 o                         
   1   6  10        256.73        249.23         9.92 o                         
   2   6  10         53.62         52.80         5.22 o                         
   3   6  10          0.13          4.06         2.85 o                         
   4   6  10        501.92        553.53        16.53 o                         
   5   6  10          0.50          2.44         2.53 o                         
   6   6  10        592.62        553.47        14.70 o                         
   7   6  10          2.38          4.07         2.96 o                         
   8   6  10        454.04        511.92        15.69 o                         
   9   6  10         49.34         56.08         6.45 o                         
  10   6  10          5.94          9.25         2.98 o                         
  11   6  10          2.37          4.58         2.42 o                         
  12   6  10          5.37          5.84         2.75 o                         
  13   6  10         68.10         58.99         4.37 o                         
  14   6  10          0.01          1.01         3.04 o                         
 -17   7  10         36.06         39.32         6.45 o                         
 -16   7  10         18.15         21.34         3.42 o                         
 -15   7  10          2.71          3.47         3.36 o                         
 -14   7  10         76.62         72.22         7.88 o                         
 -13   7  10         31.58         20.91         5.40 o                         
 -12   7  10        117.35        111.23        10.65 o                         
 -11   7  10          0.52          5.13         3.90 o                         
 -10   7  10        268.55        273.68        13.56 o                         
  -9   7  10        135.47        129.21         9.60 o                         
  -8   7  10        201.61        212.67        10.71 o                         
  -7   7  10         15.80         18.83         4.19 o                         
  -6   7  10        895.50       1029.25        29.02 o                         
  -5   7  10          1.19          6.92         4.04 o                         
  -4   7  10         74.16         52.37         8.49 o                         
  -3   7  10        369.62        372.54        15.47 o                         
  -2   7  10        710.89        684.16        18.06 o                         
  -1   7  10        160.76        165.17         8.76 o                         
   0   7  10        573.03        628.05        17.08 o                         
   1   7  10        954.88        958.61        24.02 o                         
   2   7  10        210.49        189.95        10.17 o                         
   3   7  10        159.06        189.84        13.18 o                         
   4   7  10        200.47        178.33        11.58 o                         
   5   7  10        231.66        273.22        14.67 o                         
   6   7  10          9.04          8.02         3.66 o                         
   7   7  10        119.40        113.50         8.25 o                         
   8   7  10          2.25          6.12         3.51 o                         
   9   7  10        307.46        321.34        12.55 o                         
  10   7  10         90.14         93.43         5.52 o                         
  11   7  10         80.54         74.77         4.54 o                         
 -13   8  10        134.22        125.00         6.80 o                         
 -12   8  10         72.78         66.95         5.41 o                         
 -11   8  10        153.80        154.39        17.65 o                         
 -10   8  10          9.60          7.11         2.61 o                         
  -9   8  10         20.36         12.84         3.38 o                         
  -8   8  10        194.72        167.02        16.62 o                         
  -7   8  10         52.39         58.27         7.96 o                         
  -6   8  10         62.89         76.18         5.94 o                         
  -5   8  10         30.80         35.85         4.43 o                         
  -4   8  10        463.12        475.65        25.80 o                         
  -3   8  10          2.25          0.58         2.99 o                         
  -2   8  10        208.36        216.07         9.85 o                         
  -1   8  10        680.19        674.26        16.60 o                         
   0   8  10        122.02        128.38         8.74 o                         
   1   8  10         53.56         66.01         4.95 o                         
   2   8  10          0.87          2.91         1.80 o                         
   3   8  10        171.83        172.38         7.45 o                         
   4   8  10        519.38        536.25        18.04 o                         
   5   8  10         91.36        101.92         7.06 o                         
   6   8  10         16.12         18.54         3.04 o                         
   7   8  10          0.03          3.57         1.88 o                         
   8   8  10        127.60        126.12         6.56 o                         
  -7   9  10         51.67         48.29         7.32 o                         
  -6   9  10         20.36         20.07         3.21 o                         
  -5   9  10          7.92         16.53         2.42 o                         
  -4   9  10          8.16          7.10         1.97 o                         
  -3   9  10          1.11         -0.18         1.90 o                         
  -2   9  10         58.08         77.27         4.66 o                         
  -1   9  10          4.76          4.36         1.84 o                         
   0   9  10          0.08          1.39         1.66 o                         
   1   9  10        121.85        135.11         8.11 o                         
   2   9  10         43.19         28.30         6.04 o                         
 -24   1  11         13.64         10.52         4.50 o                         
 -23   1  11          5.19          5.67         3.18 o                         
 -22   1  11         37.63         29.17         4.79 o                         
 -21   1  11         77.62         70.45         7.96 o                         
 -20   1  11         12.69         11.67         4.57 o                         
 -19   1  11        196.64        184.85        10.64 o                         
 -18   1  11          4.02          6.32         4.15 o                         
 -17   1  11        191.48        211.20        12.01 o                         
 -16   1  11          0.64         -1.38         3.74 o                         
 -15   1  11         34.37         22.11         4.32 o                         
 -14   1  11         19.09         10.07         3.20 o                         
 -13   1  11        684.35        714.05        16.16 o                         
 -12   1  11        213.17        197.30         7.72 o                         
 -11   1  11        167.58        175.00         8.32 o                         
 -10   1  11          4.75         10.36         3.45 o                         
  -9   1  11         36.26         48.15         5.45 o                         
  -8   1  11         61.01         74.46         6.38 o                         
  -7   1  11         85.52         79.99         5.07 o                         
  -6   1  11         69.16         68.52         3.75 o                         
  -5   1  11       2692.58       2962.07        37.39 o                         
  -4   1  11        796.45        877.36        12.82 o                         
  -3   1  11         48.01         37.27         2.68 o                         
  -2   1  11          4.32          4.73         1.49 o                         
  -1   1  11         29.59         26.63         2.09 o                         
   0   1  11         72.53         67.68         3.12 o                         
   1   1  11       1703.16       1820.11        21.01 o                         
   2   1  11         23.10         16.14         1.85 o                         
   3   1  11        119.35        112.07         4.32 o                         
   4   1  11          1.84          1.63         1.69 o                         
   5   1  11        431.40        422.34         8.35 o                         
   6   1  11          7.13          8.93         1.99 o                         
   7   1  11       2419.12       2361.22        23.39 o                         
   8   1  11          0.13          1.36         2.44 o                         
   9   1  11       1448.67       1452.38        20.80 o                         
  10   1  11        112.79        116.73         6.16 o                         
  11   1  11         23.98         17.43         2.84 o                         
  12   1  11         31.27         32.61         3.20 o                         
  13   1  11          0.96          0.97         2.13 o                         
  14   1  11          2.19          0.63         2.20 o                         
  15   1  11          2.11          1.15         2.08 o                         
  16   1  11         40.56         32.57         3.35 o                         
  17   1  11         11.03         10.12         2.33 o                         
  18   1  11          0.37          2.10         3.31 o                         
 -23   2  11          0.47          0.74         3.28 o                         
 -22   2  11        144.40        139.21        10.84 o                         
 -21   2  11        899.95        821.51        23.54 o                         
 -20   2  11        282.69        216.49        10.76 o                         
 -19   2  11          2.81         -0.18         2.99 o                         
 -18   2  11         64.05         73.38         7.23 o                         
 -17   2  11        216.99        209.12        11.74 o                         
 -16   2  11          2.98         -2.05         3.52 o                         
 -15   2  11        444.26        437.67        20.90 o                         
 -14   2  11        835.60        882.73        28.69 o                         
 -13   2  11        187.30        179.42        14.02 o                         
 -12   2  11         32.27         22.64         4.51 o                         
 -11   2  11        541.95        496.90        17.17 o                         
 -10   2  11        397.59        400.66        13.44 o                         
  -9   2  11         18.66         31.02         4.06 o                         
  -8   2  11         29.82         28.67         3.38 o                         
  -7   2  11       1817.46       1784.13        22.77 o                         
  -6   2  11        168.40        161.17         6.33 o                         
  -5   2  11        444.44        366.91        10.41 o                         
  -4   2  11          5.56          8.17         2.03 o                         
  -3   2  11        464.15        477.00         9.79 o                         
  -2   2  11        800.41        771.61        11.76 o                         
  -1   2  11          7.04          5.62         1.41 o                         
   0   2  11        455.12        444.30         8.75 o                         
   1   2  11         22.67         19.92         1.81 o                         
   2   2  11         89.91         86.85         3.89 o                         
   3   2  11         76.48         84.44         3.92 o                         
   4   2  11         41.06         41.75         3.59 o                         
   5   2  11        108.14         96.59         4.11 o                         
   6   2  11        276.95        249.92         6.36 o                         
   7   2  11        253.50        232.84         9.01 o                         
   8   2  11       1388.96       1330.52        17.10 o                         
   9   2  11         59.41         60.02         4.19 o                         
  10   2  11        774.60        825.79        17.53 o                         
  11   2  11         37.59         47.55         4.72 o                         
  12   2  11       1062.65       1042.96        18.80 o                         
  13   2  11        205.76        194.85         7.55 o                         
  14   2  11         22.49         17.86         2.85 o                         
  15   2  11          2.01          0.02         1.92 o                         
  16   2  11         78.61         60.31         5.85 o                         
  17   2  11         33.83         26.29         3.10 o                         
 -23   3  11        122.24        104.60        10.71 o                         
 -22   3  11        168.54        145.58        10.06 o                         
 -21   3  11        166.43        140.63         7.60 o                         
 -20   3  11        250.00        249.61        13.28 o                         
 -19   3  11        146.93        131.34         9.82 o                         
 -18   3  11         16.34         13.92         5.64 o                         
 -17   3  11         83.59         78.69        10.38 o                         
 -16   3  11         77.67        108.13        12.77 o                         
 -15   3  11        174.32        187.09        12.95 o                         
 -14   3  11          5.32         17.05         5.13 o                         
 -13   3  11        156.72        161.60        11.99 o                         
 -12   3  11        108.81        135.64        10.95 o                         
 -11   3  11         69.35         73.96         8.98 o                         
 -10   3  11         73.97         90.98         6.71 o                         
  -9   3  11         47.95         44.05         5.47 o                         
  -8   3  11         51.50         60.85         5.95 o                         
  -7   3  11        143.48        162.48         5.94 o                         
  -6   3  11        460.97        469.61        10.06 o                         
  -5   3  11        136.51        147.83         5.61 o                         
  -4   3  11         28.46         28.39         2.70 o                         
  -3   3  11       2429.78       2615.05        28.79 o                         
  -2   3  11         41.04         40.65         3.13 o                         
  -1   3  11          4.37          9.94         1.80 o                         
   0   3  11        246.86        215.22         6.75 o                         
   1   3  11         14.80         10.95         1.78 o                         
   2   3  11         88.21         73.95         4.98 o                         
   3   3  11        113.96         95.72         5.14 o                         
   4   3  11       1018.34       1051.84        15.75 o                         
   5   3  11        141.29        132.33         5.77 o                         
   6   3  11        371.16        347.42        10.39 o                         
   7   3  11        196.50        120.82         5.92 o                         
   8   3  11          1.32          0.53         2.09 o                         
   9   3  11        305.67        232.59         8.70 o                         
  10   3  11         65.55         55.35         4.15 o                         
  11   3  11        210.42        215.42         7.97 o                         
  12   3  11         10.67          5.59         3.02 o                         
  13   3  11        112.85        109.62         6.32 o                         
  14   3  11        160.63        166.97         7.25 o                         
  15   3  11         79.79         95.10         5.68 o                         
  16   3  11         61.23         58.21         6.30 o                         
 -21   4  11         93.39         86.76         5.49 o                         
 -20   4  11        163.29        182.12        10.19 o                         
 -19   4  11          8.78          6.35         3.06 o                         
 -18   4  11        157.16        182.32        11.39 o                         
 -17   4  11          3.42          6.17         4.88 o                         
 -16   4  11        102.36         91.36         8.68 o                         
 -15   4  11         26.24          9.08         4.17 o                         
 -14   4  11         18.87         14.96         5.69 o                         
 -13   4  11         67.30         69.83         6.97 o                         
 -12   4  11          5.76         11.71         5.39 o                         
 -11   4  11         10.66          4.78         7.76 o                         
 -10   4  11          0.11         -5.06         5.06 o                         
  -9   4  11        606.41        651.78        16.44 o                         
  -8   4  11        908.01        982.92        28.04 o                         
  -7   4  11         98.54        104.94         5.50 o                         
  -6   4  11         29.85         29.22         3.05 o                         
  -5   4  11       1641.16       1604.81        22.43 o                         
  -4   4  11         99.41         87.58         4.47 o                         
  -3   4  11          1.11          0.31         1.94 o                         
  -2   4  11         55.36         48.71         3.72 o                         
  -1   4  11        169.84        156.59         6.55 o                         
   0   4  11        473.44        523.37        12.00 o                         
   1   4  11       2063.03       2076.41        27.40 o                         
   2   4  11        344.29        361.94        12.27 o                         
   3   4  11          0.25         -1.42         2.99 o                         
   4   4  11        731.21        714.30        21.07 o                         
   5   4  11          1.47          3.10         2.55 o                         
   6   4  11        171.05        140.60         7.82 o                         
   7   4  11        108.78        108.27         6.45 o                         
   8   4  11       1570.65       1525.09        41.49 o                         
   9   4  11        134.87        132.05         7.35 o                         
  10   4  11        688.87        701.86        14.47 o                         
  11   4  11          5.06          8.18         2.72 o                         
  12   4  11        109.68        120.01         7.10 o                         
  13   4  11         66.81         65.87         5.33 o                         
  14   4  11         24.17         20.79         3.40 o                         
  15   4  11         51.54         41.57         4.48 o                         
 -20   5  11        294.54        275.55        13.32 o                         
 -19   5  11         57.07         53.39         4.63 o                         
 -18   5  11         27.80         24.41         3.62 o                         
 -17   5  11        124.07        109.86         9.62 o                         
 -16   5  11         19.80         27.70         3.82 o                         
 -15   5  11         14.59         11.05         3.84 o                         
 -14   5  11         60.73         61.42         5.53 o                         
 -13   5  11         28.43         29.94         4.29 o                         
 -12   5  11         77.43         66.68         6.62 o                         
 -11   5  11         92.80         94.99         8.08 o                         
 -10   5  11          0.58          2.12         3.04 o                         
  -9   5  11        304.76        306.47        13.85 o                         
  -8   5  11        169.91        169.27         8.17 o                         
  -7   5  11         10.70         16.71         3.71 o                         
  -6   5  11       1548.61       1520.19        32.10 o                         
  -5   5  11        672.25        666.88        21.33 o                         
  -4   5  11       1225.13       1238.87        26.44 o                         
  -3   5  11        258.49        262.34        12.81 o                         
  -2   5  11        828.11        876.06        29.28 o                         
  -1   5  11        143.23        157.89        13.22 o                         
   0   5  11         80.08         65.90         8.44 o                         
   1   5  11        580.68        618.74        19.36 o                         
   2   5  11         10.99          9.20         3.30 o                         
   3   5  11        195.68        178.37        10.49 o                         
   4   5  11        125.06        134.95         9.45 o                         
   5   5  11        380.46        334.08        14.47 o                         
   6   5  11        125.66        123.96         7.92 o                         
   7   5  11        130.04        118.02         6.39 o                         
   8   5  11          0.89          3.72         2.31 o                         
   9   5  11        304.68        325.26        11.50 o                         
  10   5  11          0.44          0.91         2.26 o                         
  11   5  11         12.56         11.06         2.46 o                         
  12   5  11          5.28          5.41         3.21 o                         
  13   5  11        278.65        231.10        12.66 o                         
  14   5  11          0.11         -1.12         1.86 o                         
 -18   6  11        192.25        196.27        10.72 o                         
 -17   6  11        105.86        109.92         6.23 o                         
 -16   6  11         14.19         17.59         3.26 o                         
 -15   6  11        135.94        131.23         7.47 o                         
 -14   6  11         34.49         35.69         5.41 o                         
 -13   6  11         55.10         57.65         9.15 o                         
 -12   6  11         36.12         38.52         5.97 o                         
 -11   6  11        598.38        652.08        22.53 o                         
 -10   6  11         51.35         61.34         7.54 o                         
  -9   6  11        101.27         85.95         7.55 o                         
  -8   6  11         34.39         43.11         4.57 o                         
  -7   6  11        286.48        293.17        10.63 o                         
  -6   6  11        183.14        194.58         9.80 o                         
  -5   6  11        181.36        182.01        10.55 o                         
  -4   6  11         60.77         59.36         6.33 o                         
  -3   6  11        146.62        147.63         9.50 o                         
  -2   6  11          6.07         -0.22         3.75 o                         
  -1   6  11        989.39       1024.40        23.02 o                         
   0   6  11        408.23        458.07        14.82 o                         
   1   6  11       1576.89       1648.31        40.95 o                         
   2   6  11        107.55        116.14         7.45 o                         
   3   6  11        355.52        362.04        14.53 o                         
   4   6  11         72.74         90.88         7.47 o                         
   5   6  11        382.51        399.25        13.29 o                         
   6   6  11          6.66          9.32         3.32 o                         
   7   6  11          5.25          2.50         2.36 o                         
   8   6  11         68.59         39.66         3.89 o                         
   9   6  11         36.94         44.15         4.21 o                         
  10   6  11          0.16          0.70         2.46 o                         
  11   6  11          0.14          2.93         1.98 o                         
  12   6  11         56.82         46.91         5.88 o                         
 -16   7  11        162.49        144.02         8.64 o                         
 -15   7  11         97.55         93.22        10.10 o                         
 -14   7  11          1.26          1.43         2.82 o                         
 -13   7  11        148.46        157.42        11.27 o                         
 -12   7  11          4.19          5.30         3.81 o                         
 -11   7  11          3.35          2.90         3.71 o                         
 -10   7  11         51.41         54.93         6.44 o                         
  -9   7  11        119.41        122.08         9.13 o                         
  -8   7  11        111.76        103.28         7.49 o                         
  -7   7  11          5.86          3.45         2.68 o                         
  -6   7  11        121.01        115.33         7.91 o                         
  -5   7  11        462.74        445.95        15.42 o                         
  -4   7  11        372.27        352.51        12.24 o                         
  -3   7  11         34.81         38.82         4.12 o                         
  -2   7  11         47.50         67.67         5.11 o                         
  -1   7  11         22.04         13.12         3.11 o                         
   0   7  11        652.33        704.62        17.59 o                         
   1   7  11        205.92        202.23         9.15 o                         
   2   7  11         69.52         69.35         5.36 o                         
   3   7  11          0.56          1.18         2.60 o                         
   4   7  11        281.40        325.97        12.27 o                         
   5   7  11        267.24        290.21        12.72 o                         
   6   7  11        563.46        634.08        19.23 o                         
   7   7  11          8.25         11.29         3.29 o                         
   8   7  11         17.14         19.04         3.60 o                         
   9   7  11         66.79         63.32         5.05 o                         
  10   7  11        180.31        167.93         9.24 o                         
 -12   8  11        430.20        426.90        15.66 o                         
 -11   8  11        190.60        177.49        11.84 o                         
 -10   8  11        158.02        154.18        10.06 o                         
  -9   8  11          3.38          3.03         2.37 o                         
  -8   8  11         22.75         27.00         4.87 o                         
  -7   8  11         41.32         40.15         4.77 o                         
  -6   8  11         53.08         58.28         6.79 o                         
  -5   8  11          2.64          5.19         2.72 o                         
  -4   8  11         59.20         68.84         5.89 o                         
  -3   8  11        365.32        347.84        11.92 o                         
  -2   8  11         40.57         31.21         4.03 o                         
  -1   8  11         42.49         52.27         4.24 o                         
   0   8  11          0.64          2.49         2.13 o                         
   1   8  11        100.89        106.76         5.72 o                         
   2   8  11         45.11         41.34         4.17 o                         
   3   8  11          5.98         12.62         2.78 o                         
   4   8  11        133.43        146.45         6.61 o                         
   5   8  11        456.54        498.39        12.32 o                         
   6   8  11         13.42          8.57         3.57 o                         
 -23   0  12         13.82         14.97         5.39 o                         
 -22   0  12         34.42         35.87         8.37 o                         
 -21   0  12        258.20        253.43        15.40 o                         
 -20   0  12         97.13         88.09        17.10 o                         
 -19   0  12          0.22          1.09         4.84 o                         
 -18   0  12        159.93        166.12        11.69 o                         
 -17   0  12        587.68        618.18        28.44 o                         
 -16   0  12         70.97         83.02        11.24 o                         
 -15   0  12          7.92          9.74         5.86 o                         
 -14   0  12         98.63         72.92        11.04 o                         
 -13   0  12       1404.42       1352.38        44.87 o                         
 -12   0  12          0.93          3.58         4.14 o                         
 -11   0  12        910.97        917.35        53.27 o                         
 -10   0  12          0.35         -0.10         4.16 o                         
  -9   0  12       2291.42       2317.38        48.48 o                         
  -8   0  12         51.00         37.74         5.59 o                         
  -7   0  12         26.37         12.98         2.89 o                         
  -6   0  12       1720.91       1866.07        40.88 o                         
  -5   0  12          8.51         14.48         3.26 o                         
  -4   0  12        430.22        474.91        15.31 o                         
  -3   0  12       1625.39       1652.04        56.14 o                         
  -2   0  12         24.72         17.29         3.79 o                         
  -1   0  12          7.91         10.43         3.03 o                         
   0   0  12        184.93        201.32         9.10 o                         
   1   0  12       1314.12       1370.53        24.59 o                         
   2   0  12        977.26        974.29        19.81 o                         
   3   0  12        357.93        357.27        16.30 o                         
   4   0  12        204.24        178.54         9.31 o                         
   5   0  12        252.48        230.01        12.79 o                         
   6   0  12       6059.05       6079.95        78.17 o                         
   7   0  12         20.40         22.25         4.42 o                         
   8   0  12        728.38        738.58        23.33 o                         
   9   0  12        948.13        911.85        22.45 o                         
  10   0  12        190.80        208.59        10.57 o                         
  11   0  12        135.74        143.18         9.75 o                         
  12   0  12         22.19         21.10         4.45 o                         
  13   0  12        750.43        791.21        21.53 o                         
  14   0  12        129.95        142.44        11.50 o                         
  15   0  12         15.92         19.31         4.52 o                         
  16   0  12         62.40         75.98         9.90 o                         
  17   0  12        139.37        106.98        10.06 o                         
 -23   1  12          1.24         -1.29         2.59 o                         
 -22   1  12          2.04          1.77         3.03 o                         
 -21   1  12         91.32        102.86         8.26 o                         
 -20   1  12        466.60        465.87        23.24 o                         
 -19   1  12          3.93         -0.03         3.02 o                         
 -18   1  12       1007.25       1003.00        25.93 o                         
 -17   1  12        114.35        102.59         8.47 o                         
 -16   1  12        252.50        272.26        14.15 o                         
 -15   1  12          0.18         -0.73         3.54 o                         
 -14   1  12       1407.83       1437.34        32.65 o                         
 -13   1  12          0.90          5.82         3.84 o                         
 -12   1  12       2949.38       2901.80        41.65 o                         
 -11   1  12        505.32        507.47        15.88 o                         
 -10   1  12          4.01          3.98         2.58 o                         
  -9   1  12        145.62        157.87         8.61 o                         
  -8   1  12       2234.93       2121.25        35.82 o                         
  -7   1  12        150.63        153.05         6.49 o                         
  -6   1  12         10.08         10.58         2.21 o                         
  -5   1  12        353.32        350.12         9.03 o                         
  -4   1  12        130.34        151.56         5.92 o                         
  -3   1  12         55.90         51.09         3.31 o                         
  -2   1  12          1.57          3.39         1.52 o                         
  -1   1  12          3.96          4.13         1.68 o                         
   0   1  12        177.05        164.97         5.48 o                         
   1   1  12       3252.25       3262.34        34.58 o                         
   2   1  12         70.67         71.40         4.10 o                         
   3   1  12         22.78         20.11         2.50 o                         
   4   1  12       1072.61       1100.64        16.37 o                         
   5   1  12       4971.60       5130.43        44.11 o                         
   6   1  12         52.48         55.95         3.81 o                         
   7   1  12        142.27        152.46         5.95 o                         
   8   1  12        199.57        196.56         6.68 o                         
   9   1  12         33.75         34.81         3.44 o                         
  10   1  12        222.73        232.10         7.73 o                         
  11   1  12        156.15        119.00         5.50 o                         
  12   1  12        152.18        145.05         6.46 o                         
  13   1  12          4.40          6.15         2.28 o                         
  14   1  12        495.46        540.43        19.18 o                         
  15   1  12         53.05         58.40         4.99 o                         
  16   1  12         38.82         34.40         3.86 o                         
 -23   2  12          0.08         -1.13         2.30 o                         
 -22   2  12        150.26        145.64        10.32 o                         
 -21   2  12         19.91         18.90         3.50 o                         
 -20   2  12        656.60        606.75        17.50 o                         
 -19   2  12          8.66         11.62         3.65 o                         
 -18   2  12        275.28        255.17        12.32 o                         
 -17   2  12        363.51        397.02        15.81 o                         
 -16   2  12         77.83         98.31         9.55 o                         
 -15   2  12         31.53         25.36         6.14 o                         
 -14   2  12         86.94         95.94         9.63 o                         
 -13   2  12        651.33        674.15        24.63 o                         
 -12   2  12          0.99          2.40         3.68 o                         
 -11   2  12         23.00         29.41         8.59 o                         
 -10   2  12         79.75         80.30         7.19 o                         
  -9   2  12       3010.52       3114.43        47.02 o                         
  -8   2  12        811.10        866.79        26.77 o                         
  -7   2  12         36.77         56.04         4.43 o                         
  -6   2  12        265.06        275.60         8.72 o                         
  -5   2  12        496.72        525.75        12.17 o                         
  -4   2  12       2314.01       2436.34        28.80 o                         
  -3   2  12        178.62        164.22         7.48 o                         
  -2   2  12        387.88        345.60         8.70 o                         
  -1   2  12          0.49          0.72         1.43 o                         
   0   2  12       1665.16       1707.85        18.62 o                         
   1   2  12        210.13        223.34         6.32 o                         
   2   2  12        876.66        870.91        14.94 o                         
   3   2  12         97.79         95.54         5.66 o                         
   4   2  12        136.14        120.34         5.06 o                         
   5   2  12         16.35         21.53         2.53 o                         
   6   2  12       1096.59       1088.17        15.83 o                         
   7   2  12          7.44          9.80         2.28 o                         
   8   2  12        168.23        148.23         5.91 o                         
   9   2  12        496.52        523.09        11.38 o                         
  10   2  12       1015.77       1065.95        27.43 o                         
  11   2  12        174.41        180.87         7.88 o                         
  12   2  12         36.99         35.91         3.90 o                         
  13   2  12        494.08        478.33        12.42 o                         
  14   2  12        148.55        149.57         6.66 o                         
  15   2  12        365.72        367.54        10.55 o                         
  16   2  12         71.34         77.85         5.47 o                         
 -22   3  12         18.24         17.60         3.04 o                         
 -21   3  12         64.44         46.38         8.09 o                         
 -20   3  12        296.45        193.36        21.65 o                         
 -19   3  12        341.75        302.37        14.11 o                         
 -18   3  12         67.02         66.23         9.25 o                         
 -17   3  12         96.65        117.09        12.11 o                         
 -16   3  12        195.78        213.94        13.23 o                         
 -15   3  12         10.44          8.80         4.65 o                         
 -14   3  12        280.75        281.36        15.77 o                         
 -13   3  12          4.26         14.88         5.00 o                         
 -12   3  12        601.28        618.21        23.49 o                         
 -11   3  12        116.30        116.13        10.43 o                         
 -10   3  12         20.12         19.72         4.42 o                         
  -9   3  12        425.96        429.31        16.53 o                         
  -8   3  12       1974.23       1927.30        35.57 o                         
  -7   3  12        877.56        861.60        15.43 o                         
  -6   3  12         39.62         43.81         3.59 o                         
  -5   3  12        970.00        970.03        18.82 o                         
  -4   3  12       2384.36       2526.70        28.85 o                         
  -3   3  12       1132.56       1132.08        16.51 o                         
  -2   3  12        126.70        118.40         5.36 o                         
  -1   3  12        732.92        745.57        12.45 o                         
   0   3  12        579.50        553.97        11.00 o                         
   1   3  12        460.26        452.43        10.41 o                         
   2   3  12         49.54         65.05         5.02 o                         
   3   3  12       1004.40        956.46        19.16 o                         
   4   3  12          0.09          2.42         2.62 o                         
   5   3  12       1706.71       1704.95        25.28 o                         
   6   3  12         82.08         77.57         5.15 o                         
   7   3  12          0.07         -1.47         2.20 o                         
   8   3  12        144.16        116.62         5.48 o                         
   9   3  12       2365.31       2175.88        29.15 o                         
  10   3  12        664.94        646.73        16.25 o                         
  11   3  12        227.00        248.55         8.70 o                         
  12   3  12         23.46         19.82         3.09 o                         
  13   3  12        222.02        224.88         9.78 o                         
  14   3  12        450.77        480.95        13.96 o                         
  15   3  12          6.25          4.04         3.37 o                         
 -21   4  12         14.46         11.55         2.31 o                         
 -20   4  12          0.62          0.15         2.04 o                         
 -19   4  12         18.05         15.82         3.36 o                         
 -18   4  12        138.62        154.04        10.31 o                         
 -17   4  12        116.84        147.86        10.51 o                         
 -16   4  12         27.48         24.96         7.04 o                         
 -15   4  12          0.17          1.16         3.01 o                         
 -14   4  12          6.22          4.69         3.72 o                         
 -13   4  12        364.20        362.55        15.28 o                         
 -12   4  12          0.10         -3.23         3.77 o                         
 -11   4  12         82.71         92.50        14.08 o                         
 -10   4  12        492.90        513.51        21.74 o                         
  -9   4  12        496.56        555.33        22.51 o                         
  -8   4  12       1171.45       1128.39        28.16 o                         
  -7   4  12        337.47        323.23        14.29 o                         
  -6   4  12          8.69          4.47         3.68 o                         
  -5   4  12        713.70        702.33        17.04 o                         
  -4   4  12       2195.52       2196.38        32.08 o                         
  -3   4  12          2.31          4.61         2.58 o                         
  -2   4  12       1011.38        981.77        19.61 o                         
  -1   4  12        275.28        246.02        15.08 o                         
   0   4  12        226.97        210.49        15.53 o                         
   1   4  12        342.92        333.16        11.63 o                         
   2   4  12        488.52        480.76        15.64 o                         
   3   4  12        531.65        504.29        22.43 o                         
   4   4  12        655.70        638.96        16.68 o                         
   5   4  12        273.50        272.69        13.09 o                         
   6   4  12         12.41         23.34         3.17 o                         
   7   4  12        408.86        390.78        10.86 o                         
   8   4  12        318.39        302.68         9.41 o                         
   9   4  12         79.34         90.25         5.52 o                         
  10   4  12        520.31        493.07        13.06 o                         
  11   4  12        220.56        189.77         9.49 o                         
  12   4  12        106.86        110.77         7.03 o                         
  13   4  12        371.60        411.45        12.57 o                         
  14   4  12         71.57         64.28         4.59 o                         
 -19   5  12          9.25          9.22         3.45 o                         
 -18   5  12        111.61        107.87         5.68 o                         
 -17   5  12         53.63         60.68         6.43 o                         
 -16   5  12          1.81          1.09         2.24 o                         
 -15   5  12         48.63         38.36         4.30 o                         
 -14   5  12          3.15          4.28         2.69 o                         
 -13   5  12          4.17          9.84         3.46 o                         
 -12   5  12        545.44        566.09        19.49 o                         
 -11   5  12         58.86         56.10         7.36 o                         
 -10   5  12          8.62          7.19         3.80 o                         
  -9   5  12        263.52        277.39        15.42 o                         
  -8   5  12        343.21        372.29        13.19 o                         
  -7   5  12       1819.03       1870.83        38.36 o                         
  -6   5  12        122.94        120.49         7.26 o                         
  -5   5  12        922.12        876.83        19.73 o                         
  -4   5  12         27.41         23.39         4.36 o                         
  -3   5  12       2369.12       2480.89        56.05 o                         
  -2   5  12          2.71          0.09         3.40 o                         
  -1   5  12       1998.00       2059.78        46.57 o                         
   0   5  12        660.24        686.46        20.51 o                         
   1   5  12        906.60        939.91        21.79 o                         
   2   5  12         39.40         43.19         4.53 o                         
   3   5  12          4.50          3.49         2.71 o                         
   4   5  12        343.15        304.45        11.07 o                         
   5   5  12         78.89         98.59         6.42 o                         
   6   5  12         23.58         19.99         3.51 o                         
   7   5  12        211.08        195.63         8.51 o                         
   8   5  12         50.85         45.14         4.27 o                         
   9   5  12        111.90        110.19         6.06 o                         
  10   5  12         86.09         70.61         5.05 o                         
  11   5  12         70.66         59.03         4.88 o                         
  12   5  12         38.93         22.73         4.38 o                         
  13   5  12        220.93        198.66        10.39 o                         
 -17   6  12         52.00         49.83         4.70 o                         
 -16   6  12         65.94         60.70         5.40 o                         
 -15   6  12          0.48          1.09         2.20 o                         
 -14   6  12         89.72         85.70        10.70 o                         
 -13   6  12        810.04        913.48        25.12 o                         
 -12   6  12          3.58          0.69         3.11 o                         
 -11   6  12         18.03         15.94         4.31 o                         
 -10   6  12          3.62          4.13         3.64 o                         
  -9   6  12         11.80         17.81         6.33 o                         
  -8   6  12          5.07          2.49         2.24 o                         
  -7   6  12        506.85        552.60        14.40 o                         
  -6   6  12        324.47        351.84        12.73 o                         
  -5   6  12        318.10        312.90        13.32 o                         
  -4   6  12        248.17        236.01        13.62 o                         
  -3   6  12         38.54         31.56         5.97 o                         
  -2   6  12         10.02          9.64         4.45 o                         
  -1   6  12        466.43        445.72        21.06 o                         
   0   6  12        377.51        408.20        13.99 o                         
   1   6  12         97.23         84.97         6.20 o                         
   2   6  12          6.91         13.47         3.27 o                         
   3   6  12          0.88          4.15         2.44 o                         
   4   6  12        882.67        947.81        20.79 o                         
   5   6  12         27.83         22.98         3.64 o                         
   6   6  12         33.69         35.48         4.06 o                         
   7   6  12         33.39         48.29         4.43 o                         
   8   6  12         39.27         35.82         4.72 o                         
   9   6  12         55.09         57.08         4.66 o                         
  10   6  12          5.13          9.62         2.44 o                         
  11   6  12         14.53         13.84         2.67 o                         
 -14   7  12          0.46          2.45         2.43 o                         
 -13   7  12          1.18         -0.61         3.37 o                         
 -12   7  12        155.10        189.21         9.56 o                         
 -11   7  12         28.62         24.80         4.28 o                         
 -10   7  12        130.15        127.78         8.52 o                         
  -9   7  12          4.98          8.04         3.20 o                         
  -8   7  12        178.21        174.09        11.48 o                         
  -7   7  12         12.70          5.72         4.13 o                         
  -6   7  12         49.26         54.21         6.07 o                         
  -5   7  12         41.02         52.90         5.24 o                         
  -4   7  12        322.84        345.29        13.62 o                         
  -3   7  12        209.70        196.79         8.77 o                         
  -2   7  12        173.45        147.42         9.48 o                         
  -1   7  12          3.05          2.42         2.39 o                         
   0   7  12         57.81         76.81         6.27 o                         
   1   7  12        690.95        707.17        18.60 o                         
   2   7  12          1.30          1.26         2.83 o                         
   3   7  12         53.98         55.38         4.50 o                         
   4   7  12         44.25         56.90         4.95 o                         
   5   7  12        469.09        447.00        15.30 o                         
   6   7  12        180.98        203.99         8.42 o                         
   7   7  12          0.67          2.31         1.94 o                         
   8   7  12        120.67        125.34         5.92 o                         
 -10   8  12        522.18        550.04        27.67 o                         
  -9   8  12         31.38         34.80         4.71 o                         
  -8   8  12         40.13         35.82         5.08 o                         
  -7   8  12        109.92        117.08         6.55 o                         
  -6   8  12          1.89          0.04         2.22 o                         
  -5   8  12         64.53         71.39         4.96 o                         
  -4   8  12         46.70         48.89         4.20 o                         
  -3   8  12        183.08        201.01         8.27 o                         
  -2   8  12          0.96          1.64         1.85 o                         
  -1   8  12         45.40         44.07         4.62 o                         
   0   8  12        632.60        675.66        18.94 o                         
   1   8  12          8.64         11.82         2.11 o                         
   2   8  12         48.24         52.78         5.93 o                         
   3   8  12         66.12         66.54         6.22 o                         
 -22   1  13          1.77          1.78         2.25 o                         
 -21   1  13         18.29          8.83         3.81 o                         
 -20   1  13         29.62         20.98         3.73 o                         
 -19   1  13         50.34         41.09         5.11 o                         
 -18   1  13          1.35          0.96         3.07 o                         
 -17   1  13         15.82         17.21         3.81 o                         
 -16   1  13          2.29          5.72         3.29 o                         
 -15   1  13          3.32          6.09         3.55 o                         
 -14   1  13         13.14          8.89         3.90 o                         
 -13   1  13          0.81          5.50         3.68 o                         
 -12   1  13          8.53          9.64         4.46 o                         
 -11   1  13        599.68        665.78        30.15 o                         
 -10   1  13          5.39          5.40         2.51 o                         
  -9   1  13        417.80        448.99        15.25 o                         
  -8   1  13         10.66         12.21         2.76 o                         
  -7   1  13         18.35         18.23         2.80 o                         
  -6   1  13          5.67          4.09         2.18 o                         
  -5   1  13        372.73        375.09        11.20 o                         
  -4   1  13          0.26         -0.58         2.20 o                         
  -3   1  13        238.08        266.73         7.53 o                         
  -2   1  13         12.56         10.06         2.08 o                         
  -1   1  13          7.13          3.14         1.59 o                         
   0   1  13          4.98          5.74         1.77 o                         
   1   1  13         85.54        105.01         4.53 o                         
   2   1  13        107.47         92.84         4.20 o                         
   3   1  13       2393.33       2387.04        25.68 o                         
   4   1  13        410.18        430.76        10.03 o                         
   5   1  13          1.79          1.32         2.31 o                         
   6   1  13        912.30        934.94        15.91 o                         
   7   1  13        269.09        288.32        10.23 o                         
   8   1  13         40.38         41.03         3.92 o                         
   9   1  13          0.50          3.00         2.85 o                         
  10   1  13        104.48         99.23         5.59 o                         
  11   1  13        257.74        265.77         8.05 o                         
  12   1  13          3.54          5.28         2.11 o                         
  13   1  13          6.92          7.29         2.48 o                         
  14   1  13          8.17          8.77         2.60 o                         
  15   1  13         45.55         50.29         4.64 o                         
 -22   2  13        286.64        260.15        10.32 o                         
 -21   2  13          1.97          3.16         1.97 o                         
 -20   2  13        419.62        413.25        13.40 o                         
 -19   2  13       1027.91        989.65        23.35 o                         
 -18   2  13        102.18         88.20         8.47 o                         
 -17   2  13         50.51         36.78         7.82 o                         
 -16   2  13        199.61        198.96        12.95 o                         
 -15   2  13        210.39        205.37        11.33 o                         
 -14   2  13         21.95         16.93         4.42 o                         
 -13   2  13         39.48         34.02         6.27 o                         
 -12   2  13        467.30        477.58        20.51 o                         
 -11   2  13        260.94        264.84        13.16 o                         
 -10   2  13         83.06         83.40         8.91 o                         
  -9   2  13         98.62        104.21         8.35 o                         
  -8   2  13         47.57         43.46         4.14 o                         
  -7   2  13         13.22          8.69         3.10 o                         
  -6   2  13         30.61         32.11         3.71 o                         
  -5   2  13         95.00         94.12         5.80 o                         
  -4   2  13        541.39        587.63        12.78 o                         
  -3   2  13         50.90         45.13         3.93 o                         
  -2   2  13        922.31        906.50        16.60 o                         
  -1   2  13        509.23        516.60        10.32 o                         
   0   2  13        190.34        180.08         5.62 o                         
   1   2  13        150.97        143.31         6.05 o                         
   2   2  13       5636.01       5313.61        52.83 o                         
   3   2  13        291.22        292.64         9.11 o                         
   4   2  13        209.84        191.99         7.49 o                         
   5   2  13        123.92        139.81         6.15 o                         
   6   2  13        504.05        496.74        10.65 o                         
   7   2  13        211.89        207.54         7.18 o                         
   8   2  13        720.84        676.80        12.31 o                         
   9   2  13        345.67        336.34         8.77 o                         
  10   2  13       1450.55       1448.88        23.55 o                         
  11   2  13        237.00        218.28         8.14 o                         
  12   2  13         40.59         46.25         3.84 o                         
  13   2  13          0.54         -0.44         2.14 o                         
  14   2  13         67.03         78.03         5.29 o                         
  15   2  13         57.46         48.13         5.34 o                         
 -21   3  13         49.26         35.49         6.36 o                         
 -20   3  13        122.19        115.16        10.54 o                         
 -19   3  13        271.60        251.65        12.60 o                         
 -18   3  13         87.14         94.07         7.17 o                         
 -17   3  13         51.37         61.52         6.22 o                         
 -16   3  13          8.99          5.42         3.25 o                         
 -15   3  13        113.32        120.28         8.92 o                         
 -14   3  13         51.09         52.08         6.42 o                         
 -13   3  13         54.40         80.28         7.54 o                         
 -12   3  13        779.63        874.82        24.73 o                         
 -11   3  13          4.93          2.84         3.38 o                         
 -10   3  13        468.14        526.72        24.70 o                         
  -9   3  13         13.72          9.50         5.20 o                         
  -8   3  13          3.53         10.65         3.84 o                         
  -7   3  13        238.58        206.21        11.48 o                         
  -6   3  13        214.98        213.30        10.44 o                         
  -5   3  13        401.57        423.69        14.18 o                         
  -4   3  13         77.32         67.22         5.27 o                         
  -3   3  13        239.70        233.73        10.64 o                         
  -2   3  13        214.06        198.50         8.04 o                         
  -1   3  13        560.65        573.55        14.45 o                         
   0   3  13         17.74         18.05         3.45 o                         
   1   3  13       1150.60       1166.74        21.47 o                         
   2   3  13        229.50        214.97         9.68 o                         
   3   3  13       1647.45       1505.30        27.43 o                         
   4   3  13        743.61        691.00        15.16 o                         
   5   3  13         10.76          9.90         2.73 o                         
   6   3  13        188.32        191.29         7.68 o                         
   7   3  13         14.07         11.59         2.89 o                         
   8   3  13        337.89        317.62         9.66 o                         
   9   3  13          0.65          1.02         2.02 o                         
  10   3  13         52.95         41.43         4.94 o                         
  11   3  13        257.35        239.52         8.63 o                         
  12   3  13         45.64         39.97         4.03 o                         
  13   3  13         94.58         88.43         5.77 o                         
  14   3  13         37.04         32.00         4.96 o                         
 -20   4  13         26.71         19.29         2.88 o                         
 -19   4  13          3.16          2.07         2.10 o                         
 -18   4  13         28.96         31.43         4.03 o                         
 -17   4  13          2.93          0.24         2.97 o                         
 -16   4  13          9.62         12.83         4.24 o                         
 -15   4  13          1.11          0.13         3.19 o                         
 -14   4  13         59.09         52.46         5.79 o                         
 -13   4  13          3.82          6.10         3.19 o                         
 -12   4  13        455.46        540.16        38.80 o                         
 -11   4  13       1251.08       1349.26        54.32 o                         
 -10   4  13         45.75         42.85         8.18 o                         
  -9   4  13        186.17        200.13        16.72 o                         
  -8   4  13        495.42        528.67        18.55 o                         
  -7   4  13         39.92         51.90         6.22 o                         
  -6   4  13        242.22        288.72        13.73 o                         
  -5   4  13       1009.16       1096.97        27.96 o                         
  -4   4  13        237.76        237.01        12.52 o                         
  -3   4  13         48.72         34.78         5.54 o                         
  -2   4  13        127.26        128.00         8.41 o                         
  -1   4  13       1225.37       1198.32        29.49 o                         
   0   4  13        315.60        264.96        13.08 o                         
   1   4  13         40.81         41.55         4.62 o                         
   2   4  13          0.11         -1.23         3.40 o                         
   3   4  13        115.74        122.44         8.75 o                         
   4   4  13         34.45         46.07         5.05 o                         
   5   4  13         62.44         74.98         6.27 o                         
   6   4  13          9.56         17.20         3.35 o                         
   7   4  13         18.31         11.06         3.12 o                         
   8   4  13         43.15         45.06         4.44 o                         
   9   4  13         55.03         45.64         4.11 o                         
  10   4  13         18.98         36.06         3.91 o                         
  11   4  13         29.72         40.97         4.45 o                         
  12   4  13          1.90          0.41         1.89 o                         
  13   4  13          0.25          0.36         1.76 o                         
 -18   5  13          6.25          3.31         2.18 o                         
 -17   5  13        126.41        132.84         9.04 o                         
 -16   5  13         37.76         37.28         4.27 o                         
 -15   5  13        300.61        281.29        11.28 o                         
 -14   5  13          5.48          4.48         3.24 o                         
 -13   5  13        456.25        493.43        18.92 o                         
 -12   5  13        966.77       1001.55        28.75 o                         
 -11   5  13        197.36        202.38        22.50 o                         
 -10   5  13         79.99        101.54         9.32 o                         
  -9   5  13          7.70          7.81         3.17 o                         
  -8   5  13         84.71         66.12         6.62 o                         
  -7   5  13        928.66        949.04        22.33 o                         
  -6   5  13        160.70        177.98        12.04 o                         
  -5   5  13        300.59        321.09        12.68 o                         
  -4   5  13        199.22        178.22         9.58 o                         
  -3   5  13        469.35        464.74        19.29 o                         
  -2   5  13          4.92          0.96         3.68 o                         
  -1   5  13        392.74        366.18        14.95 o                         
   0   5  13        161.75        194.89         9.56 o                         
   1   5  13        249.82        244.55         9.65 o                         
   2   5  13       1367.42       1285.13        28.90 o                         
   3   5  13          0.77          0.34         2.43 o                         
   4   5  13          5.93          0.40         2.30 o                         
   5   5  13         10.67         12.87         3.32 o                         
   6   5  13         58.78         71.72         5.77 o                         
   7   5  13         69.38         61.57         7.15 o                         
   8   5  13         10.02          9.30         2.35 o                         
   9   5  13         18.36         18.86         2.83 o                         
  10   5  13        102.47         90.69         5.08 o                         
  11   5  13         94.55         77.64         4.87 o                         
 -16   6  13          5.19         -0.38         2.11 o                         
 -15   6  13         39.63         53.51         5.17 o                         
 -14   6  13         42.29         40.55        11.74 o                         
 -13   6  13         26.04         18.28         6.46 o                         
 -12   6  13         48.37         49.67         7.38 o                         
 -11   6  13        413.07        434.31        20.57 o                         
 -10   6  13        112.73        115.47        11.02 o                         
  -9   6  13          1.36          0.60         3.10 o                         
  -8   6  13        443.26        466.58        15.36 o                         
  -7   6  13         94.25         72.95         6.46 o                         
  -6   6  13        217.29        230.45        12.76 o                         
  -5   6  13         42.53         56.38         6.93 o                         
  -4   6  13        532.89        549.51        20.13 o                         
  -3   6  13        986.72        960.21        27.65 o                         
  -2   6  13         76.06         61.78         5.43 o                         
  -1   6  13         10.90          8.63         2.86 o                         
   0   6  13          3.11          3.99         2.55 o                         
   1   6  13        127.14        123.24         6.49 o                         
   2   6  13         97.66         66.59         5.80 o                         
   3   6  13         12.30         12.18         2.94 o                         
   4   6  13        155.77        144.83         8.51 o                         
   5   6  13         89.73         88.27         5.89 o                         
   6   6  13        105.71        115.83         6.17 o                         
   7   6  13         88.04         84.69         8.98 o                         
   8   6  13          8.69         11.05         2.98 o                         
   9   6  13          0.77          2.21         1.73 o                         
 -13   7  13          1.48         -0.16         2.15 o                         
 -12   7  13         15.82         18.22         3.13 o                         
 -11   7  13         64.50         52.85         5.00 o                         
 -10   7  13         99.19        118.83         7.56 o                         
  -9   7  13         81.54         79.89         6.40 o                         
  -8   7  13         13.70         12.10         3.08 o                         
  -7   7  13         14.75         20.79         5.07 o                         
  -6   7  13        273.43        298.55        15.71 o                         
  -5   7  13        272.39        243.54        10.11 o                         
  -4   7  13         73.96         58.55         6.02 o                         
  -3   7  13        144.01        155.51         8.17 o                         
  -2   7  13         68.57         56.80         5.16 o                         
  -1   7  13          9.83         11.12         3.01 o                         
   0   7  13        412.71        406.55        14.82 o                         
   1   7  13        124.54        101.26         6.34 o                         
   2   7  13        195.99        170.98        11.54 o                         
   3   7  13          0.53          0.11         2.06 o                         
   4   7  13         78.30         97.34         6.69 o                         
   5   7  13         93.59         80.72         4.93 o                         
   6   7  13        129.46        144.27         7.13 o                         
  -7   8  13          6.16         10.95         4.24 o                         
  -6   8  13         44.01         43.97         3.92 o                         
  -5   8  13        413.76        371.84        10.11 o                         
  -4   8  13          9.25          8.56         2.72 o                         
  -3   8  13          7.36          9.46         2.35 o                         
  -2   8  13          2.29          1.20         1.41 o                         
  -1   8  13          0.66          2.12         1.34 o                         
 -22   0  14          0.79          1.19         3.24 o                         
 -21   0  14         58.32         60.43         9.86 o                         
 -20   0  14         93.78         81.08        12.34 o                         
 -19   0  14         18.74         18.07         5.28 o                         
 -18   0  14          8.93         10.63         5.03 o                         
 -17   0  14         49.96         44.97         7.98 o                         
 -16   0  14          3.62         -0.22         4.64 o                         
 -15   0  14        445.58        514.31        25.68 o                         
 -14   0  14         31.52         24.25        13.80 o                         
 -13   0  14       1052.92       1056.05        38.82 o                         
 -12   0  14        474.49        509.29        63.64 o                         
 -11   0  14        172.49        171.11        15.09 o                         
 -10   0  14        161.01        174.38        21.76 o                         
  -9   0  14        683.87        745.72        45.08 o                         
  -8   0  14         42.18         21.84         9.85 o                         
  -7   0  14       1123.39       1076.92        35.14 o                         
  -6   0  14         57.58         75.49         8.37 o                         
  -5   0  14          0.54          5.74         4.29 o                         
  -4   0  14       1300.50       1385.63        37.12 o                         
  -3   0  14          4.42          9.82         3.28 o                         
  -2   0  14        611.35        601.57        15.89 o                         
  -1   0  14        329.52        339.72        11.89 o                         
   0   0  14        210.58        195.03        11.19 o                         
   1   0  14        895.87        881.86        23.64 o                         
   2   0  14       3555.77       3603.73        53.35 o                         
   3   0  14       2669.97       2756.94        49.16 o                         
   4   0  14       2219.16       2172.74        48.95 o                         
   5   0  14         11.96         10.53         4.33 o                         
   6   0  14       1082.26       1134.88        32.81 o                         
   7   0  14        202.47        218.79        11.54 o                         
   8   0  14         12.89         15.57         4.60 o                         
   9   0  14        175.13        166.83        11.58 o                         
  10   0  14       2606.40       2835.21        54.78 o                         
  11   0  14        745.28        792.64        23.53 o                         
  12   0  14         98.80         83.01         7.02 o                         
  13   0  14        195.70        185.48        15.97 o                         
  14   0  14        182.42        212.77        10.86 o                         
 -22   1  14         31.54         35.29         7.39 o                         
 -21   1  14         51.28         43.88         3.96 o                         
 -20   1  14        225.33        188.96        11.25 o                         
 -19   1  14         15.97         11.51         3.26 o                         
 -18   1  14          6.12          1.99         3.03 o                         
 -17   1  14        216.95        189.79        10.34 o                         
 -16   1  14         64.97         66.70         6.03 o                         
 -15   1  14        151.07        160.12         9.11 o                         
 -14   1  14         13.20         15.42         3.77 o                         
 -13   1  14        176.01        156.37        10.30 o                         
 -12   1  14        240.63        249.96        18.29 o                         
 -11   1  14        421.15        436.37        24.15 o                         
 -10   1  14          9.94         14.41         6.13 o                         
  -9   1  14        229.93        241.35        17.70 o                         
  -8   1  14       2575.69       2726.69        52.60 o                         
  -7   1  14        293.48        303.17        16.58 o                         
  -6   1  14          3.24          3.54         2.85 o                         
  -5   1  14        231.92        243.38        10.04 o                         
  -4   1  14          8.63          7.76         2.53 o                         
  -3   1  14       1114.43       1174.01        20.28 o                         
  -2   1  14        337.70        376.98        11.67 o                         
  -1   1  14        421.91        448.19        12.78 o                         
   0   1  14         84.26         75.15         4.41 o                         
   1   1  14       2845.17       2879.10        31.48 o                         
   2   1  14        358.09        379.27         9.38 o                         
   3   1  14        540.62        560.13        19.69 o                         
   4   1  14         47.05         53.83         4.74 o                         
   5   1  14       1506.93       1456.46        24.87 o                         
   6   1  14        224.86        214.75         8.30 o                         
   7   1  14        715.17        713.03        14.14 o                         
   8   1  14          2.61          5.33         2.39 o                         
   9   1  14        662.21        677.53        16.18 o                         
  10   1  14        769.39        797.43        17.13 o                         
  11   1  14       1243.34       1179.25        20.81 o                         
  12   1  14        202.37        205.33         8.20 o                         
  13   1  14          3.33          7.49         2.54 o                         
  14   1  14        484.52        535.28        14.62 o                         
 -21   2  14         76.25         74.32         4.83 o                         
 -20   2  14         97.98         91.06         5.96 o                         
 -19   2  14         69.71         73.71         5.91 o                         
 -18   2  14        155.60        127.58         8.05 o                         
 -17   2  14        505.75        478.75        16.33 o                         
 -16   2  14         54.41         56.15         5.30 o                         
 -15   2  14        388.44        416.71        14.19 o                         
 -14   2  14          0.33          1.93         2.96 o                         
 -13   2  14        509.43        512.63        18.30 o                         
 -12   2  14         11.38         10.05         4.71 o                         
 -11   2  14       1364.22       1429.57        38.32 o                         
 -10   2  14        137.55        140.86        11.70 o                         
  -9   2  14        276.68        270.85        19.65 o                         
  -8   2  14        313.52        277.96        22.66 o                         
  -7   2  14        553.66        578.78        22.86 o
[truncated: 65,530 more chars]
